# Supplementary material for: Myeloid-derived immunosuppression of chimeric antigen receptor T cells in the neuronal microenvironment of glioblastoma
Source: BMC Med. 2026 Mar 13;24:212. doi: 10.1186/s12916-026-04783-2 (PMC13063468; doi:10.1186/s12916-026-04783-2)
Supplement: Supplementary file 2 — Additional file 2. [file 12916_2026_4783_MOESM2_ESM.xlsx]

## Sheet: Table S1
Table S1. List of top markers of major celltypes identified
gene	p_val	avg_log2FC	pct.1	pct.2	p_val_adj	cluster
CHI3L1	0	3.95651	0.709	0.156	0	Tumor
MGST1	0	4.47266	0.585	0.041	0	Tumor
CALD1	0	3.22681	0.766	0.293	0	Tumor
IFITM3	0	2.27846	0.739	0.293	0	Tumor
COL1A2	0	4.24893	0.462	0.022	0	Tumor
GLIS3	0	3.89102	0.503	0.067	0	Tumor
CNN3	0	3.16472	0.665	0.235	0	Tumor
SOX5	0	4.217	0.462	0.035	0	Tumor
GPC6	0	5.00494	0.441	0.015	0	Tumor
SLPI	0	4.66852	0.425	0.017	0	Tumor
PTPRG	0	4.72908	0.417	0.029	0	Tumor
NNMT	0	4.47088	0.407	0.019	0	Tumor
LRP1B	0	3.77463	0.465	0.08	0	Tumor
CACNB2	0	4.1693	0.424	0.047	0	Tumor
NME2	0	3.22087	0.457	0.083	0	Tumor
PRR16	0	4.24151	0.386	0.015	0	Tumor
CST3	0	2.18971	0.556	0.19	0	Tumor
CDKN2A	0	3.3014	0.577	0.211	0	Tumor
PAM	0	3.42601	0.479	0.137	0	Tumor
SNHG29	0	3.35718	0.379	0.038	0	Tumor
RAB13	0	2.99049	0.504	0.167	0	Tumor
ID3	0	3.30925	0.526	0.195	0	Tumor
GNG11	0	4.63307	0.362	0.034	0	Tumor
IGFBP7	0	4.44449	0.344	0.027	0	Tumor
TENM3	0	3.90888	0.334	0.025	0	Tumor
SERPINE2	0	2.68533	0.513	0.206	0	Tumor
TPM1	0	3.59392	0.547	0.242	0	Tumor
RBFOX1	0	4.17809	0.335	0.03	0	Tumor
SCG2	0	4.07161	0.323	0.018	0	Tumor
EEF1G	0	3.3937	0.341	0.038	0	Tumor
LINC01551	0	5.64537	0.307	0.004	0	Tumor
RBMS3	0	4.62377	0.314	0.015	0	Tumor
PALLD	0	4.21166	0.342	0.045	0	Tumor
GAS5	0	3.87982	0.317	0.02	0	Tumor
CCDC80	0	4.53217	0.309	0.013	0	Tumor
PLOD2	0	3.95365	0.357	0.062	0	Tumor
MGP	0	5.23865	0.313	0.019	0	Tumor
VCAN	0	3.98232	0.324	0.034	0	Tumor
MICOS10	0	3.57062	0.317	0.028	0	Tumor
MIR99AHG	0	2.94	0.466	0.18	0	Tumor
BNC2	0	3.14691	0.352	0.068	0	Tumor
FN1	0	4.22848	0.355	0.077	0	Tumor
TPD52L1	0	4.31568	0.297	0.022	0	Tumor
ASPH	0	3.51223	0.487	0.214	0	Tumor
GOLM1	0	3.56144	0.356	0.085	0	Tumor
PDE10A	0	4.12696	0.288	0.019	0	Tumor
PSD3	0	2.93335	0.505	0.244	0	Tumor
RND3	0	3.31246	0.323	0.064	0	Tumor
S100A13	0	2.76167	0.46	0.205	0	Tumor
PDE3A	0	4.41698	0.263	0.008	0	Tumor
MARCKS	0	2.04766	0.56	0.308	0	Tumor
TNFRSF11B	0	4.41977	0.26	0.01	0	Tumor
ACTN1	0	3.47552	0.334	0.084	0	Tumor
PARD3	0	3.75716	0.269	0.024	0	Tumor
CHL1	0	4.26144	0.258	0.014	0	Tumor
GMDS	0	3.436	0.344	0.101	0	Tumor
ANTXR1	0	4.42806	0.265	0.024	0	Tumor
PI15	0	4.06518	0.258	0.017	0	Tumor
C1R	0	3.72395	0.315	0.075	0	Tumor
NRP1	0	2.09862	0.329	0.09	0	Tumor
PBX1	0	3.36585	0.349	0.113	0	Tumor
NKAIN3	0	4.39085	0.244	0.008	0	Tumor
BICC1	0	4.24465	0.243	0.01	0	Tumor
ARHGAP29	0	4.70354	0.239	0.01	0	Tumor
ROBO2	0	4.61005	0.244	0.015	0	Tumor
KCNE4	0	3.96085	0.243	0.016	0	Tumor
CPE	0	3.92936	0.253	0.027	0	Tumor
TRIO	0	2.69856	0.393	0.167	0	Tumor
PDLIM1	0	5.23149	0.238	0.013	0	Tumor
DCBLD2	0	2.05235	0.431	0.209	0	Tumor
MMP16	0	4.20015	0.229	0.007	0	Tumor
ZNF385D	0	4.54188	0.23	0.009	0	Tumor
GPM6A	0	4.00666	0.257	0.038	0	Tumor
COL14A1	0	3.96015	0.234	0.017	0	Tumor
FSTL1	0	4.35777	0.224	0.007	0	Tumor
ETV1	0	4.52125	0.242	0.025	0	Tumor
ADAM12	0	2.87914	0.365	0.151	0	Tumor
COL12A1	0	4.04102	0.22	0.007	0	Tumor
COL4A5	0	3.94056	0.254	0.043	0	Tumor
EGFR	0	5.17685	0.215	0.004	0	Tumor
SMYD3	0	2.39325	0.438	0.228	0	Tumor
PLCB4	0	5.37448	0.234	0.025	0	Tumor
FHL1	0	3.20182	0.302	0.096	0	Tumor
FOXG1	0	4.69134	0.209	0.003	0	Tumor
CDK14	0	3.28198	0.264	0.059	0	Tumor
EYA4	0	3.68733	0.245	0.041	0	Tumor
RPL17	0	2.7989	0.713	0.509	0	Tumor
COL8A1	0	5.4458	0.207	0.004	0	Tumor
PPIC	0	3.85237	0.238	0.036	0	Tumor
RPS17	0	2.7826	0.582	0.38	0	Tumor
CAV1	0	2.78017	0.325	0.125	0	Tumor
SNHG6	0	3.22301	0.221	0.022	0	Tumor
LAMA4	0	4.41538	0.206	0.008	0	Tumor
RCN1	0	3.09855	0.283	0.085	0	Tumor
RIMS1	0	5.20799	0.207	0.01	0	Tumor
THY1	0	4.36188	0.217	0.021	0	Tumor
NEXN	0	3.60256	0.231	0.036	0	Tumor
PLCB1	0	3.51311	0.232	0.037	0	Tumor
GPX8	0	4.28513	0.2	0.006	0	Tumor
DANT2	0	3.70871	0.23	0.036	0	Tumor
PDE7B	0	3.04016	0.29	0.096	0	Tumor
GULP1	0	3.42804	0.222	0.029	0	Tumor
SPARC	0	2.01155	0.434	0.241	0	Tumor
ZIC1	0	3.08561	0.236	0.044	0	Tumor
COL3A1	0	4.29468	0.203	0.012	0	Tumor
AKAP12	0	2.04333	0.324	0.133	0	Tumor
IGFBP5	0	4.35587	0.203	0.013	0	Tumor
IGFBP6	0	3.29908	0.207	0.017	0	Tumor
TEAD1	0	2.74143	0.336	0.147	0	Tumor
GNG12	0	2.59594	0.322	0.133	0	Tumor
ZFPM2	0	4.5889	0.199	0.01	0	Tumor
C1S	0	3.57915	0.245	0.056	0	Tumor
FAM92A	0	3.99814	0.216	0.028	0	Tumor
MID1	0	3.42223	0.232	0.045	0	Tumor
KLHL13	0	3.80785	0.212	0.026	0	Tumor
CTNNAL1	0	2.76722	0.305	0.119	0	Tumor
KAZN	0	3.10233	0.311	0.127	0	Tumor
TENM2	0	5.95476	0.189	0.005	0	Tumor
SH2D4A	0	4.78602	0.196	0.012	0	Tumor
SEPTIN2	0	3.11044	0.207	0.023	0	Tumor
MRC2	0	3.9233	0.217	0.034	0	Tumor
PID1	0	3.39136	0.212	0.031	0	Tumor
ANXA1	0	2.07458	0.506	0.325	0	Tumor
FAP	0	4.24766	0.185	0.006	0	Tumor
IMMP2L	0	2.54402	0.33	0.152	0	Tumor
HS3ST3A1	0	4.61625	0.182	0.004	0	Tumor
CIAO2B	0	2.63963	0.203	0.028	0	Tumor
CALCRL	0	3.14342	0.216	0.041	0	Tumor
NLGN1	0	2.2419	0.303	0.128	0	Tumor
FGF5	0	4.67821	0.179	0.004	0	Tumor
CAP2	0	4.68529	0.181	0.006	0	Tumor
EFEMP1	0	4.05865	0.194	0.02	0	Tumor
COL5A2	0	3.85473	0.186	0.012	0	Tumor
PRRX1	0	3.44184	0.256	0.084	0	Tumor
DCLK1	0	5.68069	0.178	0.006	0	Tumor
LSAMP	0	2.59874	0.321	0.15	0	Tumor
FKBP10	0	3.50233	0.193	0.022	0	Tumor
RALGPS2	0	3.29937	0.22	0.049	0	Tumor
MT1E	0	2.18436	0.423	0.252	0	Tumor
TOMM6	0	3.41543	0.188	0.017	0	Tumor
SNHG5	0	3.69914	0.182	0.011	0	Tumor
BDNF	0	5.32571	0.173	0.003	0	Tumor
GGH	0	3.38733	0.221	0.052	0	Tumor
LAMB1	0	3.77213	0.198	0.03	0	Tumor
CDKN3	0	3.42626	0.225	0.058	0	Tumor
NR2F1-AS1	0	4.10478	0.182	0.015	0	Tumor
EIF4EBP1	0	2.63573	0.354	0.187	0	Tumor
SLC44A5	0	3.55848	0.184	0.02	0	Tumor
ENAH	0	2.40697	0.381	0.217	0	Tumor
ARSJ	0	5.20162	0.167	0.004	0	Tumor
STC1	0	5.08993	0.166	0.003	0	Tumor
ASS1	0	4.36634	0.17	0.007	0	Tumor
SNHG32	0	3.5159	0.176	0.013	0	Tumor
CFI	0	4.29426	0.166	0.006	0	Tumor
DIO2	0	4.81888	0.166	0.006	0	Tumor
TRAPPC5	0	2.9537	0.204	0.044	0	Tumor
EBF1	0	3.80868	0.169	0.01	0	Tumor
SPIDR	0	2.32153	0.374	0.215	0	Tumor
TENT5A	0	2.98686	0.233	0.075	0	Tumor
TDO2	0	4.42205	0.166	0.008	0	Tumor
ZNF521	0	3.14301	0.223	0.065	0	Tumor
PTPRZ1	0	4.7816	0.172	0.014	0	Tumor
PHLDA2	0	3.11872	0.227	0.07	0	Tumor
BMERB1	0	3.69361	0.166	0.009	0	Tumor
SERPINH1	0	3.60245	0.204	0.047	0	Tumor
MICOS13	0	3.03069	0.174	0.017	0	Tumor
RO60	0	3.08421	0.172	0.016	0	Tumor
TFPI	0	3.23624	0.174	0.019	0	Tumor
KCNAB1	0	3.40535	0.208	0.053	0	Tumor
FNBP1L	0	3.05843	0.205	0.05	0	Tumor
DENND2A	0	3.4819	0.201	0.047	0	Tumor
FAM110B	0	3.07086	0.209	0.055	0	Tumor
LUM	0	3.69991	0.164	0.01	0	Tumor
PDZRN3	0	5.01095	0.16	0.007	0	Tumor
PALM2-AKAP2	0	3.17498	0.184	0.031	0	Tumor
NIBAN1	0	4.30878	0.16	0.008	0	Tumor
LINC01411	0	4.3129	0.164	0.013	0	Tumor
PTPN14	0	3.63789	0.18	0.03	0	Tumor
AC073050.1	0	3.85075	0.159	0.009	0	Tumor
CEMIP	0	4.44855	0.162	0.012	0	Tumor
PDE4D	0	2.25409	0.609	0.459	0	Tumor
TMEM108	0	4.75114	0.164	0.015	0	Tumor
SRPX	0	3.94506	0.187	0.038	0	Tumor
GPC5	0	3.11125	0.174	0.025	0	Tumor
MIR100HG	0	2.81135	0.161	0.015	0	Tumor
DDAH1	0	5.04374	0.15	0.004	0	Tumor
MRPS24	0	3.56836	0.173	0.027	0	Tumor
SRPX2	0	4.18745	0.161	0.016	0	Tumor
FMN2	0	4.20908	0.153	0.008	0	Tumor
CFAP299	0	4.22618	0.15	0.005	0	Tumor
CCND1	0	3.61703	0.181	0.036	0	Tumor
HRH1	0	3.55714	0.165	0.022	0	Tumor
NR2F1	0	3.88706	0.165	0.022	0	Tumor
PDLIM4	0	3.30808	0.17	0.027	0	Tumor
RBIS	0	3.59966	0.155	0.012	0	Tumor
RARRES2	0	4.79509	0.154	0.012	0	Tumor
LOXL2	0	4.00775	0.155	0.013	0	Tumor
FHL2	0	4.62809	0.153	0.012	0	Tumor
SPARCL1	0	4.2922	0.154	0.013	0	Tumor
EMP2	0	3.9767	0.162	0.023	0	Tumor
ACSS3	0	3.97475	0.15	0.011	0	Tumor
KIRREL1	0	5.24295	0.141	0.003	0	Tumor
UNC5D	0	4.9076	0.142	0.004	0	Tumor
COL4A2	0	3.99501	0.151	0.013	0	Tumor
FGF13	0	3.64004	0.156	0.019	0	Tumor
COL5A1	0	4.2686	0.138	0.003	0	Tumor
DZIP1	0	3.96259	0.139	0.004	0	Tumor
CACNA1C	0	4.59222	0.147	0.012	0	Tumor
ALPK2	0	4.11765	0.147	0.014	0	Tumor
DIAPH3	0	4.44476	0.147	0.015	0	Tumor
GRIK2	0	3.29598	0.143	0.012	0	Tumor
RPL36A	0	2.42928	0.691	0.564	0	Tumor
PTCHD1-AS	0	4.26533	0.132	0.006	0	Tumor
LINC01278	0	3.88203	0.132	0.006	0	Tumor
PRDX4	0	2.46167	0.545	0.42	0	Tumor
DOK5	0	4.63685	0.129	0.005	0	Tumor
PALMD	6.49021e-308	4.21615	0.124	0.004	1.93376e-303	Tumor
AC090833.1	6.53837e-308	7.41772	0.127	0.006	1.94811e-303	Tumor
UST	6.61585e-308	3.30076	0.195	0.047	1.97119e-303	Tumor
PLAAT4	2.2479e-306	3.46798	0.135	0.009	6.69762e-302	Tumor
FAM155A	8.6917e-306	4.74766	0.131	0.008	2.58969e-301	Tumor
HMGB3	1.05002e-305	3.03706	0.23	0.073	3.12852e-301	Tumor
KCNQ5	4.95258e-302	3.10343	0.151	0.019	1.47562e-297	Tumor
CENPW	9.71248e-301	3.25246	0.195	0.049	2.89383e-296	Tumor
CADPS	1.97894e-300	4.5561	0.161	0.027	5.89625e-296	Tumor
SETBP1	3.63921e-300	3.55805	0.188	0.044	1.0843e-295	Tumor
CA9	4.23625e-297	6.82546	0.115	0.002	1.26219e-292	Tumor
THBS1	1.33249e-291	3.77562	0.167	0.032	3.97015e-287	Tumor
PRKD1	2.62162e-291	2.30233	0.231	0.076	7.81112e-287	Tumor
EPHA5	1.08842e-290	4.16078	0.118	0.004	3.24294e-286	Tumor
GABARAP	9.6584e-290	2.02356	0.326	0.165	2.87772e-285	Tumor
TUSC3	4.46818e-289	3.97619	0.122	0.006	1.33129e-284	Tumor
ARHGAP42	6.67435e-288	4.2168	0.128	0.009	1.98862e-283	Tumor
COL6A1	1.03679e-287	4.34599	0.173	0.038	3.08912e-283	Tumor
CFB	1.97039e-287	3.7821	0.141	0.016	5.87077e-283	Tumor
EXT1	2.07366e-286	2.66472	0.255	0.1	6.17848e-282	Tumor
TFPI2	2.7648e-284	3.16106	0.21	0.062	8.23772e-280	Tumor
AC090204.1	4.65525e-284	3.30443	0.153	0.025	1.38703e-279	Tumor
COL6A2	7.24424e-284	4.67025	0.125	0.009	2.15842e-279	Tumor
AOPEP	1.08775e-283	2.74591	0.135	0.013	3.24095e-279	Tumor
TMEM158	1.50073e-283	3.73956	0.144	0.019	4.47142e-279	Tumor
STC2	3.7881e-283	4.72285	0.129	0.011	1.12867e-278	Tumor
HOXC10	2.0525e-281	5.35632	0.108	0.001	6.11543e-277	Tumor
RBFOX2	4.85779e-281	2.69049	0.265	0.113	1.44738e-276	Tumor
PLK2	4.05607e-280	3.01829	0.196	0.053	1.20851e-275	Tumor
NRXN1	5.64956e-276	4.8666	0.13	0.013	1.68329e-271	Tumor
KIF26B	2.33651e-275	3.39273	0.13	0.012	6.96165e-271	Tumor
ANGPT1	3.27223e-275	3.34711	0.17	0.037	9.74962e-271	Tumor
NEK6	9.29576e-275	2.96213	0.183	0.046	2.76967e-270	Tumor
SCMH1	4.17683e-274	2.70823	0.265	0.114	1.24449e-269	Tumor
ABI3BP	6.36144e-274	4.76005	0.128	0.012	1.89539e-269	Tumor
EFNA5	3.18366e-273	5.47526	0.11	0.003	9.48571e-269	Tumor
CCN1	4.29315e-273	3.47594	0.116	0.005	1.27915e-268	Tumor
TSPAN6	4.05349e-272	3.72538	0.159	0.031	1.20774e-267	Tumor
TTC28	1.32531e-270	2.45789	0.267	0.115	3.94877e-266	Tumor
ID1	2.59064e-270	2.04771	0.303	0.144	7.71883e-266	Tumor
MEST	3.53456e-270	4.54441	0.131	0.015	1.05312e-265	Tumor
TUBB3	6.80902e-269	2.68586	0.144	0.021	2.02875e-264	Tumor
SNHG14	2.3779e-268	3.40013	0.121	0.009	7.08497e-264	Tumor
ADORA2B	2.88536e-268	5.02842	0.113	0.005	8.59693e-264	Tumor
PAWR	3.24716e-267	2.98991	0.197	0.058	9.67493e-263	Tumor
AC109466.1	7.9381e-267	3.88182	0.115	0.006	2.36516e-262	Tumor
EVA1A	4.59822e-266	5.13754	0.111	0.004	1.37004e-261	Tumor
COL4A1	6.6187e-266	4.86416	0.11	0.004	1.97204e-261	Tumor
CYR61	3.42167e-265	3.29976	0.15	0.027	1.01949e-260	Tumor
AC016205.1	8.52192e-265	9.45097	0.103	0.001	2.53911e-260	Tumor
CD320	2.9325e-263	2.49406	0.329	0.19	8.73739e-259	Tumor
MYOF	5.44823e-263	2.48868	0.208	0.067	1.6233e-258	Tumor
TSPAN9	2.20425e-262	4.52323	0.122	0.011	6.56758e-258	Tumor
PARVA	5.9014e-262	3.59545	0.136	0.019	1.75832e-257	Tumor
ZEB1	7.85152e-262	2.12717	0.384	0.245	2.33936e-257	Tumor
PCDH7	2.80162e-261	3.61973	0.114	0.007	8.34744e-257	Tumor
SEPTIN11	7.65519e-261	3.66618	0.116	0.008	2.28086e-256	Tumor
MIR31HG	8.92452e-261	3.44742	0.113	0.006	2.65906e-256	Tumor
VCAM1	8.60486e-260	5.16596	0.105	0.003	2.56382e-255	Tumor
HCG17	2.38264e-259	3.07182	0.177	0.046	7.09907e-255	Tumor
SORBS2	7.05812e-258	5.2762	0.111	0.007	2.10297e-253	Tumor
AGT	1.35468e-257	3.31436	0.216	0.078	4.03626e-253	Tumor
GFRA1	5.74838e-257	4.61799	0.104	0.003	1.71273e-252	Tumor
FAF1	6.15599e-257	2.14871	0.366	0.228	1.83418e-252	Tumor
CA12	9.76592e-257	2.658	0.166	0.037	2.90976e-252	Tumor
IL11	1.26258e-256	4.41876	0.116	0.009	3.76185e-252	Tumor
TGFB2	6.44426e-255	4.18331	0.12	0.011	1.92007e-250	Tumor
RBPMS	1.12865e-254	4.03057	0.122	0.012	3.36283e-250	Tumor
COX7A1	9.30907e-254	3.84563	0.107	0.005	2.77364e-249	Tumor
CSRP2	3.86153e-252	2.38054	0.224	0.082	1.15054e-247	Tumor
PXDN	1.68154e-251	4.90837	0.1	0.002	5.01016e-247	Tumor
SAMD5	9.73504e-251	4.40118	0.11	0.007	2.90056e-246	Tumor
NRN1	1.26511e-248	5.18026	0.108	0.006	3.76938e-244	Tumor
STEAP1	6.58579e-248	4.29739	0.104	0.004	1.96224e-243	Tumor
C1orf21	9.51294e-248	2.9519	0.144	0.026	2.83438e-243	Tumor
TNC	2.05387e-247	3.96954	0.152	0.032	6.11951e-243	Tumor
GLI3	1.17349e-246	3.45398	0.141	0.025	3.49641e-242	Tumor
DKK3	2.43581e-245	2.68545	0.209	0.073	7.25749e-241	Tumor
WWC1	4.29875e-244	4.22999	0.103	0.005	1.28081e-239	Tumor
SNHG16	5.70837e-243	3.25442	0.109	0.007	1.70081e-238	Tumor
BMPER	1.15647e-242	4.77214	0.1	0.003	3.4457e-238	Tumor
GCNT1	2.99895e-242	3.09573	0.186	0.057	8.93537e-238	Tumor
NFIB	4.8305e-241	2.01514	0.366	0.229	1.43925e-236	Tumor
GPR176	2.001e-240	3.9663	0.125	0.017	5.96197e-236	Tumor
IGF2BP3	1.06128e-238	4.58105	0.119	0.014	3.1621e-234	Tumor
SDK1	1.64569e-238	2.87952	0.165	0.043	4.90333e-234	Tumor
LRP1	4.0114e-238	2.48847	0.226	0.087	1.1952e-233	Tumor
LIN7A	9.03e-238	3.79298	0.102	0.005	2.69049e-233	Tumor
NECTIN3	1.64393e-237	2.89005	0.249	0.112	4.89809e-233	Tumor
GJA1	1.82002e-237	5.21667	0.096	0.002	5.42276e-233	Tumor
MTLN	8.3364e-237	3.4598	0.109	0.009	2.48383e-232	Tumor
IL33	1.3689e-235	5.12036	0.1	0.005	4.07865e-231	Tumor
MRTFB	1.77529e-234	3.46155	0.101	0.005	5.28948e-230	Tumor
NTN4	2.98737e-234	3.52319	0.124	0.017	8.90086e-230	Tumor
ATRNL1	5.55415e-234	4.11719	0.101	0.005	1.65486e-229	Tumor
MFAP4	9.31254e-234	4.14033	0.097	0.003	2.77467e-229	Tumor
PLSCR4	2.95925e-233	4.12001	0.096	0.003	8.81709e-229	Tumor
TMEM35B	3.17949e-233	2.92239	0.119	0.014	9.47328e-229	Tumor
TASOR2	3.05694e-232	2.99097	0.108	0.009	9.10816e-228	Tumor
GNG10	1.42948e-231	2.6526	0.19	0.063	4.25914e-227	Tumor
SNHG3	2.48212e-231	3.51729	0.101	0.006	7.39547e-227	Tumor
STON2	1.05118e-230	3.68848	0.126	0.02	3.132e-226	Tumor
DPYSL3	2.71318e-230	2.41097	0.282	0.147	8.08392e-226	Tumor
CREB3L1	5.00673e-230	4.30909	0.096	0.004	1.49175e-225	Tumor
RAB27B	6.36284e-230	4.64515	0.109	0.01	1.89581e-225	Tumor
LINGO2	2.79257e-229	4.27898	0.097	0.004	8.32047e-225	Tumor
COL4A6	4.01452e-229	5.29997	0.091	0.001	1.19613e-224	Tumor
NT5E	5.43691e-229	2.8766	0.169	0.047	1.61993e-224	Tumor
CACNA2D1	3.36656e-228	2.33719	0.269	0.131	1.00307e-223	Tumor
PTX3	3.77471e-228	5.05217	0.114	0.013	1.12467e-223	Tumor
CDKN2B-AS1	7.78747e-228	3.31978	0.134	0.025	2.32028e-223	Tumor
FHOD3	9.61574e-228	4.06264	0.104	0.008	2.86501e-223	Tumor
KIAA1217	1.36132e-227	3.5746	0.14	0.028	4.05606e-223	Tumor
AL139393.3	5.1784e-227	3.82495	0.096	0.004	1.5429e-222	Tumor
DLGAP5	7.15774e-227	3.88876	0.115	0.014	2.13265e-222	Tumor
DIPK1A	8.21783e-227	2.60357	0.113	0.012	2.4485e-222	Tumor
COA8	1.32786e-226	3.25825	0.105	0.008	3.95636e-222	Tumor
KRT80	5.97398e-226	10.5043	0.087	0	1.77995e-221	Tumor
PBK	1.38703e-224	3.81438	0.109	0.012	4.13266e-220	Tumor
TPBG	1.25402e-223	4.15552	0.119	0.017	3.73634e-219	Tumor
GFAP	1.30773e-223	4.93147	0.118	0.017	3.89639e-219	Tumor
CENPP	4.34527e-223	2.50155	0.222	0.091	1.29467e-218	Tumor
CNTLN	3.54571e-222	2.21136	0.285	0.152	1.05644e-217	Tumor
NLGN4X	6.63111e-222	3.836	0.156	0.042	1.97574e-217	Tumor
ST6GALNAC5	1.28236e-221	3.75098	0.095	0.005	3.8208e-217	Tumor
AR	5.56734e-221	4.74729	0.095	0.005	1.65879e-216	Tumor
LOXL1	1.16656e-220	4.11951	0.103	0.009	3.47578e-216	Tumor
LINC01239	1.78139e-220	4.82543	0.088	0.002	5.30766e-216	Tumor
AL033504.1	2.73712e-220	4.45069	0.091	0.003	8.15525e-216	Tumor
STAC	8.46625e-220	3.5418	0.093	0.004	2.52252e-215	Tumor
LDB2	1.21217e-219	4.39688	0.095	0.005	3.61165e-215	Tumor
NPAS3	2.07629e-219	2.12628	0.282	0.146	6.18631e-215	Tumor
THSD7A	8.61643e-219	4.13562	0.094	0.005	2.56727e-214	Tumor
GET3	1.04553e-218	2.96395	0.107	0.011	3.11516e-214	Tumor
STEAP2	1.22006e-218	4.01395	0.091	0.003	3.63516e-214	Tumor
HAS2	1.37203e-218	4.1029	0.108	0.012	4.08796e-214	Tumor
DLGAP1	2.21945e-218	3.15114	0.145	0.034	6.61285e-214	Tumor
FAT1	1.54797e-217	2.2041	0.237	0.104	4.61219e-213	Tumor
ADAMTS9	1.64997e-217	5.13781	0.087	0.002	4.91608e-213	Tumor
CERT1	6.08429e-217	2.27342	0.122	0.019	1.81281e-212	Tumor
AC083870.1	1.56625e-216	4.30726	0.089	0.003	4.66665e-212	Tumor
AMPH	1.62058e-216	3.57565	0.11	0.013	4.82852e-212	Tumor
YAP1	2.02505e-216	2.73793	0.188	0.065	6.03363e-212	Tumor
FRMD6	3.74535e-216	2.41659	0.186	0.063	1.11593e-211	Tumor
TLE5	5.65627e-215	2.88085	0.102	0.009	1.68529e-210	Tumor
AC019117.1	7.67164e-213	5.2967	0.089	0.003	2.28576e-208	Tumor
KCNT2	5.14215e-212	4.53578	0.089	0.003	1.5321e-207	Tumor
TASOR	5.09291e-211	2.97994	0.1	0.009	1.51743e-206	Tumor
TMEM178B	8.2537e-211	3.59889	0.128	0.026	2.45919e-206	Tumor
KCNIP4	1.8279e-210	4.41118	0.109	0.014	5.44623e-206	Tumor
ABHD17C	3.60141e-210	3.24526	0.108	0.013	1.07304e-205	Tumor
CRIM1	5.81992e-210	2.92395	0.187	0.067	1.73405e-205	Tumor
THSD4	6.20421e-209	5.18526	0.09	0.005	1.84854e-204	Tumor
PHLDB2	9.79982e-209	3.35042	0.115	0.018	2.91986e-204	Tumor
AC090791.1	1.20752e-208	7.80297	0.081	0	3.59782e-204	Tumor
NRG1	1.80094e-208	3.79173	0.098	0.008	5.36589e-204	Tumor
STXBP5	7.19837e-208	2.7264	0.292	0.169	2.14475e-203	Tumor
TMTC1	1.68312e-207	4.22032	0.099	0.009	5.01485e-203	Tumor
PLA2G4A	6.16744e-207	3.73555	0.119	0.02	1.83759e-202	Tumor
AFAP1	1.6674e-206	2.72058	0.214	0.091	4.96803e-202	Tumor
SAA1	1.93561e-206	4.88055	0.108	0.014	5.76715e-202	Tumor
BRINP1	3.83623e-206	4.14642	0.084	0.002	1.14301e-201	Tumor
EFEMP2	9.44537e-206	2.84631	0.143	0.035	2.81425e-201	Tumor
GPHN	4.29276e-205	2.00087	0.305	0.178	1.27903e-200	Tumor
BMPR1B	5.1454e-205	3.7107	0.089	0.005	1.53307e-200	Tumor
BIRC5	1.3873e-204	2.97156	0.116	0.019	4.13345e-200	Tumor
CRISPLD1	8.32307e-204	4.78657	0.085	0.003	2.47986e-199	Tumor
MAGI3	1.03471e-203	2.57882	0.22	0.095	3.08292e-199	Tumor
NEBL	1.14486e-203	3.92439	0.09	0.005	3.41112e-199	Tumor
FILIP1L	1.07847e-201	2.84832	0.19	0.071	3.2133e-197	Tumor
ENC1	9.00043e-201	3.31899	0.113	0.018	2.68168e-196	Tumor
CPNE8	1.70728e-200	2.83683	0.173	0.058	5.08685e-196	Tumor
VCL	2.55118e-200	2.42058	0.315	0.2	7.60124e-196	Tumor
SAMD11	1.79552e-199	3.84469	0.087	0.005	5.34975e-195	Tumor
TOMM5	1.11924e-198	2.29785	0.333	0.221	3.33478e-194	Tumor
HSPB6	1.43849e-198	4.52243	0.081	0.002	4.28598e-194	Tumor
FAM174C	3.10722e-198	2.96875	0.097	0.009	9.25796e-194	Tumor
LZTS1	6.6297e-198	3.38489	0.108	0.016	1.97532e-193	Tumor
NR6A1	7.72135e-198	2.78209	0.16	0.049	2.30058e-193	Tumor
BCAR3	1.42676e-197	2.93031	0.172	0.06	4.25103e-193	Tumor
NRG3	1.77878e-196	4.63682	0.087	0.005	5.29988e-192	Tumor
TSHZ2	4.10274e-196	3.58153	0.147	0.042	1.22241e-191	Tumor
ST5	4.97797e-196	2.94603	0.173	0.06	1.48319e-191	Tumor
NUP42	1.22711e-195	3.44016	0.085	0.004	3.65619e-191	Tumor
ATP8B1	4.81603e-194	2.84728	0.163	0.053	1.43494e-189	Tumor
NMU	8.18914e-194	4.9298	0.083	0.004	2.43995e-189	Tumor
LINC01619	1.22686e-193	3.18477	0.091	0.007	3.65541e-189	Tumor
MRTFA	5.0648e-193	3.19279	0.091	0.008	1.50906e-188	Tumor
MPP6	5.60312e-193	2.65917	0.178	0.063	1.66945e-188	Tumor
DLEU1	4.55803e-192	2.31591	0.104	0.014	1.35806e-187	Tumor
SNAP25	4.99245e-192	3.69453	0.093	0.009	1.4875e-187	Tumor
SNHG17	1.31567e-191	4.36472	0.08	0.002	3.92005e-187	Tumor
OIP5-AS1	2.29799e-191	3.16724	0.089	0.007	6.84685e-187	Tumor
MAGED1	2.59402e-191	2.33581	0.304	0.19	7.7289e-187	Tumor
ITGA3	1.81793e-190	2.89231	0.136	0.035	5.41653e-186	Tumor
GNG12-AS1	1.89771e-190	3.61611	0.108	0.018	5.65422e-186	Tumor
P3H2	4.56526e-190	3.21609	0.135	0.035	1.36022e-185	Tumor
PTGFRN	5.15414e-190	4.00199	0.105	0.016	1.53568e-185	Tumor
KRT18	5.82861e-190	3.6386	0.1	0.013	1.73664e-185	Tumor
ITPRID2	4.00692e-189	3.04755	0.09	0.008	1.19386e-184	Tumor
CACNA1A	1.92537e-188	3.1447	0.184	0.073	5.73663e-184	Tumor
LINC00472	6.45431e-188	3.86596	0.086	0.006	1.92306e-183	Tumor
LMO7	1.38878e-187	3.0801	0.145	0.042	4.13788e-183	Tumor
MAP3K20	9.08355e-187	2.52369	0.235	0.116	2.70644e-182	Tumor
PTGR1	1.22805e-186	2.10915	0.263	0.143	3.65897e-182	Tumor
RERG	1.37579e-186	4.156	0.076	0.002	4.09915e-182	Tumor
CDCA2	3.72176e-186	3.18656	0.115	0.022	1.1089e-181	Tumor
PRTG	1.0553e-185	3.65578	0.089	0.008	3.14426e-181	Tumor
CMSS1	9.91185e-185	2.12748	0.278	0.159	2.95324e-180	Tumor
CHRM3	1.99919e-184	4.54824	0.083	0.005	5.95659e-180	Tumor
AL138828.1	3.58218e-184	2.80582	0.123	0.028	1.06731e-179	Tumor
VEGFC	9.49504e-184	3.55082	0.104	0.017	2.82905e-179	Tumor
ADIRF	6.95382e-182	4.82973	0.079	0.004	2.07189e-177	Tumor
CCNB2	7.79687e-182	3.57559	0.111	0.021	2.32308e-177	Tumor
CHSY3	3.61278e-181	3.64447	0.122	0.029	1.07643e-176	Tumor
FKBP7	1.5235e-180	2.46856	0.115	0.023	4.53928e-176	Tumor
UBE2C	2.76817e-180	3.60044	0.1	0.015	8.24776e-176	Tumor
RAI14	5.43213e-180	2.38102	0.239	0.122	1.6185e-175	Tumor
IGDCC4	1.44493e-179	4.37932	0.079	0.004	4.30516e-175	Tumor
DENND5B	1.55506e-179	2.39309	0.208	0.094	4.63329e-175	Tumor
LINC01578	2.96551e-179	2.87432	0.084	0.007	8.83574e-175	Tumor
DOP1A	1.28712e-178	3.22738	0.081	0.005	3.83496e-174	Tumor
FST	1.24018e-177	5.90213	0.072	0.002	3.69511e-173	Tumor
MELK	2.862e-177	3.12876	0.119	0.027	8.52734e-173	Tumor
TSPAN4	4.32826e-177	2.59092	0.18	0.072	1.28961e-172	Tumor
PPM1E	6.23586e-177	3.14303	0.116	0.025	1.85797e-172	Tumor
LOX	1.16384e-176	3.16762	0.102	0.017	3.46767e-172	Tumor
NCBP2AS2	3.67133e-176	4.12125	0.075	0.003	1.09387e-171	Tumor
MOXD1	3.20231e-175	4.2835	0.079	0.005	9.54129e-171	Tumor
KCND2	4.95539e-175	3.75418	0.079	0.005	1.47646e-170	Tumor
PANTR1	7.50302e-175	3.24977	0.08	0.006	2.23552e-170	Tumor
ARHGEF28	1.07313e-174	3.4243	0.09	0.011	3.1974e-170	Tumor
SMAD1	1.4437e-174	2.93621	0.192	0.083	4.30152e-170	Tumor
PTK7	1.88232e-174	3.48086	0.088	0.01	5.60836e-170	Tumor
NID1	1.94789e-174	4.2137	0.075	0.003	5.80373e-170	Tumor
PCOLCE2	5.14613e-174	4.1443	0.084	0.008	1.53329e-169	Tumor
SHROOM3	9.47163e-174	3.65367	0.076	0.004	2.82207e-169	Tumor
C6orf141	1.32172e-173	4.12229	0.074	0.003	3.93807e-169	Tumor
SEPTIN10	8.64022e-173	2.65805	0.09	0.011	2.57435e-168	Tumor
DCLK2	5.86936e-172	4.52555	0.114	0.026	1.74877e-167	Tumor
DDR2	4.13751e-171	2.77664	0.162	0.058	1.23277e-166	Tumor
ADAMTSL4-AS1	1.61113e-170	3.55792	0.079	0.006	4.80036e-166	Tumor
SERPINE1	2.7859e-170	2.53948	0.212	0.101	8.3006e-166	Tumor
AXL	6.68194e-170	2.40839	0.17	0.066	1.99088e-165	Tumor
PARD3B	9.29368e-170	2.39543	0.174	0.069	2.76905e-165	Tumor
AC090578.1	1.32665e-169	4.33429	0.07	0.002	3.95274e-165	Tumor
ADAMTS9-AS2	1.36567e-169	3.87277	0.073	0.003	4.06903e-165	Tumor
ADGRA3	3.31328e-169	4.43	0.079	0.006	9.87191e-165	Tumor
NPAS2	1.28787e-168	4.19411	0.088	0.011	3.83721e-164	Tumor
AL008633.1	2.98216e-168	4.08991	0.072	0.003	8.88535e-164	Tumor
TEX14	4.3954e-168	3.11176	0.126	0.034	1.30961e-163	Tumor
COLEC12	1.95843e-167	2.82063	0.17	0.066	5.83514e-163	Tumor
UBE2T	2.59379e-167	2.8669	0.167	0.065	7.72819e-163	Tumor
TMEM100	1.71135e-166	4.16172	0.067	0.001	5.09898e-162	Tumor
NDUFA7	1.75072e-165	2.6772	0.208	0.102	5.21627e-161	Tumor
PAPPA2	2.02003e-165	3.21002	0.103	0.02	6.01869e-161	Tumor
SLC25A43	1.66507e-164	2.81127	0.141	0.045	4.96106e-160	Tumor
PCSK5	5.54162e-164	2.15171	0.173	0.067	1.65112e-159	Tumor
ITGA11	1.02165e-163	3.14524	0.098	0.017	3.04401e-159	Tumor
CZIB	4.7814e-163	3.69667	0.074	0.005	1.42462e-158	Tumor
CDHR3	2.20923e-162	3.27907	0.097	0.017	6.58241e-158	Tumor
ABCC3	3.24178e-162	2.74864	0.135	0.042	9.65888e-158	Tumor
CCL26	3.84147e-162	4.16421	0.069	0.002	1.14457e-157	Tumor
AL162493.1	4.79976e-162	3.88623	0.068	0.002	1.43009e-157	Tumor
PDGFRA	6.88138e-162	4.24093	0.071	0.003	2.05031e-157	Tumor
FIBIN	7.26498e-162	4.21704	0.066	0.001	2.1646e-157	Tumor
CIAO2A	1.06268e-161	2.12902	0.095	0.015	3.16625e-157	Tumor
CDKN2C	1.27596e-161	2.07941	0.198	0.09	3.80171e-157	Tumor
PYGO1	1.50603e-161	3.93572	0.08	0.008	4.48722e-157	Tumor
HOXA10	2.22298e-161	4.77382	0.065	0.001	6.62338e-157	Tumor
TWIST1	3.61278e-160	3.67732	0.07	0.004	1.07643e-155	Tumor
OSBPL6	8.37215e-160	3.4136	0.1	0.02	2.49448e-155	Tumor
MIR222HG	1.09863e-159	2.74227	0.151	0.054	3.27336e-155	Tumor
LINC01138	1.40013e-159	4.40901	0.066	0.002	4.17169e-155	Tumor
CTGF	1.4058e-158	2.84516	0.117	0.031	4.18858e-154	Tumor
AC078923.1	1.63122e-158	4.17566	0.086	0.012	4.86023e-154	Tumor
PRORP	2.32156e-158	2.62234	0.082	0.01	6.9171e-154	Tumor
RAB34	4.11996e-158	2.18544	0.18	0.075	1.22754e-153	Tumor
PLCH1	5.71661e-158	3.16189	0.114	0.03	1.70326e-153	Tumor
COL11A1	6.42021e-158	3.94233	0.075	0.006	1.9129e-153	Tumor
CENPF	8.78792e-158	2.16555	0.183	0.077	2.61836e-153	Tumor
TOX	1.85315e-157	2.80913	0.146	0.05	5.52147e-153	Tumor
SEMA3A	3.98565e-157	3.22063	0.112	0.028	1.18752e-152	Tumor
KRT7	2.55343e-156	3.16695	0.122	0.035	7.60794e-152	Tumor
FGF2	2.79908e-156	2.76644	0.108	0.025	8.33986e-152	Tumor
PAPPA	5.87956e-156	4.76535	0.075	0.007	1.75182e-151	Tumor
GARS-DT	5.88604e-156	3.09315	0.075	0.007	1.75375e-151	Tumor
AFF3	6.00011e-156	3.66646	0.099	0.02	1.78773e-151	Tumor
IBSP	1.01735e-155	6.79575	0.064	0.002	3.03118e-151	Tumor
EDNRA	5.01216e-155	6.11451	0.063	0.001	1.49337e-150	Tumor
AC092691.1	5.07926e-155	2.77092	0.114	0.03	1.51337e-150	Tumor
RGS7	8.13792e-155	3.61334	0.079	0.009	2.42469e-150	Tumor
MECOM	1.79168e-154	5.48417	0.068	0.003	5.33831e-150	Tumor
GUCY1A2	1.88834e-154	3.38704	0.089	0.015	5.62632e-150	Tumor
YAE1	6.85394e-154	3.46243	0.066	0.003	2.04213e-149	Tumor
FGF14	1.29716e-153	5.01523	0.073	0.006	3.86489e-149	Tumor
PRSS12	1.97598e-153	3.22904	0.067	0.003	5.88743e-149	Tumor
SLC35F1	5.90476e-153	3.96184	0.098	0.021	1.75932e-148	Tumor
SIX1	6.07587e-153	5.47775	0.063	0.002	1.81031e-148	Tumor
MIR924HG	1.17921e-152	4.52112	0.063	0.001	3.51346e-148	Tumor
CACNB4	2.46673e-152	2.91733	0.115	0.031	7.34963e-148	Tumor
CNIH3	5.21188e-152	2.84129	0.139	0.048	1.55288e-147	Tumor
PKIB	1.06163e-151	2.30228	0.185	0.082	3.16312e-147	Tumor
TMEM45A	1.16345e-151	2.72426	0.113	0.03	3.46649e-147	Tumor
AC090579.1	2.04487e-151	4.08896	0.079	0.01	6.0927e-147	Tumor
ILRUN	2.21821e-151	3.34139	0.071	0.005	6.60914e-147	Tumor
SFRP4	2.80485e-151	3.70147	0.069	0.005	8.35704e-147	Tumor
GUCY1A1	5.36656e-151	3.8368	0.068	0.004	1.59897e-146	Tumor
CRNDE	1.03996e-150	2.31996	0.155	0.059	3.09856e-146	Tumor
FIRRE	5.97973e-150	3.43471	0.103	0.024	1.78166e-145	Tumor
PXMP2	1.1032e-149	2.62015	0.135	0.045	3.287e-145	Tumor
RAB30-DT	1.13868e-149	3.02135	0.073	0.007	3.39269e-145	Tumor
LRRC17	1.73332e-149	3.72231	0.076	0.009	5.16444e-145	Tumor
LINC-PINT	4.28328e-149	3.16432	0.069	0.005	1.2762e-144	Tumor
MFAP2	1.128e-148	4.6558	0.066	0.004	3.36089e-144	Tumor
AC114971.1	3.19297e-148	3.91753	0.064	0.003	9.51347e-144	Tumor
EDN1	4.19958e-148	4.34163	0.071	0.006	1.25126e-143	Tumor
AC007098.1	1.02323e-147	3.45166	0.067	0.004	3.04871e-143	Tumor
DENND10	2.09244e-147	2.76954	0.073	0.007	6.23443e-143	Tumor
CDK2AP1	3.29856e-147	3.01015	0.11	0.029	9.82806e-143	Tumor
CADPS2	6.98947e-147	3.49958	0.087	0.015	2.08251e-142	Tumor
SNTG1	7.28902e-147	3.89184	0.074	0.008	2.17176e-142	Tumor
SVIL	1.38303e-146	2.65426	0.178	0.08	4.12075e-142	Tumor
PAM16	2.94857e-145	2.82629	0.095	0.02	8.78528e-141	Tumor
PLXNA4	4.60985e-145	3.56834	0.091	0.018	1.3735e-140	Tumor
TXNDC5	8.05896e-145	3.22308	0.072	0.007	2.40117e-140	Tumor
IGFBP2	1.37647e-144	4.57043	0.064	0.003	4.10119e-140	Tumor
TPM2	1.39933e-144	3.22388	0.084	0.014	4.16932e-140	Tumor
KIAA1958	1.46065e-144	2.21308	0.228	0.126	4.352e-140	Tumor
AC037486.1	4.25292e-144	5.02985	0.06	0.002	1.26716e-139	Tumor
TASP1	6.21249e-144	2.72689	0.193	0.094	1.85101e-139	Tumor
LBP	6.97354e-144	4.18456	0.064	0.004	2.07777e-139	Tumor
AC007319.1	1.13795e-143	2.94926	0.073	0.008	3.39051e-139	Tumor
STS	1.43968e-143	3.86314	0.092	0.019	4.28954e-139	Tumor
SNX7	2.53438e-143	2.52602	0.176	0.08	7.55119e-139	Tumor
LINC02798	4.69245e-143	3.56199	0.062	0.002	1.39811e-138	Tumor
MIR181A2HG	5.156e-143	3.02705	0.106	0.028	1.53623e-138	Tumor
OSBPL10	6.08211e-143	2.92206	0.117	0.034	1.81217e-138	Tumor
CLMP	7.34657e-143	2.67106	0.123	0.039	2.18891e-138	Tumor
EPHA3	8.34416e-143	4.22279	0.068	0.006	2.48614e-138	Tumor
FOXG1-AS1	1.25409e-142	3.84619	0.058	0.001	3.73656e-138	Tumor
SLC16A2	2.81404e-141	2.74684	0.113	0.032	8.38442e-137	Tumor
ANGPTL4	4.09529e-141	2.10366	0.159	0.066	1.22019e-136	Tumor
AP001347.1	1.1767e-140	3.03688	0.079	0.012	3.50599e-136	Tumor
FBXO17	2.14431e-140	2.84971	0.109	0.03	6.38897e-136	Tumor
CCDC102B	3.32798e-140	2.89665	0.132	0.046	9.91573e-136	Tumor
HOXA7	1.94567e-139	4.00911	0.057	0.001	5.79713e-135	Tumor
HS6ST2	2.14994e-139	4.3651	0.059	0.002	6.40574e-135	Tumor
TLE1	2.55969e-139	2.61278	0.142	0.054	7.62659e-135	Tumor
WLS	2.90177e-139	2.52106	0.227	0.129	8.64583e-135	Tumor
GET1	6.64061e-139	2.53894	0.068	0.006	1.97857e-134	Tumor
POLR2J3	1.13898e-138	3.18066	0.092	0.02	3.39359e-134	Tumor
GIHCG	1.88157e-138	3.59277	0.062	0.004	5.60613e-134	Tumor
ADCY8	1.95028e-138	3.72505	0.059	0.002	5.81087e-134	Tumor
ZNF423	2.56298e-138	5.25781	0.059	0.002	7.63639e-134	Tumor
SMARCA1	6.22158e-138	2.29769	0.262	0.165	1.85372e-133	Tumor
ASPM	8.28887e-138	2.33783	0.111	0.032	2.46967e-133	Tumor
RDH10	1.43536e-137	2.06122	0.236	0.132	4.27666e-133	Tumor
ARHGAP6	2.38723e-137	2.18901	0.146	0.056	7.11275e-133	Tumor
RPRML	6.85205e-137	9.98697	0.053	0	2.04157e-132	Tumor
CCDC18-AS1	8.39905e-137	2.63036	0.07	0.007	2.5025e-132	Tumor
SCFD2	1.96564e-136	2.17822	0.193	0.095	5.85662e-132	Tumor
FOXF2	2.12446e-136	5.29189	0.054	0	6.32984e-132	Tumor
ABCF2	2.44746e-136	3.86799	0.065	0.006	7.29221e-132	Tumor
TBX15	2.49343e-136	4.32088	0.061	0.003	7.42918e-132	Tumor
KANK2	5.51894e-136	2.26182	0.143	0.055	1.64437e-131	Tumor
MTCL1	7.06622e-136	3.10025	0.094	0.022	2.10538e-131	Tumor
CDH6	1.27547e-135	3.36353	0.096	0.023	3.80026e-131	Tumor
F3	2.90057e-135	2.77595	0.144	0.056	8.64225e-131	Tumor
PINX1	6.54318e-135	3.09595	0.066	0.006	1.94954e-130	Tumor
INAFM1	1.12487e-134	2.04771	0.306	0.218	3.35154e-130	Tumor
VSNL1	2.41817e-134	4.90479	0.059	0.003	7.20494e-130	Tumor
AK4	4.02078e-134	2.22276	0.16	0.068	1.19799e-129	Tumor
TCF7L2	1.32692e-133	2.46026	0.216	0.12	3.95355e-129	Tumor
EPDR1	1.96189e-133	2.93943	0.148	0.062	5.84545e-129	Tumor
AL357507.1	4.2645e-133	3.52928	0.064	0.006	1.27061e-128	Tumor
P3H3	4.36181e-133	3.40274	0.074	0.011	1.2996e-128	Tumor
BMP1	8.33393e-133	2.9695	0.101	0.027	2.48309e-128	Tumor
AL078604.4	1.55442e-132	3.52096	0.063	0.005	4.6314e-128	Tumor
FAM20C	1.88698e-132	2.17762	0.235	0.139	5.62226e-128	Tumor
PCLAF	2.76279e-132	2.25904	0.138	0.053	8.23172e-128	Tumor
HS2ST1	5.21259e-132	2.55174	0.27	0.181	1.55309e-127	Tumor
AL355916.1	5.57657e-132	3.3708	0.068	0.008	1.66154e-127	Tumor
FAM189A1	1.35501e-131	4.28613	0.06	0.004	4.03724e-127	Tumor
UBE2V1	2.02576e-131	2.50406	0.232	0.14	6.03575e-127	Tumor
ITGBL1	1.17544e-130	2.45823	0.078	0.013	3.50223e-126	Tumor
LINC02742	2.14528e-130	3.46041	0.057	0.002	6.39185e-126	Tumor
BSCL2	8.06123e-130	2.84543	0.081	0.016	2.40184e-125	Tumor
FBN1	1.21479e-129	2.29727	0.167	0.076	3.61946e-125	Tumor
AC015871.1	1.21954e-129	3.8297	0.06	0.004	3.63363e-125	Tumor
LYPD6	1.90413e-129	4.8316	0.053	0.001	5.67334e-125	Tumor
SULF1	2.08925e-129	4.93879	0.057	0.003	6.22493e-125	Tumor
TARID	4.47796e-129	4.06463	0.061	0.005	1.33421e-124	Tumor
CARMIL1	4.78671e-129	2.24037	0.159	0.07	1.4262e-124	Tumor
PPP1R1C	5.90998e-129	4.16169	0.06	0.004	1.76088e-124	Tumor
SYBU	1.81491e-128	4.04887	0.067	0.008	5.40752e-124	Tumor
FRZB	1.93038e-128	3.23041	0.075	0.012	5.75156e-124	Tumor
ARX	2.68358e-128	5.39199	0.051	0	7.99572e-124	Tumor
FLG-AS1	4.96284e-128	3.53301	0.081	0.016	1.47868e-123	Tumor
FAM160A1	5.7601e-128	3.9218	0.054	0.002	1.71622e-123	Tumor
HEY1	6.52848e-128	3.49769	0.095	0.024	1.94516e-123	Tumor
AC002074.1	1.31784e-127	4.37007	0.059	0.004	3.92652e-123	Tumor
DMRTA2	1.74447e-127	4.05608	0.07	0.01	5.19763e-123	Tumor
RAB23	1.77571e-127	2.50253	0.124	0.045	5.29072e-123	Tumor
RDH10-AS1	2.03113e-127	4.70904	0.061	0.005	6.05176e-123	Tumor
CDC20	2.3417e-127	3.29239	0.086	0.019	6.9771e-123	Tumor
AC068051.1	2.39308e-127	3.18218	0.063	0.006	7.13019e-123	Tumor
C5orf56	3.89279e-127	3.13165	0.058	0.003	1.15986e-122	Tumor
LINC00473	7.86426e-127	5.97506	0.053	0.002	2.34316e-122	Tumor
DANCR	1.71428e-126	3.32318	0.058	0.004	5.10769e-122	Tumor
SHFL	2.17423e-126	3.34859	0.06	0.005	6.47813e-122	Tumor
NHS	3.34878e-126	3.28323	0.093	0.024	9.97769e-122	Tumor
DIRAS3	4.56493e-126	3.44613	0.069	0.009	1.36012e-121	Tumor
NCAPG	9.22443e-126	2.74623	0.108	0.033	2.74842e-121	Tumor
DNM1	2.28719e-125	2.67583	0.108	0.033	6.81468e-121	Tumor
SLC49A4	2.73039e-125	2.86364	0.062	0.006	8.1352e-121	Tumor
LINC01956	5.62701e-125	5.01395	0.05	0	1.67657e-120	Tumor
PPARGC1A	6.62514e-125	3.76033	0.061	0.006	1.97396e-120	Tumor
S100A2	8.97091e-125	2.72879	0.112	0.036	2.67288e-120	Tumor
PRICKLE2	8.98415e-125	2.83862	0.126	0.047	2.67683e-120	Tumor
LINC01505	1.02297e-124	2.87638	0.077	0.014	3.04795e-120	Tumor
DMAC2L	1.04092e-124	3.115	0.06	0.005	3.10141e-120	Tumor
NPR3	2.56113e-124	3.51354	0.057	0.004	7.63089e-120	Tumor
AC113383.1	2.79686e-124	2.65899	0.106	0.032	8.33323e-120	Tumor
GALNT5	5.06985e-124	3.37397	0.056	0.003	1.51056e-119	Tumor
WDR34	1.07938e-123	2.63907	0.135	0.054	3.21601e-119	Tumor
OTX1	1.30599e-123	4.68172	0.055	0.003	3.89119e-119	Tumor
RBMS3-AS2	3.0636e-123	4.02278	0.053	0.002	9.12801e-119	Tumor
C1QL1	4.4015e-123	4.40105	0.057	0.004	1.31143e-118	Tumor
CCN2	1.19206e-122	4.16103	0.051	0.001	3.55174e-118	Tumor
PRSS23	2.33199e-122	2.17761	0.133	0.052	6.94816e-118	Tumor
TMEM161B-AS1	3.20476e-122	2.03069	0.288	0.201	9.54859e-118	Tumor
DBN1	3.36662e-122	2.73874	0.133	0.052	1.00308e-117	Tumor
MTRES1	3.70961e-122	3.30812	0.055	0.003	1.10528e-117	Tumor
CCNB1	4.27256e-122	3.15604	0.132	0.052	1.27301e-117	Tumor
WARS2-AS1	4.29569e-122	3.46077	0.053	0.002	1.2799e-117	Tumor
AMOTL1	2.36628e-121	3.16943	0.086	0.02	7.05032e-117	Tumor
ZIC4	2.3869e-121	3.35249	0.067	0.01	7.11176e-117	Tumor
MSRB3	4.65593e-121	3.20597	0.09	0.023	1.38724e-116	Tumor
MKX	4.92133e-121	5.37361	0.048	0	1.46631e-116	Tumor
KITLG	2.48836e-120	2.83681	0.081	0.018	7.41407e-116	Tumor
TRPC4	3.16562e-120	3.14505	0.052	0.002	9.43195e-116	Tumor
TUG1	3.31324e-120	3.17494	0.057	0.004	9.8718e-116	Tumor
IRS1	4.45414e-120	2.74437	0.094	0.026	1.32711e-115	Tumor
OXR1	8.58367e-120	2.25096	0.34	0.274	2.5575e-115	Tumor
ADD2	1.18964e-119	3.9151	0.06	0.006	3.54454e-115	Tumor
ZNF503	1.24977e-119	2.71798	0.104	0.032	3.72369e-115	Tumor
UACA	4.62287e-119	2.00522	0.217	0.126	1.37738e-114	Tumor
RELCH	4.75909e-119	2.25156	0.065	0.009	1.41797e-114	Tumor
SEPTIN9	5.5961e-119	3.22066	0.056	0.004	1.66736e-114	Tumor
STEAP3	9.09499e-119	2.78998	0.114	0.039	2.70985e-114	Tumor
AC009518.1	1.00962e-118	5.34531	0.048	0.001	3.00816e-114	Tumor
DEPDC1	1.481e-118	3.39518	0.083	0.02	4.41265e-114	Tumor
NTN1	6.00626e-118	4.97595	0.055	0.004	1.78956e-113	Tumor
HMMR	6.36938e-118	3.11537	0.083	0.02	1.89776e-113	Tumor
KIF4A	7.77906e-118	2.86809	0.087	0.022	2.31777e-113	Tumor
AC079781.5	1.0055e-117	3.0211	0.055	0.004	2.99589e-113	Tumor
PTGFR	1.89678e-117	4.07662	0.048	0.001	5.65146e-113	Tumor
AL354740.1	1.15961e-116	2.56798	0.06	0.007	3.45507e-112	Tumor
HPD	1.24077e-116	4.30986	0.05	0.002	3.69687e-112	Tumor
KIF23	1.25471e-116	3.08812	0.09	0.024	3.73841e-112	Tumor
KIF14	1.35387e-116	3.34501	0.075	0.015	4.03386e-112	Tumor
SLC39A14	1.80134e-116	2.62442	0.153	0.07	5.3671e-112	Tumor
UAP1	2.92946e-116	2.11818	0.222	0.133	8.72832e-112	Tumor
AHNAK2	3.06228e-116	2.81926	0.083	0.02	9.12407e-112	Tumor
FBLN1	3.13142e-116	4.96946	0.047	0.001	9.33007e-112	Tumor
BOC	3.64858e-116	4.08893	0.049	0.002	1.08709e-111	Tumor
RNF150	4.18172e-116	2.44915	0.105	0.034	1.24594e-111	Tumor
NID2	1.10766e-115	3.32726	0.065	0.01	3.30029e-111	Tumor
NGRN	2.72749e-115	2.25416	0.192	0.105	8.12654e-111	Tumor
COBLL1	3.9441e-115	3.33915	0.058	0.006	1.17514e-110	Tumor
LINC01515	1.79879e-114	4.39483	0.05	0.002	5.3595e-110	Tumor
AC090568.2	2.17985e-114	5.21198	0.05	0.002	6.49485e-110	Tumor
PDK4	3.73647e-114	2.62817	0.138	0.06	1.11328e-109	Tumor
AC063979.2	3.99743e-114	8.21272	0.045	0	1.19104e-109	Tumor
HIF1A-AS3	5.1775e-114	2.3237	0.064	0.009	1.54264e-109	Tumor
MME	1.14478e-113	4.4192	0.05	0.003	3.41087e-109	Tumor
SCO2	1.20611e-113	3.11331	0.053	0.004	3.59362e-109	Tumor
HIBADH	1.64844e-113	2.11645	0.256	0.171	4.91154e-109	Tumor
MYH10	2.08194e-113	2.62303	0.133	0.056	6.20313e-109	Tumor
MAP4K3-DT	4.39733e-113	2.39165	0.061	0.008	1.31019e-108	Tumor
AL161431.1	6.02005e-113	5.42619	0.045	0	1.79367e-108	Tumor
LINC01473	9.27348e-113	2.49871	0.109	0.038	2.76303e-108	Tumor
AC107021.1	1.1187e-112	4.23798	0.049	0.002	3.33317e-108	Tumor
SLC4A4	1.47067e-112	3.98981	0.062	0.009	4.38186e-108	Tumor
SNAP25-AS1	2.05375e-112	3.61484	0.054	0.005	6.11915e-108	Tumor
MSRA	2.21388e-112	2.17958	0.263	0.181	6.59625e-108	Tumor
ARMC4	1.64058e-111	4.19406	0.048	0.002	4.88812e-107	Tumor
DZIP1L	4.1058e-111	3.35078	0.066	0.011	1.22332e-106	Tumor
HOXA3	4.3015e-111	3.54186	0.046	0.001	1.28163e-106	Tumor
CP	4.34269e-111	3.01783	0.108	0.038	1.29391e-106	Tumor
GNAL	1.27902e-110	3.22544	0.077	0.017	3.81084e-106	Tumor
PRICKLE1	2.09533e-110	4.88622	0.049	0.003	6.24305e-106	Tumor
HES1	3.88597e-110	2.61811	0.063	0.009	1.15783e-105	Tumor
COL21A1	4.29216e-110	3.73472	0.048	0.002	1.27885e-105	Tumor
CD109	6.60942e-109	2.32283	0.162	0.079	1.96928e-104	Tumor
KLHL29	7.05205e-109	2.62954	0.052	0.004	2.10116e-104	Tumor
AL390783.1	7.39864e-109	3.48754	0.046	0.002	2.20443e-104	Tumor
ARMCX5-GPRASP2	1.0787e-108	3.00416	0.049	0.003	3.214e-104	Tumor
SCN1A-AS1	1.49838e-108	3.91183	0.047	0.002	4.46443e-104	Tumor
SMAD6	2.6574e-108	4.29189	0.052	0.004	7.91771e-104	Tumor
DUXAP8	3.70911e-108	4.53552	0.044	0.001	1.10513e-103	Tumor
PITX1	1.29235e-107	4.4907	0.045	0.001	3.85056e-103	Tumor
GPC4	8.14175e-107	3.01382	0.053	0.005	2.42584e-102	Tumor
KIF7	9.83954e-107	4.64595	0.05	0.004	2.93169e-102	Tumor
EN1	1.41505e-106	3.50652	0.043	0.001	4.21613e-102	Tumor
DNAH11	1.5351e-106	3.34461	0.06	0.009	4.57384e-102	Tumor
ROR1	1.93288e-106	2.21965	0.113	0.042	5.75901e-102	Tumor
LAMA5	5.97995e-106	2.80104	0.075	0.017	1.78173e-101	Tumor
PRXL2A	1.45317e-105	2.3676	0.062	0.01	4.32971e-101	Tumor
GASK1B	1.88801e-105	3.90537	0.051	0.004	5.62533e-101	Tumor
CRIP2	2.96512e-105	2.15367	0.17	0.088	8.83458e-101	Tumor
FLRT2	3.41813e-105	3.68081	0.071	0.015	1.01843e-100	Tumor
TGFB1I1	3.73817e-105	2.94424	0.095	0.03	1.11379e-100	Tumor
ARHGAP28	2.0243e-104	3.04471	0.054	0.006	6.03141e-100	Tumor
COX16	2.68542e-104	2.29996	0.199	0.118	8.00121e-100	Tumor
EPHA5-AS1	3.35004e-104	4.34506	0.043	0.001	9.98144e-100	Tumor
OBI1	5.87874e-104	3.37276	0.05	0.004	1.75157e-99	Tumor
LINC02609	9.68314e-104	3.6368	0.044	0.002	2.88509e-99	Tumor
ECM2	1.57969e-103	3.0904	0.074	0.018	4.7067e-99	Tumor
OPHN1	3.07764e-103	2.71086	0.118	0.048	9.16983e-99	Tumor
RGS4	6.26372e-103	5.01007	0.043	0.001	1.86627e-98	Tumor
C1orf53	6.39942e-103	3.30768	0.064	0.012	1.90671e-98	Tumor
FOXC1	6.81553e-103	5.39218	0.043	0.001	2.03069e-98	Tumor
ULBP2	6.92742e-103	3.22185	0.066	0.013	2.06402e-98	Tumor
AC119673.2	1.04729e-102	3.70806	0.045	0.002	3.12039e-98	Tumor
CDH4	1.36406e-102	2.7887	0.078	0.02	4.06421e-98	Tumor
EML1	1.63537e-102	2.1911	0.153	0.077	4.87259e-98	Tumor
TCF7L1	1.66913e-102	4.7037	0.049	0.004	4.97317e-98	Tumor
NGF	1.68723e-102	8.70889	0.041	0	5.02709e-98	Tumor
SLC35G2	1.90517e-102	2.46327	0.143	0.067	5.67645e-98	Tumor
IPO9-AS1	2.81586e-102	3.03132	0.087	0.026	8.38986e-98	Tumor
CYP1B1	3.89297e-102	3.23884	0.113	0.045	1.15991e-97	Tumor
SUGCT	4.88775e-102	2.66756	0.077	0.02	1.4563e-97	Tumor
C1QTNF1	1.05658e-101	3.75226	0.054	0.007	3.14808e-97	Tumor
TEAD2	3.05949e-101	2.70776	0.045	0.002	9.11574e-97	Tumor
MYPN	3.52621e-101	3.79201	0.051	0.006	1.05063e-96	Tumor
PRXL2C	5.67534e-101	2.08513	0.059	0.009	1.69097e-96	Tumor
TBX2-AS1	6.32261e-101	4.95875	0.042	0.001	1.88382e-96	Tumor
KNL1	1.19951e-100	2.50701	0.094	0.031	3.57394e-96	Tumor
AC027031.2	3.42994e-100	2.65967	0.118	0.048	1.02195e-95	Tumor
NEDD4	3.43019e-100	2.11631	0.237	0.157	1.02203e-95	Tumor
SLC25A37	6.84607e-100	2.00983	0.269	0.192	2.03979e-95	Tumor
TSHZ3	1.98646e-99	2.67541	0.099	0.035	5.91866e-95	Tumor
PRDM5	4.8868e-99	4.30305	0.053	0.007	1.45602e-94	Tumor
GABRA2	6.86294e-99	7.69648	0.04	0.001	2.04481e-94	Tumor
ESCO2	8.6892e-99	2.8016	0.074	0.019	2.58895e-94	Tumor
PAGR1	8.78823e-98	2.8918	0.071	0.017	2.61845e-93	Tumor
HOXD10	1.27652e-97	4.9726	0.039	0	3.80338e-93	Tumor
AL355596.1	1.88965e-97	8.93623	0.038	0	5.63021e-93	Tumor
SLC2A10	2.50618e-97	3.50591	0.051	0.006	7.46717e-93	Tumor
PWWP3A	4.08207e-97	2.62607	0.049	0.005	1.21625e-92	Tumor
NALCN-AS1	6.01507e-97	3.64601	0.051	0.006	1.79219e-92	Tumor
LMO3	9.09964e-97	3.00698	0.042	0.002	2.71124e-92	Tumor
STK33	9.23996e-97	3.41432	0.072	0.018	2.75305e-92	Tumor
JAM2	9.29478e-97	2.79805	0.066	0.014	2.76938e-92	Tumor
SAA2	1.23961e-96	5.80949	0.048	0.005	3.69343e-92	Tumor
TTK	1.29083e-96	3.0667	0.07	0.017	3.84604e-92	Tumor
MCC	1.40454e-96	2.66848	0.149	0.075	4.18484e-92	Tumor
ADAMTS5	1.76075e-96	3.87972	0.045	0.003	5.24615e-92	Tumor
ZNF433-AS1	1.93473e-96	3.70788	0.042	0.002	5.76452e-92	Tumor
SHCBP1	2.4171e-96	2.78201	0.077	0.021	7.20175e-92	Tumor
PKNOX2	2.50294e-96	4.59831	0.044	0.003	7.45752e-92	Tumor
LINP1	4.80206e-96	9.17994	0.038	0	1.43077e-91	Tumor
GLIS1	5.14911e-96	3.99025	0.044	0.003	1.53418e-91	Tumor
AL050309.1	5.47508e-96	2.66995	0.051	0.006	1.6313e-91	Tumor
HOXB7	7.47486e-96	2.54899	0.092	0.031	2.22713e-91	Tumor
SPC25	8.60633e-96	3.30743	0.059	0.011	2.56426e-91	Tumor
GFPT2	1.10005e-95	2.14136	0.147	0.073	3.27761e-91	Tumor
THBS4	1.14651e-95	3.13165	0.086	0.027	3.41603e-91	Tumor
FAM78B	1.29718e-95	3.43325	0.053	0.007	3.86493e-91	Tumor
TPX2	1.65555e-95	2.54516	0.156	0.081	4.93271e-91	Tumor
LINC01611	1.91985e-95	4.49571	0.039	0.001	5.72018e-91	Tumor
AC023095.1	3.51613e-95	4.45946	0.039	0.001	1.04763e-90	Tumor
FAM153CP	4.52388e-95	3.47262	0.043	0.002	1.34789e-90	Tumor
COL13A1	5.34556e-95	5.06192	0.043	0.002	1.59271e-90	Tumor
EPAS1	8.95304e-95	2.17968	0.177	0.098	2.66756e-90	Tumor
SCN8A	2.08878e-94	3.39814	0.068	0.016	6.22351e-90	Tumor
PVR	2.14435e-94	2.61533	0.088	0.03	6.3891e-90	Tumor
AP000331.1	2.16239e-94	3.22709	0.044	0.003	6.44284e-90	Tumor
DPT	2.50016e-94	4.61402	0.04	0.001	7.44924e-90	Tumor
ABCC4	2.94022e-94	2.13619	0.137	0.065	8.76039e-90	Tumor
AC009120.2	3.6661e-94	3.13404	0.043	0.003	1.09232e-89	Tumor
NPY	4.90242e-94	4.42366	0.076	0.021	1.46068e-89	Tumor
MMUT	5.29958e-94	2.81327	0.047	0.004	1.57901e-89	Tumor
ESRRG	7.75143e-94	2.49923	0.075	0.02	2.30954e-89	Tumor
TGFB3	7.98668e-94	3.59842	0.069	0.017	2.37963e-89	Tumor
SELENBP1	3.72711e-93	2.84644	0.091	0.032	1.11049e-88	Tumor
AQP4	5.04045e-93	5.60438	0.04	0.001	1.5018e-88	Tumor
EPHA2	5.10108e-93	4.4035	0.04	0.002	1.51987e-88	Tumor
LINC01638	2.31996e-92	5.95225	0.037	0	6.91231e-88	Tumor
LINC02802	3.11696e-92	3.25104	0.04	0.002	9.28699e-88	Tumor
ADAMTS10	3.21452e-92	4.19883	0.045	0.004	9.57767e-88	Tumor
AL109930.1	3.242e-92	5.24603	0.04	0.002	9.65955e-88	Tumor
LINC01111	4.0681e-92	7.31396	0.037	0.001	1.21209e-87	Tumor
BCAM	5.78851e-92	3.2767	0.053	0.008	1.72469e-87	Tumor
SPDYA	9.40675e-92	3.07387	0.087	0.029	2.80274e-87	Tumor
OPCML	9.67058e-92	4.16552	0.051	0.007	2.88135e-87	Tumor
ZNRD2	1.26733e-91	2.53211	0.047	0.005	3.77602e-87	Tumor
TIMP3	1.5756e-91	3.99767	0.045	0.004	4.69449e-87	Tumor
SNAI2	2.0834e-91	5.29589	0.038	0.001	6.20749e-87	Tumor
NIBAN2	4.21399e-91	3.37526	0.042	0.003	1.25556e-86	Tumor
SOD3	5.04457e-91	3.10512	0.068	0.017	1.50303e-86	Tumor
SBSPON	8.62873e-91	3.56405	0.047	0.005	2.57093e-86	Tumor
SATB2	9.46736e-91	2.11729	0.152	0.079	2.8208e-86	Tumor
HULC	1.0534e-90	3.18547	0.04	0.002	3.13861e-86	Tumor
ZNF875	1.14997e-90	3.51655	0.04	0.002	3.42634e-86	Tumor
FRAS1	1.52713e-90	4.32626	0.04	0.002	4.55008e-86	Tumor
CLDN10	1.60081e-90	4.25621	0.04	0.002	4.7696e-86	Tumor
IMPA2	1.79434e-90	2.35093	0.111	0.047	5.34623e-86	Tumor
AC046134.2	1.86155e-90	3.35838	0.041	0.002	5.54648e-86	Tumor
LGR4	2.51056e-90	3.17631	0.08	0.025	7.48022e-86	Tumor
TENM3-AS1	3.44003e-90	3.29529	0.039	0.002	1.02496e-85	Tumor
TM4SF18	4.03502e-90	4.9948	0.039	0.002	1.20223e-85	Tumor
PCCA-DT	5.20961e-90	3.03959	0.04	0.002	1.5522e-85	Tumor
AC244131.2	9.99684e-90	2.88589	0.065	0.015	2.97856e-85	Tumor
AC090124.1	1.6713e-89	7.60849	0.036	0	4.97964e-85	Tumor
EHD2	1.84956e-89	2.53437	0.102	0.04	5.51078e-85	Tumor
COX10-AS1	1.87e-89	3.03483	0.041	0.002	5.57167e-85	Tumor
HOXD11	2.64128e-89	3.89437	0.036	0.001	7.86968e-85	Tumor
FABP7	6.80186e-89	3.88084	0.097	0.038	2.02662e-84	Tumor
AC073529.1	8.00763e-89	2.89468	0.062	0.014	2.38587e-84	Tumor
EPHB4	1.12239e-88	4.55405	0.042	0.003	3.34417e-84	Tumor
AC005562.1	1.7123e-88	2.85966	0.042	0.003	5.10179e-84	Tumor
CD24	2.20804e-88	2.47277	0.06	0.013	6.57886e-84	Tumor
PLA2R1	2.47801e-88	4.58932	0.045	0.005	7.38324e-84	Tumor
ABITRAM	2.49818e-88	3.31651	0.039	0.002	7.44334e-84	Tumor
KHDC1	2.81129e-88	2.43391	0.103	0.041	8.37623e-84	Tumor
AC211433.1	4.14736e-88	4.09658	0.039	0.002	1.23571e-83	Tumor
PDE8B	4.24668e-88	2.63099	0.072	0.02	1.2653e-83	Tumor
TCEA3	5.48512e-88	4.30269	0.056	0.011	1.63429e-83	Tumor
ZFPM2-AS1	5.96188e-88	3.00814	0.041	0.003	1.77634e-83	Tumor
SNHG30	8.82821e-88	3.18502	0.039	0.002	2.63036e-83	Tumor
RHOD	1.2801e-87	4.73741	0.037	0.001	3.81407e-83	Tumor
AC007529.2	2.42862e-87	3.22314	0.037	0.001	7.23609e-83	Tumor
TRPC1	4.00459e-87	2.22933	0.158	0.086	1.19317e-82	Tumor
MYO16	4.34605e-87	4.09317	0.044	0.004	1.29491e-82	Tumor
EYA1	4.46349e-87	3.65476	0.039	0.002	1.3299e-82	Tumor
FGF12	4.60937e-87	3.3497	0.052	0.008	1.37336e-82	Tumor
COL1A1	6.47829e-87	6.0193	0.039	0.002	1.93021e-82	Tumor
PDP1	8.24893e-87	2.23619	0.202	0.128	2.45777e-82	Tumor
APCDD1L-DT	9.20825e-87	5.58591	0.035	0	2.7436e-82	Tumor
SLC24A3	1.70924e-86	4.8246	0.043	0.004	5.09267e-82	Tumor
DMRTA1	2.09552e-86	5.34227	0.036	0.001	6.24361e-82	Tumor
LHX8	3.40772e-86	4.66576	0.035	0.001	1.01533e-81	Tumor
TWIST2	3.53799e-86	4.23201	0.038	0.002	1.05415e-81	Tumor
AL035446.1	5.28314e-86	3.78158	0.04	0.003	1.57411e-81	Tumor
SHC1	6.7523e-86	2.10077	0.193	0.119	2.01185e-81	Tumor
CNTNAP3B	6.96612e-86	3.37427	0.043	0.004	2.07556e-81	Tumor
AC005670.3	1.22312e-85	2.52845	0.042	0.004	3.64428e-81	Tumor
AC004797.1	1.3795e-85	2.26461	0.047	0.006	4.11023e-81	Tumor
LINC00963	1.45153e-85	2.76925	0.047	0.006	4.32483e-81	Tumor
AC019117.2	1.72384e-85	5.63734	0.035	0.001	5.13619e-81	Tumor
ARMC9	1.76774e-85	2.82181	0.117	0.054	5.26699e-81	Tumor
PRC1	2.44814e-85	3.15983	0.088	0.032	7.29423e-81	Tumor
PDE5A	3.6335e-85	2.52228	0.119	0.054	1.0826e-80	Tumor
HOXC13-AS	3.81259e-85	4.05949	0.034	0	1.13596e-80	Tumor
ASAP3	3.95443e-85	3.1483	0.064	0.016	1.17822e-80	Tumor
AC087762.1	6.99407e-85	4.88149	0.035	0.001	2.08388e-80	Tumor
TROAP	7.03923e-85	3.61159	0.06	0.014	2.09734e-80	Tumor
AC011632.1	7.64403e-85	3.27946	0.04	0.003	2.27754e-80	Tumor
CCDC34	1.54837e-84	2.29304	0.112	0.049	4.61337e-80	Tumor
STK32A	1.58881e-84	4.04293	0.042	0.004	4.73387e-80	Tumor
SMIM10	1.94839e-84	2.34979	0.087	0.031	5.80524e-80	Tumor
DOK6	2.20819e-84	2.26879	0.114	0.051	6.57931e-80	Tumor
AC018464.1	2.43362e-84	5.60657	0.034	0	7.25098e-80	Tumor
AL589740.1	2.61007e-84	3.46512	0.062	0.015	7.7767e-80	Tumor
TBX2	2.77551e-84	4.51404	0.039	0.003	8.26963e-80	Tumor
CEP112	8.77315e-84	2.11706	0.114	0.051	2.61396e-79	Tumor
TNFRSF19	9.05079e-84	3.94613	0.044	0.005	2.69668e-79	Tumor
LINC02450	1.24906e-83	4.51109	0.034	0.001	3.72157e-79	Tumor
RNF182	2.15012e-83	4.67159	0.034	0.001	6.40629e-79	Tumor
CHL1-AS2	3.30243e-83	4.98534	0.034	0	9.8396e-79	Tumor
CADM3	3.46466e-83	4.08374	0.052	0.01	1.0323e-78	Tumor
SCN1A	7.17143e-83	3.75031	0.066	0.018	2.13673e-78	Tumor
IGFBP3	9.73714e-83	4.10812	0.065	0.018	2.90118e-78	Tumor
PTPRQ	1.00402e-82	6.80962	0.034	0.001	2.99148e-78	Tumor
AC005476.2	1.04078e-82	3.14633	0.052	0.009	3.10102e-78	Tumor
POGLUT3	1.43933e-82	3.77512	0.037	0.002	4.28849e-78	Tumor
XYLB	3.44969e-82	2.83543	0.078	0.026	1.02783e-77	Tumor
PLXNA2	3.5359e-82	3.72427	0.055	0.011	1.05352e-77	Tumor
NUF2	4.2028e-82	2.44169	0.105	0.045	1.25222e-77	Tumor
AC002463.1	4.2526e-82	2.7854	0.04	0.004	1.26706e-77	Tumor
BCKDHB	8.23023e-82	2.10808	0.168	0.097	2.4522e-77	Tumor
SLC1A1	1.12633e-81	3.26367	0.042	0.004	3.35591e-77	Tumor
VGLL3	1.38992e-81	4.78777	0.035	0.001	4.14128e-77	Tumor
GINS1	3.43385e-81	2.79229	0.069	0.021	1.02312e-76	Tumor
SLC16A9	4.01144e-81	3.56045	0.043	0.005	1.19521e-76	Tumor
ADAMTS3	4.77899e-81	3.71755	0.039	0.003	1.4239e-76	Tumor
AC024901.1	5.40201e-81	3.78033	0.04	0.004	1.60953e-76	Tumor
KRT81	6.00789e-81	4.87762	0.043	0.005	1.79005e-76	Tumor
SOX6	6.96545e-81	3.25204	0.078	0.027	2.07536e-76	Tumor
KLHL23	7.53984e-81	2.36454	0.096	0.039	2.2465e-76	Tumor
CTNNA2	8.15345e-81	3.30371	0.076	0.025	2.42932e-76	Tumor
CEP55	8.28854e-81	2.29179	0.092	0.036	2.46957e-76	Tumor
MSC-AS1	8.46223e-81	2.33841	0.103	0.044	2.52132e-76	Tumor
AC006001.2	9.54001e-81	2.15202	0.044	0.006	2.84245e-76	Tumor
PLPP4	1.27352e-80	4.89051	0.043	0.005	3.79446e-76	Tumor
SERPINA3	1.89064e-80	4.25059	0.04	0.004	5.63316e-76	Tumor
CRPPA	3.11162e-80	4.12545	0.034	0.001	9.27107e-76	Tumor
PUS7	3.18141e-80	2.16131	0.15	0.082	9.47902e-76	Tumor
HOTAIR	5.3118e-80	3.41057	0.032	0	1.58265e-75	Tumor
MAMDC2	6.03278e-80	3.86169	0.054	0.011	1.79747e-75	Tumor
CDCA3	8.38611e-80	2.73737	0.058	0.014	2.49864e-75	Tumor
MDGA2	9.47406e-80	3.26127	0.059	0.014	2.8228e-75	Tumor
HSPB8	1.4133e-79	3.61593	0.041	0.005	4.21093e-75	Tumor
SSC5D	1.63211e-79	3.15258	0.039	0.003	4.86287e-75	Tumor
P3H4	2.48866e-79	2.30804	0.118	0.056	7.41496e-75	Tumor
HOXC9	2.63083e-79	6.00018	0.031	0	7.83856e-75	Tumor
CMC4	1.73638e-78	2.86366	0.083	0.031	5.17355e-74	Tumor
SNHG26	9.03296e-78	3.88598	0.032	0.001	2.69137e-73	Tumor
FANCC	9.51573e-78	2.09673	0.122	0.06	2.83521e-73	Tumor
MEF2C-AS2	2.26262e-77	4.70345	0.034	0.002	6.74147e-73	Tumor
LHX2	2.9636e-77	4.08232	0.045	0.007	8.83004e-73	Tumor
BOLA2	3.18452e-77	2.82838	0.05	0.01	9.48829e-73	Tumor
TPT1-AS1	3.70285e-77	2.58124	0.04	0.004	1.10326e-72	Tumor
SUCLG2-AS1	4.15467e-77	2.14514	0.105	0.046	1.23789e-72	Tumor
TRIM52-AS1	4.28239e-77	3.96811	0.033	0.001	1.27594e-72	Tumor
LINC00174	4.90279e-77	3.6031	0.035	0.002	1.46079e-72	Tumor
ADGRL3	5.86518e-77	3.34723	0.119	0.06	1.74753e-72	Tumor
CHRNA9	6.48286e-77	3.89815	0.032	0.001	1.93157e-72	Tumor
NPSR1-AS1	7.49412e-77	6.31132	0.031	0	2.23287e-72	Tumor
SYNPO	1.18953e-76	4.24002	0.035	0.002	3.54419e-72	Tumor
GJC1	1.21435e-76	2.37858	0.068	0.021	3.61815e-72	Tumor
ELOVL2	1.30815e-76	3.54841	0.052	0.011	3.89762e-72	Tumor
LUZP2	1.37795e-76	3.52068	0.041	0.005	4.10562e-72	Tumor
SIX4	2.4736e-76	3.87228	0.042	0.006	7.3701e-72	Tumor
SHISA9	4.84066e-76	4.56526	0.042	0.006	1.44228e-71	Tumor
LINC01965	7.57483e-76	3.35932	0.033	0.002	2.25692e-71	Tumor
STK32B	1.64739e-75	2.6395	0.062	0.018	4.90839e-71	Tumor
DEPDC1B	2.03312e-75	2.66941	0.062	0.017	6.05767e-71	Tumor
KCNK2	2.14873e-75	4.31206	0.031	0.001	6.40214e-71	Tumor
AL118511.1	2.21493e-75	2.68703	0.038	0.004	6.59938e-71	Tumor
CPXM1	2.53673e-75	3.85235	0.034	0.002	7.55818e-71	Tumor
AL035446.2	3.20513e-75	4.01646	0.033	0.001	9.54968e-71	Tumor
KCTD15	3.76725e-75	2.78612	0.046	0.008	1.12245e-70	Tumor
ANGPTL1	6.40215e-75	3.56728	0.044	0.007	1.90752e-70	Tumor
TRPC3	7.11803e-75	3.35736	0.036	0.003	2.12082e-70	Tumor
HIST1H3G	7.37228e-75	2.7643	0.048	0.009	2.19657e-70	Tumor
ACOX2	8.90954e-75	3.75982	0.033	0.002	2.6546e-70	Tumor
HIST1H3B	1.21362e-74	2.70278	0.048	0.009	3.61598e-70	Tumor
ANTKMT	1.88243e-74	2.08963	0.045	0.007	5.60871e-70	Tumor
CDK1	2.07601e-74	2.23092	0.089	0.036	6.18548e-70	Tumor
AC023509.6	2.40185e-74	2.84457	0.035	0.003	7.1563e-70	Tumor
ZMAT4	3.17836e-74	3.07511	0.034	0.002	9.46991e-70	Tumor
MYO10	5.49162e-74	2.19097	0.167	0.102	1.63623e-69	Tumor
MEG3	8.81362e-74	4.27141	0.036	0.003	2.62602e-69	Tumor
AC008415.1	1.29823e-73	5.24995	0.033	0.002	3.86808e-69	Tumor
EMC1-AS1	1.34064e-73	3.35575	0.032	0.001	3.99442e-69	Tumor
LAMTOR5-AS1	2.957e-73	2.99542	0.032	0.002	8.81038e-69	Tumor
AC083837.1	4.12592e-73	4.26839	0.035	0.003	1.22932e-68	Tumor
CRABP2	5.71177e-73	2.33788	0.058	0.016	1.70182e-68	Tumor
KIF18A	6.38592e-73	2.18045	0.086	0.035	1.90268e-68	Tumor
TMEM132A	6.82851e-73	2.78431	0.074	0.026	2.03455e-68	Tumor
CMBL	7.80918e-73	2.72612	0.077	0.028	2.32674e-68	Tumor
UPK3BL1	1.20267e-72	2.6286	0.041	0.006	3.58336e-68	Tumor
FAT3	1.25129e-72	3.61584	0.039	0.005	3.72823e-68	Tumor
ZNF528-AS1	1.46966e-72	3.57446	0.032	0.002	4.37885e-68	Tumor
AC089983.1	1.82057e-72	4.45708	0.03	0.001	5.42439e-68	Tumor
AC092567.1	2.59031e-72	2.81181	0.048	0.01	7.71782e-68	Tumor
SLC12A8	2.88988e-72	3.07343	0.06	0.017	8.61041e-68	Tumor
SPRY4	3.85877e-72	2.94902	0.044	0.007	1.14972e-67	Tumor
AL139317.5	4.65629e-72	3.25754	0.032	0.002	1.38734e-67	Tumor
C2orf27A	9.98667e-72	3.83038	0.032	0.002	2.97553e-67	Tumor
ANKRD29	1.3758e-71	2.04361	0.085	0.034	4.09919e-67	Tumor
U52111.1	1.47156e-71	4.67309	0.04	0.006	4.3845e-67	Tumor
CFAP69	1.56536e-71	3.04449	0.043	0.007	4.66399e-67	Tumor
S100A3	2.10747e-71	5.66597	0.032	0.002	6.27922e-67	Tumor
HLA-F-AS1	2.69337e-71	4.61469	0.03	0.001	8.0249e-67	Tumor
PDGFRL	3.04448e-71	2.74108	0.052	0.013	9.07103e-67	Tumor
SUSD4	3.53584e-71	4.33357	0.031	0.001	1.0535e-66	Tumor
FGD1	3.67202e-71	3.43204	0.05	0.012	1.09408e-66	Tumor
RCN3	5.41099e-71	2.72316	0.065	0.021	1.61221e-66	Tumor
CD36	5.62941e-71	3.54502	0.037	0.004	1.67728e-66	Tumor
CSMD2	5.86385e-71	2.51272	0.12	0.062	1.74714e-66	Tumor
LINC00702	6.83921e-71	3.97939	0.029	0	2.03774e-66	Tumor
SCML2	1.13124e-70	2.75544	0.055	0.014	3.37052e-66	Tumor
MMP2	1.15218e-70	2.3677	0.103	0.048	3.43292e-66	Tumor
IQSEC2	1.15877e-70	2.74479	0.07	0.024	3.45255e-66	Tumor
POT1-AS1	1.20562e-70	2.73697	0.085	0.034	3.59214e-66	Tumor
PTPRO	1.31575e-70	2.8609	0.094	0.042	3.92029e-66	Tumor
CNKSR2	1.31931e-70	2.79547	0.059	0.017	3.9309e-66	Tumor
DCBLD1	1.68436e-70	2.42673	0.132	0.071	5.01854e-66	Tumor
DAB1	2.20897e-70	2.91357	0.075	0.028	6.58162e-66	Tumor
COL24A1	2.36627e-70	5.34206	0.033	0.003	7.0503e-66	Tumor
RBMS3-AS3	2.69513e-70	3.66169	0.03	0.001	8.03013e-66	Tumor
ZNF561-AS1	3.40908e-70	2.4604	0.034	0.003	1.01573e-65	Tumor
PODNL1	3.95778e-70	4.23372	0.035	0.003	1.17922e-65	Tumor
DCN	4.59754e-70	4.0437	0.031	0.001	1.36984e-65	Tumor
AC020915.2	4.84314e-70	2.97747	0.031	0.002	1.44301e-65	Tumor
AL096803.2	5.16787e-70	2.72774	0.033	0.002	1.53977e-65	Tumor
BCL2L2-PABPN1	5.46041e-70	2.88049	0.052	0.013	1.62693e-65	Tumor
AC092944.1	5.85143e-70	3.33939	0.031	0.002	1.74343e-65	Tumor
AP001442.1	7.48412e-70	3.69622	0.03	0.001	2.22989e-65	Tumor
POLA1	1.98363e-69	2.2366	0.17	0.107	5.91023e-65	Tumor
MTHFD1L	2.0883e-69	2.06209	0.197	0.133	6.2221e-65	Tumor
CYP51A1	3.73662e-69	2.2708	0.175	0.113	1.11333e-64	Tumor
BRINP3	4.0256e-69	3.69006	0.033	0.003	1.19943e-64	Tumor
GABPB1-IT1	7.47522e-69	3.41665	0.031	0.002	2.22724e-64	Tumor
FAM111B	8.73504e-69	2.45303	0.047	0.01	2.6026e-64	Tumor
VPS13B-DT	1.04782e-68	3.29995	0.03	0.001	3.12198e-64	Tumor
SHOX2	1.6824e-68	4.98811	0.029	0.001	5.01271e-64	Tumor
AL137009.1	2.01644e-68	4.70193	0.028	0.001	6.00799e-64	Tumor
PCDHGA7	2.15085e-68	2.73637	0.048	0.011	6.40846e-64	Tumor
AC099560.1	6.31513e-68	3.35986	0.044	0.009	1.88159e-63	Tumor
AL596087.2	6.91594e-68	4.61745	0.028	0.001	2.0606e-63	Tumor
LINC00578	1.99399e-67	5.41772	0.034	0.003	5.9411e-63	Tumor
MED12L	3.56747e-67	2.45515	0.08	0.032	1.06293e-62	Tumor
AC025442.2	3.95537e-67	2.50211	0.033	0.003	1.1785e-62	Tumor
CTXN1	4.35731e-67	2.91055	0.035	0.004	1.29826e-62	Tumor
AC023424.3	6.07682e-67	3.19156	0.032	0.003	1.81059e-62	Tumor
KCNJ15	1.2142e-66	3.40947	0.033	0.003	3.61772e-62	Tumor
AL365295.1	1.48036e-66	4.19751	0.028	0.001	4.41073e-62	Tumor
LINC01116	1.57331e-66	3.93133	0.037	0.005	4.68768e-62	Tumor
LINC00571	2.26421e-66	2.33776	0.04	0.007	6.74621e-62	Tumor
ST3GAL3	3.58283e-66	2.368	0.122	0.066	1.0675e-61	Tumor
LRIG2-DT	5.08142e-66	3.6065	0.029	0.001	1.51401e-61	Tumor
NOL4	7.10403e-66	3.4252	0.033	0.003	2.11665e-61	Tumor
EFCAB2	7.50985e-66	2.26309	0.149	0.089	2.23756e-61	Tumor
SLC66A2	8.22953e-66	2.74019	0.032	0.003	2.45199e-61	Tumor
AC008667.1	8.97132e-66	4.17457	0.036	0.005	2.673e-61	Tumor
AC114689.3	9.70183e-66	4.44443	0.034	0.004	2.89066e-61	Tumor
HOXC8	1.01323e-65	7.40219	0.026	0	3.01892e-61	Tumor
RESF1	1.10325e-65	2.58744	0.038	0.006	3.28712e-61	Tumor
AC068992.1	1.27411e-65	4.16099	0.03	0.002	3.79621e-61	Tumor
BCKDHA	1.94066e-65	3.06101	0.034	0.004	5.78219e-61	Tumor
CACHD1	2.28637e-65	3.35543	0.036	0.005	6.81223e-61	Tumor
MFSD14A	2.32815e-65	2.07202	0.063	0.021	6.93671e-61	Tumor
RHPN2	2.33711e-65	3.73429	0.036	0.005	6.96341e-61	Tumor
DLX1	2.75555e-65	4.03083	0.028	0.001	8.21016e-61	Tumor
BBOX1-AS1	3.84283e-65	3.74483	0.031	0.002	1.14497e-60	Tumor
MTSS2	4.58195e-65	6.52075	0.026	0	1.36519e-60	Tumor
SCGB2B2	9.38513e-65	2.06504	0.058	0.018	2.7963e-60	Tumor
AC068587.4	1.04744e-64	3.21141	0.032	0.003	3.12085e-60	Tumor
EEF1AKNMT	1.08312e-64	2.72367	0.029	0.002	3.22715e-60	Tumor
ACKR3	1.0969e-64	3.16749	0.044	0.009	3.26821e-60	Tumor
GTSE1	1.23651e-64	2.06618	0.061	0.02	3.68419e-60	Tumor
SARNP	1.32985e-64	2.22206	0.172	0.112	3.9623e-60	Tumor
PTGS2	1.55273e-64	2.01591	0.055	0.016	4.62636e-60	Tumor
KIF20A	2.78398e-64	4.39268	0.038	0.006	8.29487e-60	Tumor
Z83843.1	3.54588e-64	3.95082	0.029	0.002	1.05649e-59	Tumor
PCBP1-AS1	3.62232e-64	2.12623	0.038	0.006	1.07927e-59	Tumor
TBX3	3.87338e-64	2.49407	0.049	0.012	1.15407e-59	Tumor
CASC8	4.9486e-64	4.95948	0.028	0.001	1.47444e-59	Tumor
BEGAIN	6.47255e-64	3.18233	0.031	0.003	1.9285e-59	Tumor
CCN3	1.0851e-63	2.26044	0.035	0.005	3.23307e-59	Tumor
TMEM67	1.27654e-63	2.23185	0.111	0.057	3.80345e-59	Tumor
DIPK2A	2.28229e-63	2.72718	0.032	0.003	6.8001e-59	Tumor
TRPM3	3.64459e-63	3.57259	0.047	0.012	1.0859e-58	Tumor
BGN	3.80062e-63	3.78864	0.037	0.006	1.13239e-58	Tumor
LINC00535	4.51003e-63	3.27454	0.031	0.003	1.34376e-58	Tumor
MIR3681HG	5.36597e-63	3.59193	0.031	0.003	1.59879e-58	Tumor
MTRNR2L6	7.07483e-63	2.45423	0.057	0.018	2.10795e-58	Tumor
EIF4EBP3	9.9861e-63	2.45861	0.038	0.006	2.97536e-58	Tumor
PRAG1	1.11629e-62	2.54482	0.102	0.05	3.32597e-58	Tumor
PDGFD	1.13084e-62	3.36568	0.029	0.002	3.36933e-58	Tumor
HOTAIRM1	1.23453e-62	2.171	0.095	0.045	3.67827e-58	Tumor
HOXC6	1.30146e-62	3.82964	0.025	0	3.8777e-58	Tumor
KCNIP1	1.30849e-62	2.14025	0.044	0.01	3.89864e-58	Tumor
AJUBA	1.34466e-62	4.19533	0.029	0.002	4.00641e-58	Tumor
FOXF1	1.46931e-62	3.52273	0.027	0.001	4.37781e-58	Tumor
TACC2	1.73775e-62	2.59408	0.055	0.017	5.17761e-58	Tumor
SEPTIN6	1.9075e-62	2.34697	0.035	0.005	5.68339e-58	Tumor
RIMS2	2.29122e-62	2.62629	0.062	0.022	6.8267e-58	Tumor
TMEM220	2.40674e-62	2.10027	0.091	0.042	7.17088e-58	Tumor
PYCR1	2.57881e-62	2.01639	0.087	0.039	7.68355e-58	Tumor
SNHG1	2.77342e-62	2.50938	0.031	0.003	8.26341e-58	Tumor
LINC00973	5.19821e-62	2.45006	0.029	0.002	1.54881e-57	Tumor
MMP7	5.39482e-62	5.21125	0.028	0.002	1.60739e-57	Tumor
CDC6	5.55791e-62	2.09979	0.06	0.02	1.65598e-57	Tumor
PLD5	5.92799e-62	2.58852	0.05	0.014	1.76624e-57	Tumor
SLCO1C1	8.83264e-62	4.76707	0.025	0	2.63168e-57	Tumor
LINC00205	9.66979e-62	4.19641	0.027	0.001	2.88111e-57	Tumor
LINC02246	1.20944e-61	4.5707	0.029	0.002	3.60352e-57	Tumor
SOX7	1.35725e-61	2.84043	0.039	0.007	4.04392e-57	Tumor
MYO16-AS1	2.69293e-61	7.42697	0.025	0	8.0236e-57	Tumor
MMP3	3.19037e-61	3.58662	0.039	0.007	9.50571e-57	Tumor
NEK10	4.35159e-61	2.60444	0.071	0.028	1.29656e-56	Tumor
AC007389.1	5.17614e-61	4.03652	0.025	0.001	1.54223e-56	Tumor
KIF18B	8.32228e-61	3.50897	0.039	0.008	2.47962e-56	Tumor
AC053527.2	1.03378e-60	2.45178	0.03	0.003	3.08015e-56	Tumor
AC253572.2	1.20266e-60	3.44614	0.027	0.002	3.58331e-56	Tumor
AC099066.2	1.62494e-60	3.69643	0.028	0.002	4.8415e-56	Tumor
CH25H	1.76279e-60	2.09936	0.105	0.054	5.25224e-56	Tumor
LAMA3	1.80914e-60	3.78595	0.036	0.006	5.39033e-56	Tumor
NT5DC2	1.81205e-60	2.05537	0.109	0.057	5.39901e-56	Tumor
PAX6	2.90374e-60	3.56438	0.034	0.005	8.65168e-56	Tumor
KIF9-AS1	3.50501e-60	2.19909	0.105	0.053	1.04432e-55	Tumor
EDNRB	3.54887e-60	3.24499	0.056	0.018	1.05738e-55	Tumor
ZBTB20-AS5	3.7214e-60	2.33776	0.099	0.049	1.10879e-55	Tumor
DYRK3	8.92493e-60	2.12788	0.116	0.062	2.65918e-55	Tumor
ARHGEF26	1.12459e-59	2.46545	0.06	0.021	3.35071e-55	Tumor
CTHRC1	1.17089e-59	2.54119	0.097	0.048	3.48866e-55	Tumor
LYPD6B	1.64046e-59	4.1566	0.034	0.005	4.88776e-55	Tumor
AC004917.1	1.85276e-59	3.58387	0.027	0.001	5.5203e-55	Tumor
SGO1-AS1	2.02971e-59	3.88715	0.027	0.002	6.04751e-55	Tumor
TSPAN12	2.61756e-59	3.40192	0.026	0.001	7.79902e-55	Tumor
LINC01128	4.75752e-59	4.37344	0.025	0.001	1.4175e-54	Tumor
HOXB3	5.08629e-59	2.61978	0.063	0.023	1.51546e-54	Tumor
ELAVL2	5.72185e-59	3.95401	0.028	0.002	1.70483e-54	Tumor
AL078459.1	5.91305e-59	3.19597	0.041	0.009	1.76179e-54	Tumor
ZKSCAN7-AS1	6.07093e-59	2.41875	0.027	0.002	1.80883e-54	Tumor
MALRD1	7.8824e-59	3.35218	0.034	0.005	2.34856e-54	Tumor
CD27-AS1	8.50591e-59	2.55868	0.032	0.004	2.53434e-54	Tumor
NUSAP1	9.06373e-59	2.05662	0.175	0.118	2.70054e-54	Tumor
CTDSPL	1.31976e-58	2.42168	0.069	0.027	3.93222e-54	Tumor
DAZL	1.91675e-58	3.93017	0.025	0.001	5.71097e-54	Tumor
AL162253.2	2.26823e-58	2.3151	0.03	0.003	6.75819e-54	Tumor
HTR2A	2.30237e-58	4.18536	0.025	0.001	6.8599e-54	Tumor
SMC5-AS1	2.34136e-58	2.34847	0.064	0.024	6.97607e-54	Tumor
LINC02281	2.47526e-58	8.55579	0.023	0	7.37505e-54	Tumor
SLCO2A1	2.64091e-58	3.90967	0.024	0.001	7.8686e-54	Tumor
HES4	3.08618e-58	2.56088	0.109	0.058	9.19528e-54	Tumor
DENND11	3.09639e-58	2.87967	0.028	0.002	9.22568e-54	Tumor
FERMT1	3.40347e-58	4.14047	0.029	0.003	1.01406e-53	Tumor
LINC01301	3.55053e-58	2.66913	0.043	0.01	1.05788e-53	Tumor
SOCS2-AS1	3.56772e-58	4.98841	0.024	0.001	1.063e-53	Tumor
KCNH7	4.0187e-58	4.20695	0.028	0.002	1.19737e-53	Tumor
FBXL2	5.47181e-58	2.58159	0.092	0.044	1.63033e-53	Tumor
RAPGEF4	5.56234e-58	3.17688	0.042	0.01	1.6573e-53	Tumor
CXCL6	5.68816e-58	4.86452	0.035	0.006	1.69479e-53	Tumor
OBSL1	6.01179e-58	2.31871	0.053	0.017	1.79121e-53	Tumor
HOXA-AS2	7.71531e-58	3.80577	0.027	0.002	2.29878e-53	Tumor
NKX3-1	1.02988e-57	2.33806	0.041	0.009	3.06854e-53	Tumor
KIF15	1.13931e-57	2.59824	0.054	0.017	3.39458e-53	Tumor
2024-12-01	1.20629e-57	4.04263	0.038	0.007	3.59415e-53	Tumor
GACAT2	1.36478e-57	6.39677	0.024	0	4.06635e-53	Tumor
GPR173	1.80778e-57	2.23542	0.082	0.037	5.38628e-53	Tumor
AP005230.1	1.92953e-57	5.17067	0.029	0.003	5.74903e-53	Tumor
ANGPTL5	2.52719e-57	4.56493	0.023	0	7.52977e-53	Tumor
AC016708.1	2.7177e-57	3.49636	0.038	0.008	8.09737e-53	Tumor
AC091826.2	3.10569e-57	3.94578	0.025	0.001	9.2534e-53	Tumor
AC114284.1	3.8216e-57	4.66396	0.023	0	1.13864e-52	Tumor
AC091212.1	5.24532e-57	3.12325	0.028	0.003	1.56284e-52	Tumor
NXN	6.37031e-57	3.12713	0.049	0.015	1.89803e-52	Tumor
GAL	6.67951e-57	2.77861	0.032	0.005	1.99016e-52	Tumor
IL1RAP	1.97451e-56	2.32894	0.14	0.085	5.88304e-52	Tumor
ST7-AS2	2.5601e-56	3.18595	0.046	0.013	7.62782e-52	Tumor
RAET1G	2.6481e-56	4.47792	0.024	0.001	7.89002e-52	Tumor
MEG8	3.31185e-56	3.92459	0.028	0.003	9.86765e-52	Tumor
LNCSRLR	5.14817e-56	6.40716	0.024	0.001	1.5339e-51	Tumor
LHFPL3	5.47864e-56	2.18813	0.116	0.066	1.63236e-51	Tumor
ADARB2	5.64708e-56	3.13959	0.072	0.031	1.68255e-51	Tumor
SLC2A14	5.71669e-56	4.5829	0.026	0.002	1.70329e-51	Tumor
PLPPR4	6.77e-56	8.21784	0.022	0	2.01712e-51	Tumor
PIMREG	7.90794e-56	3.972	0.029	0.003	2.35617e-51	Tumor
ZCWPW2	8.8334e-56	2.88384	0.045	0.012	2.63191e-51	Tumor
AC016747.1	1.28347e-55	4.88166	0.024	0.001	3.82409e-51	Tumor
SHOC1	1.33984e-55	3.24622	0.026	0.002	3.99205e-51	Tumor
TSLP	1.41528e-55	5.68541	0.024	0.001	4.21683e-51	Tumor
AC011586.2	1.58892e-55	4.06174	0.023	0.001	4.7342e-51	Tumor
TTC39B	1.85233e-55	2.28046	0.154	0.098	5.51902e-51	Tumor
SPRY4-AS1	2.67061e-55	2.61409	0.046	0.013	7.95709e-51	Tumor
GPR156	2.6772e-55	3.21528	0.032	0.005	7.97671e-51	Tumor
SDC1	3.28192e-55	3.60118	0.037	0.007	9.77849e-51	Tumor
PTPRG-AS1	3.28964e-55	3.76248	0.023	0.001	9.80147e-51	Tumor
BRIP1	3.47267e-55	2.09665	0.083	0.038	1.03468e-50	Tumor
DSCC1	6.06078e-55	2.38499	0.074	0.032	1.80581e-50	Tumor
ARL9	6.10637e-55	3.74815	0.034	0.006	1.81939e-50	Tumor
AC113386.1	6.33443e-55	4.83629	0.023	0.001	1.88734e-50	Tumor
TOM1L1	7.48187e-55	2.26802	0.053	0.018	2.22922e-50	Tumor
CRMP1	8.2679e-55	3.14117	0.032	0.005	2.46342e-50	Tumor
AL133346.1	8.43856e-55	2.9962	0.036	0.007	2.51427e-50	Tumor
AC091607.2	8.69042e-55	3.06357	0.026	0.002	2.58931e-50	Tumor
NPTX1	1.03537e-54	3.14495	0.029	0.003	3.08487e-50	Tumor
MRPL20-AS1	1.32532e-54	2.95631	0.025	0.001	3.94878e-50	Tumor
DLX2	1.35796e-54	4.56211	0.022	0	4.04605e-50	Tumor
AL589935.1	1.37262e-54	3.52792	0.023	0.001	4.08972e-50	Tumor
VCAN-AS1	1.62879e-54	3.53978	0.026	0.002	4.85297e-50	Tumor
PDIA5	4.58945e-54	2.45435	0.085	0.04	1.36743e-49	Tumor
OLFM2	4.8369e-54	3.11716	0.055	0.019	1.44115e-49	Tumor
TTC8	4.91891e-54	2.19546	0.101	0.053	1.46559e-49	Tumor
HAS2-AS1	5.11462e-54	3.02822	0.03	0.004	1.5239e-49	Tumor
AP002518.2	6.52183e-54	3.23337	0.033	0.006	1.94318e-49	Tumor
AC110058.1	9.55761e-54	3.6661	0.022	0	2.84769e-49	Tumor
A4GALT	1.04698e-53	2.56411	0.041	0.011	3.11947e-49	Tumor
AC092821.3	1.22889e-53	3.01312	0.026	0.002	3.66148e-49	Tumor
AC008969.1	1.30091e-53	3.40837	0.024	0.002	3.87606e-49	Tumor
RAVER2	1.70412e-53	3.22246	0.031	0.005	5.07742e-49	Tumor
PRKG1	1.71413e-53	2.73212	0.048	0.015	5.10726e-49	Tumor
CCDC173	3.07495e-53	2.79989	0.041	0.011	9.16181e-49	Tumor
FBN2	3.17116e-53	4.07904	0.024	0.001	9.44846e-49	Tumor
PI3	4.008e-53	6.10012	0.024	0.001	1.19418e-48	Tumor
FILIP1	7.68675e-53	2.73831	0.054	0.019	2.29027e-48	Tumor
RGS3	9.30106e-53	2.41788	0.191	0.14	2.77125e-48	Tumor
ADCY1	9.816e-53	2.69018	0.035	0.007	2.92468e-48	Tumor
DTL	1.04891e-52	2.35878	0.049	0.016	3.12522e-48	Tumor
MXRA5	1.07182e-52	4.03077	0.022	0.001	3.1935e-48	Tumor
ELN	1.08324e-52	2.77838	0.05	0.016	3.22751e-48	Tumor
KCNMB2	1.17583e-52	3.97405	0.023	0.001	3.50337e-48	Tumor
CFAP300	1.29796e-52	3.94339	0.028	0.003	3.86727e-48	Tumor
AL627171.2	1.35631e-52	3.10552	0.037	0.008	4.04113e-48	Tumor
HOXA5	1.58876e-52	4.62561	0.023	0.001	4.73372e-48	Tumor
RASSF9	1.60279e-52	3.272	0.025	0.002	4.77551e-48	Tumor
AC027288.3	1.73922e-52	2.7697	0.032	0.006	5.18202e-48	Tumor
LINC01444	4.22569e-52	4.71086	0.021	0	1.25904e-47	Tumor
BUB1B	4.44102e-52	2.11208	0.078	0.036	1.3232e-47	Tumor
C9orf24	4.63652e-52	3.37059	0.041	0.011	1.38145e-47	Tumor
AC002480.2	4.9011e-52	2.16332	0.043	0.012	1.46028e-47	Tumor
SCN2A	5.50494e-52	2.70722	0.03	0.005	1.6402e-47	Tumor
ELMOD1	5.77098e-52	3.41592	0.035	0.007	1.71946e-47	Tumor
COL27A1	6.12323e-52	3.05889	0.043	0.012	1.82442e-47	Tumor
ILDR1	7.81445e-52	4.07809	0	0.01	2.32831e-47	Tumor
PIK3R2	9.23541e-52	2.55566	0.041	0.011	2.75169e-47	Tumor
SORCS1	1.04923e-51	4.04808	0.043	0.012	3.12617e-47	Tumor
AC008443.1	1.1599e-51	4.3127	0.022	0.001	3.45592e-47	Tumor
CCDC85A	1.28988e-51	4.62523	0.026	0.002	3.8432e-47	Tumor
BBOX1	1.45013e-51	5.65056	0.021	0	4.32067e-47	Tumor
TEX15	1.80897e-51	3.34235	0.023	0.001	5.38983e-47	Tumor
CSMD1	2.09206e-51	3.65764	0.046	0.014	6.2333e-47	Tumor
PLPPR5	2.48969e-51	4.45775	0.021	0	7.41803e-47	Tumor
ATPSCKMT	2.61569e-51	3.74748	0.023	0.002	7.79344e-47	Tumor
CENPA	2.67733e-51	2.23619	0.069	0.03	7.97712e-47	Tumor
FKBP9	3.41182e-51	2.02352	0.145	0.093	1.01655e-46	Tumor
WARS2	3.50001e-51	2.01675	0.125	0.074	1.04283e-46	Tumor
SNHG11	4.57074e-51	4.07666	0.022	0.001	1.36185e-46	Tumor
SNCAIP	5.79993e-51	3.27009	0.034	0.007	1.72809e-46	Tumor
F12	6.67782e-51	2.69375	0.035	0.008	1.98966e-46	Tumor
IGFBP4	1.1741e-50	2.07354	0.119	0.07	3.49824e-46	Tumor
COL7A1	1.20714e-50	3.16593	0.037	0.009	3.59668e-46	Tumor
CENPS	1.38021e-50	2.44518	0.067	0.029	4.11233e-46	Tumor
VAV2	1.42186e-50	2.23751	0.061	0.024	4.23644e-46	Tumor
PNMA2	1.77986e-50	2.05009	0.068	0.029	5.30311e-46	Tumor
FOXM1	1.83768e-50	2.13168	0.063	0.026	5.47536e-46	Tumor
AL021155.5	3.8622e-50	3.76823	0.022	0.001	1.15074e-45	Tumor
LINC01572	5.04475e-50	2.29047	0.07	0.031	1.50308e-45	Tumor
MAOB	5.28582e-50	3.85358	0.022	0.001	1.57491e-45	Tumor
CHROMR	5.33875e-50	2.98403	0.024	0.002	1.59068e-45	Tumor
KIAA1549L	8.16933e-50	4.0055	0.026	0.003	2.43405e-45	Tumor
CENPI	1.15887e-49	2.51779	0.051	0.018	3.45285e-45	Tumor
MCPH1-AS1	1.41595e-49	2.26626	0.062	0.025	4.21882e-45	Tumor
AC012291.3	1.47726e-49	3.88826	0.021	0.001	4.4015e-45	Tumor
LRRN1	2.00226e-49	3.39106	0.04	0.011	5.96573e-45	Tumor
LINC01090	2.11424e-49	3.95326	0.023	0.002	6.29938e-45	Tumor
MARK1	2.58832e-49	2.69083	0.075	0.035	7.7119e-45	Tumor
AC069228.1	2.6046e-49	3.12555	0.032	0.007	7.7604e-45	Tumor
TYRP1	2.85403e-49	2.89811	0.024	0.002	8.50357e-45	Tumor
AC010198.2	3.05064e-49	3.579	0.021	0.001	9.08937e-45	Tumor
SPAG17	3.37998e-49	3.23002	0.027	0.003	1.00707e-44	Tumor
EIF1B-AS1	3.51508e-49	2.31266	0.027	0.003	1.04732e-44	Tumor
AC027698.1	3.53487e-49	3.35181	0.03	0.005	1.05321e-44	Tumor
ZNF503-AS2	3.88345e-49	3.44435	0.03	0.005	1.15707e-44	Tumor
DIO2-AS1	4.54083e-49	4.53539	0.023	0.002	1.35294e-44	Tumor
KIAA1549	4.77942e-49	3.30639	0.036	0.008	1.42403e-44	Tumor
TTC28-AS1	6.34391e-49	2.42078	0.024	0.002	1.89017e-44	Tumor
USP2-AS1	7.57446e-49	3.46656	0.029	0.005	2.25681e-44	Tumor
TFAP2C	7.78705e-49	2.71394	0.043	0.013	2.32015e-44	Tumor
SH3GL2	1.19081e-48	3.53826	0.025	0.003	3.54802e-44	Tumor
AL109824.1	1.28454e-48	2.66034	0.024	0.002	3.8273e-44	Tumor
GABRQ	1.29564e-48	5.4011	0.021	0.001	3.86036e-44	Tumor
MEF2C-AS1	1.31116e-48	3.43398	0.033	0.007	3.90659e-44	Tumor
AC100800.1	1.52177e-48	3.41413	0.036	0.009	4.53412e-44	Tumor
AL512422.1	1.69311e-48	2.4564	0.037	0.009	5.04462e-44	Tumor
RWDD3	1.93971e-48	2.62774	0.064	0.027	5.77937e-44	Tumor
AC009501.3	2.02104e-48	3.23169	0.021	0.001	6.0217e-44	Tumor
FOXD3-AS1	2.02926e-48	2.96453	0.032	0.007	6.04617e-44	Tumor
GHR	2.23636e-48	2.86786	0.031	0.006	6.66322e-44	Tumor
MLPH	3.37353e-48	3.75123	0.027	0.004	1.00514e-43	Tumor
LRFN5	4.15294e-48	3.95975	0.024	0.002	1.23737e-43	Tumor
JPH2	4.19439e-48	7.3678	0.019	0	1.24972e-43	Tumor
CHRDL1	4.48825e-48	3.38623	0.02	0.001	1.33727e-43	Tumor
HECW1	5.25676e-48	3.45068	0.027	0.004	1.56625e-43	Tumor
RHOJ	6.08462e-48	3.41404	0.034	0.008	1.81291e-43	Tumor
LRGUK	6.98151e-48	4.35047	0.028	0.004	2.08014e-43	Tumor
RGS22	7.90488e-48	3.87298	0.022	0.002	2.35526e-43	Tumor
KCNB1	8.16048e-48	2.18222	0.039	0.011	2.43141e-43	Tumor
ZIC2	8.60869e-48	4.75816	0.02	0.001	2.56496e-43	Tumor
BX664615.2	1.28673e-47	4.65712	0.021	0.001	3.83382e-43	Tumor
LINC01409	1.30854e-47	4.99947	0.021	0.001	3.8988e-43	Tumor
LZTS1-AS1	1.65713e-47	3.86795	0.021	0.001	4.93742e-43	Tumor
TSPAN13	2.0633e-47	2.1211	0.065	0.028	6.14761e-43	Tumor
AC244033.2	2.41424e-47	4.57137	0.019	0	7.19322e-43	Tumor
ZNF790-AS1	3.11966e-47	4.9459	0.019	0	9.29501e-43	Tumor
C3orf35	3.885e-47	5.14575	0.019	0	1.15754e-42	Tumor
DGKB	4.24036e-47	4.01426	0.031	0.006	1.26341e-42	Tumor
FBLN2	4.50151e-47	4.07338	0.024	0.003	1.34123e-42	Tumor
NKX2-5	4.51662e-47	8.42165	0.019	0	1.34573e-42	Tumor
WFDC3	4.71828e-47	3.18904	0.03	0.006	1.40581e-42	Tumor
WNT5B	5.07676e-47	2.36842	0.071	0.033	1.51262e-42	Tumor
AC025171.1	5.24987e-47	2.15995	0.024	0.003	1.5642e-42	Tumor
TEX9	7.53077e-47	2.36517	0.066	0.029	2.24379e-42	Tumor
AC011369.1	7.95102e-47	3.9659	0.019	0	2.36901e-42	Tumor
GRIK3	8.02816e-47	4.96032	0.02	0.001	2.39199e-42	Tumor
HOXD-AS2	9.53608e-47	7.54578	0.018	0	2.84128e-42	Tumor
RORB	1.29445e-46	2.33528	0.059	0.024	3.8568e-42	Tumor
AC243964.3	1.33975e-46	3.92564	0.019	0.001	3.99179e-42	Tumor
LINC02056	2.50926e-46	3.49264	0.019	0.001	7.47633e-42	Tumor
RERGL	3.43498e-46	3.13879	0.02	0.001	1.02345e-41	Tumor
LINC00603	3.88806e-46	3.7594	0.02	0.001	1.15845e-41	Tumor
AL050403.2	4.06185e-46	2.55969	0.025	0.003	1.21023e-41	Tumor
MIR2052HG	5.82409e-46	2.43864	0.041	0.012	1.73529e-41	Tumor
CMTM1	6.43706e-46	2.43714	0.027	0.004	1.91792e-41	Tumor
CDC25C	7.0833e-46	3.12999	0.033	0.007	2.11047e-41	Tumor
AC099850.2	7.74023e-46	4.07174	0.025	0.003	2.3062e-41	Tumor
KCNQ2	7.89444e-46	4.73035	0.021	0.002	2.35215e-41	Tumor
POLQ	8.3936e-46	2.31131	0.045	0.015	2.50087e-41	Tumor
GRIN2B	1.00128e-45	4.38029	0.026	0.004	2.98331e-41	Tumor
GPR161	1.14014e-45	2.507	0.053	0.021	3.39706e-41	Tumor
SKA3	1.22988e-45	2.26961	0.043	0.014	3.66444e-41	Tumor
ANKRD35	1.28634e-45	2.21692	0.069	0.031	3.83264e-41	Tumor
GYG2	1.35042e-45	4.1711	0.019	0.001	4.02359e-41	Tumor
LINC02398	1.37185e-45	3.79364	0.02	0.001	4.08742e-41	Tumor
ARSE	1.87504e-45	3.82771	0.021	0.002	5.58668e-41	Tumor
KIAA1211	2.05248e-45	2.60435	0.051	0.02	6.11537e-41	Tumor
NOG	2.30704e-45	4.37116	0.019	0.001	6.87383e-41	Tumor
GPR39	2.34726e-45	3.20275	0.027	0.004	6.99367e-41	Tumor
BNC2-AS1	2.76546e-45	5.2343	0.019	0.001	8.23968e-41	Tumor
AC087854.1	3.78737e-45	3.33304	0.022	0.002	1.12845e-40	Tumor
SPEG	4.18889e-45	3.24567	0.024	0.003	1.24808e-40	Tumor
FAM83D	4.28913e-45	2.63654	0.041	0.013	1.27795e-40	Tumor
AP000873.2	4.32838e-45	2.68237	0.021	0.002	1.28964e-40	Tumor
SPC24	6.20087e-45	2.35365	0.046	0.016	1.84755e-40	Tumor
AC004556.3	6.33925e-45	4.0399	0.018	0	1.88878e-40	Tumor
NR2F2	8.08708e-45	3.28219	0.02	0.001	2.40954e-40	Tumor
AC074183.1	8.54249e-45	2.69088	0.03	0.006	2.54524e-40	Tumor
SNHG31	1.03704e-44	3.21066	0.019	0.001	3.08985e-40	Tumor
TSKU	1.25364e-44	2.29497	0.038	0.011	3.73522e-40	Tumor
BCL2L14	1.32381e-44	2.58294	0.061	0.027	3.94429e-40	Tumor
ERCC6L	1.39969e-44	2.46002	0.044	0.015	4.17039e-40	Tumor
AC083855.2	2.62844e-44	3.60438	0.02	0.001	7.83143e-40	Tumor
SP8	2.68837e-44	5.13739	0.018	0	8.01e-40	Tumor
AL590617.2	2.78804e-44	3.08013	0.039	0.012	8.30697e-40	Tumor
AC092957.1	3.47496e-44	3.34866	0.02	0.001	1.03536e-39	Tumor
SCN3A	3.56022e-44	3.43883	0.036	0.01	1.06077e-39	Tumor
AC018730.1	3.61113e-44	2.99715	0.022	0.002	1.07594e-39	Tumor
MIR503HG	3.86175e-44	2.77431	0.036	0.01	1.15061e-39	Tumor
HOXC11	4.05033e-44	4.84621	0.017	0	1.2068e-39	Tumor
WBP1	4.40207e-44	2.46625	0.045	0.016	1.3116e-39	Tumor
FGF11	6.13802e-44	2.78688	0.033	0.008	1.82882e-39	Tumor
PLSCR3	6.98554e-44	2.4574	0.027	0.005	2.08134e-39	Tumor
AC064875.1	7.0016e-44	4.71657	0.018	0	2.08613e-39	Tumor
AL596330.2	9.35409e-44	4.13141	0.019	0.001	2.78705e-39	Tumor
MSTN	9.56653e-44	3.57822	0.02	0.001	2.85035e-39	Tumor
ATP1B2	1.48219e-43	3.68209	0.032	0.008	4.41618e-39	Tumor
SLC66A1	1.52487e-43	3.17149	0.021	0.002	4.54336e-39	Tumor
C9orf147	1.72635e-43	2.18766	0.049	0.018	5.14366e-39	Tumor
AC105999.2	2.12951e-43	7.65514	0.017	0	6.34488e-39	Tumor
ABHD16A	2.27911e-43	2.16511	0.048	0.018	6.79061e-39	Tumor
LINC02693	2.44762e-43	2.23146	0.021	0.002	7.29267e-39	Tumor
ARHGEF18	2.50446e-43	2.94478	0.031	0.007	7.46204e-39	Tumor
MND1	2.91557e-43	2.40503	0.058	0.025	8.68695e-39	Tumor
MIR3936HG	3.41316e-43	2.39761	0.021	0.002	1.01695e-38	Tumor
LANCL3	5.62398e-43	4.67098	0.021	0.002	1.67566e-38	Tumor
STEAP2-AS1	6.39271e-43	3.69704	0.018	0	1.90471e-38	Tumor
DPP6	6.69099e-43	2.85424	0.074	0.038	1.99358e-38	Tumor
AC115837.2	8.95687e-43	2.96253	0.019	0.001	2.6687e-38	Tumor
CA8	9.2303e-43	3.64204	0.018	0.001	2.75017e-38	Tumor
TMEM132D	9.60092e-43	5.20745	0.023	0.003	2.86059e-38	Tumor
AP002495.1	1.00193e-42	2.22974	0.02	0.002	2.98525e-38	Tumor
CRYGS	2.04806e-42	4.39299	0.04	0.013	6.10221e-38	Tumor
SMO	2.06918e-42	5.5818	0.021	0.002	6.16513e-38	Tumor
NBEA	2.42035e-42	2.10634	0.15	0.104	7.21145e-38	Tumor
REEP1	2.58325e-42	2.91931	0.036	0.011	7.69679e-38	Tumor
MYCBP2-AS1	2.63068e-42	3.10726	0.02	0.002	7.83811e-38	Tumor
SPDYE2	2.70172e-42	3.4894	0.032	0.008	8.04977e-38	Tumor
SIX5	2.7197e-42	3.55443	0.026	0.004	8.10335e-38	Tumor
CDH10	3.05139e-42	5.40979	0.018	0.001	9.09163e-38	Tumor
TMC1	3.45591e-42	3.28461	0.026	0.005	1.02969e-37	Tumor
JADE3	4.1129e-42	2.5813	0.068	0.033	1.22544e-37	Tumor
RPS6KA6	4.70217e-42	2.85493	0.038	0.012	1.40101e-37	Tumor
RYR3	4.82484e-42	3.6463	0.032	0.008	1.43756e-37	Tumor
GPR137C	7.8431e-42	2.149	0.064	0.03	2.33685e-37	Tumor
MTUS2	7.91501e-42	2.64066	0.026	0.004	2.35828e-37	Tumor
AC009107.2	8.14317e-42	3.66216	0.024	0.004	2.42626e-37	Tumor
ZSCAN23	8.44307e-42	3.14894	0.029	0.006	2.51561e-37	Tumor
HOXA2	8.53287e-42	4.29524	0.017	0	2.54237e-37	Tumor
AL353780.1	8.58963e-42	3.54955	0.017	0	2.55928e-37	Tumor
MINDY4	8.98174e-42	3.48787	0.023	0.003	2.67611e-37	Tumor
MEAK7	1.19159e-41	2.88165	0.019	0.001	3.55034e-37	Tumor
MRPL38	1.19253e-41	2.24465	0.053	0.022	3.55315e-37	Tumor
AC044810.3	1.24744e-41	6.44857	0.017	0.001	3.71673e-37	Tumor
MAPK12	1.29379e-41	3.95869	0.028	0.006	3.85485e-37	Tumor
KDELR3	1.40579e-41	2.00214	0.078	0.041	4.18856e-37	Tumor
C17orf49	1.61565e-41	2.09128	0.132	0.088	4.81382e-37	Tumor
C9orf116	2.5019e-41	2.24995	0.04	0.013	7.45442e-37	Tumor
AC022325.2	2.94324e-41	3.783	0.017	0.001	8.76937e-37	Tumor
AC096537.1	3.47554e-41	3.44612	0.018	0.001	1.03554e-36	Tumor
AL353138.1	3.7143e-41	3.16377	0.019	0.001	1.10668e-36	Tumor
STXBP5L	4.13931e-41	5.44107	0.021	0.002	1.23331e-36	Tumor
AC090945.1	4.33982e-41	3.00325	0.018	0.001	1.29305e-36	Tumor
EFHC2	4.43315e-41	4.36691	0.023	0.003	1.32086e-36	Tumor
ANKFN1	8.23496e-41	4.59665	0.021	0.002	2.45361e-36	Tumor
RSPO3	9.04592e-41	2.72442	0.032	0.009	2.69523e-36	Tumor
OSR2	9.49019e-41	4.72063	0.016	0	2.8276e-36	Tumor
LINC02762	1.1983e-40	2.39097	0.021	0.002	3.57033e-36	Tumor
AC005225.2	1.31157e-40	3.1016	0.033	0.009	3.90782e-36	Tumor
DDIT4L	1.6224e-40	2.90399	0.035	0.011	4.83395e-36	Tumor
LRRTM4	2.01311e-40	2.30664	0.058	0.026	5.99807e-36	Tumor
CSPG4	2.19824e-40	5.88904	0.019	0.002	6.54967e-36	Tumor
MAP3K20-AS1	2.3735e-40	3.37234	0.027	0.005	7.07184e-36	Tumor
AC018521.5	2.46101e-40	2.64795	0.019	0.001	7.33259e-36	Tumor
MMP13	2.51012e-40	7.46621	0.019	0.002	7.4789e-36	Tumor
AC106818.2	2.57794e-40	3.42837	0.019	0.001	7.68098e-36	Tumor
KIAA1522	3.07897e-40	2.4282	0.036	0.011	9.17378e-36	Tumor
AFP	3.12445e-40	6.28237	0.016	0	9.30929e-36	Tumor
ONECUT1	3.8391e-40	7.12132	0.017	0	1.14386e-35	Tumor
RAD51-AS1	3.90962e-40	3.03489	0.018	0.001	1.16487e-35	Tumor
KIF26B-AS1	4.18185e-40	3.62543	0.017	0	1.24598e-35	Tumor
MAP2	5.40018e-40	2.84257	0.068	0.034	1.60898e-35	Tumor
POSTN	5.54523e-40	5.73632	0.019	0.002	1.6522e-35	Tumor
XKR4	5.96292e-40	3.04807	0.033	0.009	1.77665e-35	Tumor
NBR2	5.9687e-40	3.19258	0.018	0.001	1.77837e-35	Tumor
ST8SIA1	6.64941e-40	2.07323	0.053	0.022	1.98119e-35	Tumor
AC099792.1	7.42468e-40	4.19176	0.017	0.001	2.21218e-35	Tumor
TLL1	7.47966e-40	3.99714	0.019	0.002	2.22856e-35	Tumor
RAB3B	8.06836e-40	2.69243	0.032	0.008	2.40397e-35	Tumor
CYP24A1	1.04013e-39	5.99554	0.017	0.001	3.09907e-35	Tumor
AC004160.1	1.04629e-39	5.15432	0.016	0	3.11742e-35	Tumor
ARHGAP20	1.33946e-39	2.64814	0.042	0.015	3.99093e-35	Tumor
PLAAT1	1.34442e-39	4.61849	0.016	0	4.0057e-35	Tumor
NPW	1.35028e-39	2.47206	0.026	0.005	4.02317e-35	Tumor
GNA14	1.62601e-39	2.96528	0.026	0.005	4.84469e-35	Tumor
LINC00339	1.79462e-39	2.34917	0.02	0.002	5.34707e-35	Tumor
EEF1A2	2.02865e-39	2.20852	0.039	0.013	6.04437e-35	Tumor
RFX4	2.13933e-39	3.95646	0.024	0.004	6.37414e-35	Tumor
HRASLS	2.38201e-39	4.0633	0.02	0.002	7.0972e-35	Tumor
EVC	2.83303e-39	3.40753	0.029	0.007	8.44102e-35	Tumor
INSYN2A	3.74067e-39	2.62575	0.02	0.002	1.11453e-34	Tumor
TMEM35A	5.40997e-39	4.43446	0.016	0.001	1.6119e-34	Tumor
2024-03-02	6.11037e-39	2.96512	0.019	0.002	1.82059e-34	Tumor
AC026894.1	6.22972e-39	3.52912	0.024	0.004	1.85614e-34	Tumor
AC012146.1	6.55323e-39	3.52338	0.019	0.002	1.95254e-34	Tumor
ONECUT2	6.82206e-39	3.79614	0.017	0.001	2.03263e-34	Tumor
HRCT1	7.17739e-39	3.53958	0.02	0.002	2.1385e-34	Tumor
ADRA1D	8.40795e-39	3.88553	0.016	0.001	2.50515e-34	Tumor
BMP4	8.43952e-39	3.54796	0.019	0.002	2.51455e-34	Tumor
SLC44A3	8.83444e-39	2.63249	0.042	0.015	2.63222e-34	Tumor
PRKY	8.87288e-39	3.44764	0.018	0.001	2.64368e-34	Tumor
AC003006.1	9.2909e-39	3.14255	0.025	0.005	2.76822e-34	Tumor
AL078600.1	9.65389e-39	3.18683	0.016	0.001	2.87638e-34	Tumor
PCDH15	9.90618e-39	3.08302	0.026	0.005	2.95155e-34	Tumor
SNED1	1.58445e-38	2.21703	0.055	0.025	4.72087e-34	Tumor
AC016745.1	1.71218e-38	4.08709	0.018	0.001	5.10143e-34	Tumor
CACNA2D3	2.04639e-38	3.72741	0.03	0.008	6.09722e-34	Tumor
SOX5-AS1	2.12991e-38	3.39664	0.018	0.001	6.34607e-34	Tumor
AC073569.2	2.29128e-38	3.91936	0.022	0.003	6.82686e-34	Tumor
STON1-GTF2A1L	2.685e-38	2.58168	0.019	0.002	7.99994e-34	Tumor
LTO1	2.81501e-38	3.92728	0.017	0.001	8.38732e-34	Tumor
DRAXIN	2.95673e-38	2.21856	0.1	0.061	8.80959e-34	Tumor
ERVK13-1	5.09198e-38	4.08841	0.016	0.001	1.51715e-33	Tumor
ZNF295-AS1	5.60064e-38	2.28377	0.022	0.003	1.66871e-33	Tumor
TAFA2	5.9057e-38	2.41928	0.018	0.001	1.7596e-33	Tumor
ADAMTS19	6.73755e-38	3.81913	0.018	0.002	2.00745e-33	Tumor
SLC4A3	9.7899e-38	4.63531	0.016	0.001	2.9169e-33	Tumor
ANO5	1.11868e-37	3.19904	0.03	0.008	3.3331e-33	Tumor
RANBP3L	1.13163e-37	3.88485	0.017	0.001	3.37169e-33	Tumor
CAVIN2	1.14428e-37	4.18052	0.016	0.001	3.40937e-33	Tumor
SYTL4	1.36324e-37	2.73664	0.042	0.015	4.06177e-33	Tumor
AL591043.2	1.50283e-37	2.93884	0.018	0.001	4.47767e-33	Tumor
MT1M	1.63737e-37	2.30705	0.061	0.029	4.87854e-33	Tumor
HNF4G	1.70867e-37	3.13341	0.023	0.004	5.09098e-33	Tumor
PARPBP	1.77241e-37	2.01356	0.077	0.042	5.28089e-33	Tumor
C16orf74	1.86434e-37	2.36599	0.034	0.01	5.55481e-33	Tumor
AC007364.1	2.12232e-37	2.38287	0.034	0.01	6.32345e-33	Tumor
MKLN1-AS	2.31677e-37	4.25526	0.017	0.001	6.90283e-33	Tumor
AC010457.1	2.34594e-37	4.56032	0.016	0.001	6.98971e-33	Tumor
SOX11	3.06508e-37	2.2559	0.041	0.015	9.1324e-33	Tumor
KCNMB2-AS1	3.16577e-37	2.98076	0.03	0.008	9.43241e-33	Tumor
RNF175	3.48381e-37	2.94554	0.027	0.007	1.038e-32	Tumor
LINC02755	4.59437e-37	3.26725	0.015	0	1.36889e-32	Tumor
AC104162.2	4.76161e-37	4.25851	0.017	0.001	1.41872e-32	Tumor
TCF4-AS1	5.30606e-37	3.3643	0.024	0.005	1.58094e-32	Tumor
AC006213.3	6.99907e-37	3.28593	0.025	0.005	2.08537e-32	Tumor
DBNDD1	7.28782e-37	2.95422	0.034	0.011	2.17141e-32	Tumor
AL365214.2	7.30231e-37	3.82948	0.015	0	2.17572e-32	Tumor
AC246817.1	1.28313e-36	2.92589	0.029	0.008	3.82309e-32	Tumor
PITX2	1.39571e-36	4.19034	0.014	0	4.15851e-32	Tumor
AL136456.1	1.78239e-36	8.15626	0.014	0	5.31063e-32	Tumor
AP000779.1	1.80736e-36	3.14854	0.017	0.001	5.38501e-32	Tumor
AL450992.3	1.87418e-36	4.5112	0.015	0	5.58411e-32	Tumor
LINC02595	2.33727e-36	4.91766	0.014	0	6.96388e-32	Tumor
DPP10	2.36605e-36	4.54232	0.022	0.004	7.04965e-32	Tumor
P4HA3	2.39088e-36	2.3736	0.055	0.025	7.12362e-32	Tumor
Z97200.1	2.53528e-36	3.38013	0.023	0.004	7.55387e-32	Tumor
TIMP4	2.67113e-36	3.02513	0.028	0.007	7.95864e-32	Tumor
IGSF3	2.6993e-36	3.97619	0.024	0.005	8.04255e-32	Tumor
KAZALD1	3.22342e-36	3.18905	0.023	0.004	9.60418e-32	Tumor
AC243964.2	3.33339e-36	2.67213	0.029	0.008	9.93184e-32	Tumor
F13A1	3.62443e-36	3.92261	0.022	0.004	1.0799e-31	Tumor
GPR87	3.73271e-36	5.13066	0.015	0	1.11216e-31	Tumor
LINC02360	4.53712e-36	8.96812	0.014	0	1.35183e-31	Tumor
BCO1	4.95225e-36	3.71974	0.016	0.001	1.47552e-31	Tumor
AC004470.1	6.27501e-36	3.18977	0.015	0.001	1.86964e-31	Tumor
EPHB1	7.00035e-36	2.92337	0.026	0.006	2.08575e-31	Tumor
AC026356.2	7.83366e-36	3.40042	0.015	0.001	2.33404e-31	Tumor
TMSB15B-AS1	8.1485e-36	3.50836	0.022	0.004	2.42785e-31	Tumor
LINC02803	9.56713e-36	2.81349	0.015	0.001	2.85053e-31	Tumor
AC119674.1	9.98089e-36	3.73144	0.017	0.002	2.97381e-31	Tumor
AL360178.1	1.12879e-35	2.79713	0.016	0.001	3.36324e-31	Tumor
DACH1	1.18906e-35	4.09298	0.019	0.002	3.5428e-31	Tumor
RNF213-AS1	1.20013e-35	3.82627	0.015	0.001	3.57579e-31	Tumor
FAT4	1.20944e-35	2.13961	0.065	0.033	3.60351e-31	Tumor
AL157392.3	1.4825e-35	2.46879	0.016	0.001	4.4171e-31	Tumor
AC105052.4	1.6289e-35	6.33302	0.014	0	4.85331e-31	Tumor
THBS3	1.71533e-35	2.43271	0.064	0.033	5.11082e-31	Tumor
NTNG1	2.07124e-35	2.16353	0.057	0.027	6.17125e-31	Tumor
PCSK1	2.07322e-35	2.09068	0.09	0.053	6.17715e-31	Tumor
DSCAM	2.45415e-35	2.80502	0.025	0.006	7.31214e-31	Tumor
SHISAL1	2.55746e-35	4.31957	0.014	0	7.61994e-31	Tumor
RBM24	2.9521e-35	4.20164	0.018	0.002	8.79577e-31	Tumor
GTF2H4	3.09423e-35	2.49423	0.027	0.007	9.21925e-31	Tumor
AL357153.2	3.34156e-35	2.44578	0.04	0.015	9.95619e-31	Tumor
DUSP23	4.25536e-35	2.34336	0.281	0.267	1.26789e-30	Tumor
AC002480.1	4.67441e-35	5.07152	0.015	0.001	1.39274e-30	Tumor
CCN4	5.14419e-35	5.36399	0.014	0	1.53271e-30	Tumor
AL359921.1	6.13719e-35	3.49714	0.024	0.005	1.82858e-30	Tumor
VAX2	6.29377e-35	3.09472	0.019	0.002	1.87523e-30	Tumor
AL132780.2	6.39236e-35	3.64987	0.02	0.003	1.9046e-30	Tumor
RAMAC	6.96404e-35	3.12773	0.016	0.001	2.07494e-30	Tumor
TSPAN11	7.53756e-35	4.55066	0.016	0.001	2.24582e-30	Tumor
LHX9	7.891e-35	8.53024	0.013	0	2.35112e-30	Tumor
AC119868.2	7.89854e-35	4.94359	0.016	0.001	2.35337e-30	Tumor
AL390242.1	8.74813e-35	3.60676	0.015	0.001	2.6065e-30	Tumor
BX470102.2	8.75812e-35	4.97359	0.014	0	2.60948e-30	Tumor
GRIP1	9.9677e-35	2.11331	0.054	0.025	2.96988e-30	Tumor
TLCD4	1.01582e-34	2.62541	0.018	0.002	3.02662e-30	Tumor
CNTN6	1.17749e-34	4.68675	0.016	0.001	3.50833e-30	Tumor
OSMR-AS1	1.18424e-34	2.05896	0.046	0.019	3.52844e-30	Tumor
CEACAM19	1.21938e-34	2.80939	0.026	0.006	3.63314e-30	Tumor
LRIG3	1.26346e-34	2.12588	0.061	0.03	3.76449e-30	Tumor
PLK1	1.6302e-34	2.20439	0.042	0.017	4.8572e-30	Tumor
AC097448.1	1.78978e-34	3.68421	0.014	0	5.33266e-30	Tumor
C7orf25	1.92769e-34	2.45592	0.031	0.01	5.74355e-30	Tumor
NOTCH3	2.20774e-34	2.55615	0.032	0.01	6.57796e-30	Tumor
AL445123.2	2.36602e-34	3.00388	0.014	0	7.04956e-30	Tumor
RAB38	2.82188e-34	2.65026	0.03	0.009	8.4078e-30	Tumor
COL15A1	3.33413e-34	4.76975	0.02	0.003	9.93403e-30	Tumor
TSTD3	3.68394e-34	2.07712	0.089	0.053	1.09763e-29	Tumor
NELL1	3.75017e-34	2.73925	0.019	0.002	1.11736e-29	Tumor
RPP21	4.61816e-34	2.06345	0.128	0.089	1.37598e-29	Tumor
AC012404.1	4.93829e-34	6.66227	0.015	0.001	1.47136e-29	Tumor
MRPS17	5.19374e-34	2.10926	0.114	0.075	1.54747e-29	Tumor
AC004083.1	7.57598e-34	4.47282	0.014	0	2.25726e-29	Tumor
ATP1A1-AS1	7.8783e-34	2.98079	0.016	0.001	2.34734e-29	Tumor
GLRB	8.49347e-34	2.3625	0.032	0.01	2.53063e-29	Tumor
TEX26	9.1977e-34	4.29971	0.014	0.001	2.74045e-29	Tumor
AL359546.1	1.23524e-33	4.24384	0.014	0	3.6804e-29	Tumor
AC008574.1	1.29235e-33	4.09239	0.015	0.001	3.85054e-29	Tumor
AL356277.3	1.38175e-33	3.74419	0.016	0.001	4.11692e-29	Tumor
THRB	1.55679e-33	2.4749	0.038	0.014	4.63845e-29	Tumor
AK1	1.65262e-33	2.09638	0.114	0.076	4.92398e-29	Tumor
SORCS3	1.74214e-33	4.12521	0.023	0.005	5.19072e-29	Tumor
CPA4	1.78168e-33	3.81496	0.02	0.003	5.30852e-29	Tumor
MCM10	2.22361e-33	2.34585	0.036	0.013	6.62524e-29	Tumor
PFKM	2.47522e-33	2.11101	0.086	0.051	7.37492e-29	Tumor
FZD6	2.57338e-33	2.24714	0.071	0.039	7.66739e-29	Tumor
AL691420.1	2.65409e-33	2.94973	0.016	0.001	7.90786e-29	Tumor
NIPBL-DT	2.65681e-33	2.2757	0.016	0.001	7.91597e-29	Tumor
PTCHD4	3.042e-33	3.40964	0.031	0.01	9.06363e-29	Tumor
EMID1	3.14348e-33	4.12359	0.022	0.005	9.36601e-29	Tumor
AP001172.1	3.3734e-33	2.73995	0.033	0.011	1.0051e-28	Tumor
AC124254.2	3.91088e-33	8.1615	0.013	0	1.16525e-28	Tumor
PKN2-AS1	3.99077e-33	2.33712	0.031	0.01	1.18905e-28	Tumor
PCDHGA1	4.03604e-33	2.91141	0.024	0.006	1.20254e-28	Tumor
TRIP13	4.06243e-33	2.02331	0.044	0.019	1.2104e-28	Tumor
MAMDC2-AS1	4.65788e-33	2.37096	0.027	0.007	1.38782e-28	Tumor
LINC02615	4.95558e-33	3.98486	0.014	0.001	1.47651e-28	Tumor
RXFP1	5.00695e-33	2.98207	0.017	0.002	1.49182e-28	Tumor
Z99289.1	5.2642e-33	3.52336	0.014	0	1.56847e-28	Tumor
AL136366.1	5.28745e-33	2.70183	0.02	0.004	1.5754e-28	Tumor
CGREF1	5.64505e-33	4.03864	0.02	0.004	1.68194e-28	Tumor
PGF	5.81831e-33	2.47931	0.037	0.014	1.73357e-28	Tumor
TLE6	5.89869e-33	3.43676	0.019	0.003	1.75752e-28	Tumor
AL590302.2	6.29897e-33	5.65111	0.013	0	1.87678e-28	Tumor
AC044810.2	6.54833e-33	3.65695	0.014	0.001	1.95108e-28	Tumor
NXPH4	7.28825e-33	4.28119	0.017	0.002	2.17154e-28	Tumor
TBX5	8.11165e-33	7.47309	0.013	0	2.41687e-28	Tumor
AL110114.1	8.27674e-33	2.92128	0.016	0.001	2.46606e-28	Tumor
AGBL4	8.66641e-33	3.42762	0.022	0.005	2.58216e-28	Tumor
AC008875.3	9.88465e-33	2.16504	0.017	0.002	2.94513e-28	Tumor
AUXG01000058.1	1.51982e-32	3.21573	0.014	0.001	4.52831e-28	Tumor
GRB14	2.04803e-32	3.45822	0.023	0.005	6.10211e-28	Tumor
AC079142.1	2.07887e-32	3.63091	0.015	0.001	6.194e-28	Tumor
SPATA17	2.27065e-32	2.68214	0.027	0.007	6.76539e-28	Tumor
TMEM233	2.29463e-32	4.31449	0.016	0.001	6.83685e-28	Tumor
SLC22A4	2.49278e-32	2.13379	0.056	0.028	7.42723e-28	Tumor
AP002748.4	2.69987e-32	3.87687	0.014	0.001	8.04427e-28	Tumor
SIRLNT	2.84667e-32	3.57016	0.013	0	8.48165e-28	Tumor
CD1D	3.1294e-32	4.93678	0.018	0.002	9.32406e-28	Tumor
AC023282.1	3.23087e-32	4.64953	0.014	0.001	9.62636e-28	Tumor
OLFML2A	3.85668e-32	4.16855	0.014	0.001	1.1491e-27	Tumor
ALPL	4.56207e-32	3.37662	0.014	0.001	1.35927e-27	Tumor
NHEJ1	5.35509e-32	4.5756	0.014	0.001	1.59555e-27	Tumor
AL391117.1	5.44916e-32	4.05824	0.019	0.003	1.62358e-27	Tumor
U91319.1	5.47614e-32	4.42375	0.015	0.001	1.63161e-27	Tumor
RAP1GAP2	5.59669e-32	2.10244	0.054	0.026	1.66753e-27	Tumor
AL691403.1	7.46971e-32	2.33486	0.053	0.026	2.2256e-27	Tumor
AP002784.1	8.1812e-32	4.58275	0.016	0.002	2.43759e-27	Tumor
F2RL1	8.51355e-32	3.58418	0.021	0.004	2.53661e-27	Tumor
PCDH19	8.85226e-32	5.36422	0.013	0	2.63753e-27	Tumor
THEGL	1.17065e-31	3.76909	0.016	0.002	3.48794e-27	Tumor
JPH4	1.27253e-31	2.83661	0.018	0.003	3.79152e-27	Tumor
TFAP2B	1.36082e-31	8.09914	0.012	0	4.05455e-27	Tumor
AC244517.11	1.76215e-31	3.53014	0.017	0.002	5.25032e-27	Tumor
LINC00960	1.79849e-31	3.39872	0.016	0.002	5.35861e-27	Tumor
AC002460.2	1.9256e-31	4.09065	0.013	0	5.73734e-27	Tumor
ACTC1	2.69768e-31	3.99738	0.015	0.001	8.03774e-27	Tumor
ADAMTS9-AS1	3.06125e-31	5.41949	0.013	0	9.12099e-27	Tumor
CFAP410	3.71856e-31	2.66976	0.015	0.001	1.10794e-26	Tumor
CRTAC1	4.59181e-31	3.56826	0.02	0.004	1.36813e-26	Tumor
CNTFR	5.74847e-31	2.99505	0.014	0.001	1.71276e-26	Tumor
NPNT	5.83627e-31	3.02543	0.013	0.001	1.73892e-26	Tumor
KCTD16	6.149e-31	3.01441	0.024	0.007	1.83209e-26	Tumor
SEMA3F	6.18065e-31	3.50548	0.013	0	1.84152e-26	Tumor
NOTCH2NLA	6.1909e-31	3.72109	0.013	0.001	1.84458e-26	Tumor
BDKRB2	6.60679e-31	4.36861	0.015	0.002	1.96849e-26	Tumor
LIN37	6.83954e-31	2.32676	0.029	0.009	2.03784e-26	Tumor
ASB3	6.90426e-31	2.11714	0.117	0.08	2.05712e-26	Tumor
AC008269.1	8.07903e-31	3.28687	0.016	0.002	2.40715e-26	Tumor
ROR2	8.39847e-31	2.49294	0.027	0.008	2.50233e-26	Tumor
AP002851.1	9.88276e-31	3.04273	0.013	0.001	2.94457e-26	Tumor
LINC01503	9.90251e-31	2.06737	0.071	0.04	2.95045e-26	Tumor
LINC00173	1.03262e-30	3.97943	0.012	0	3.0767e-26	Tumor
C5orf66	1.08407e-30	2.25539	0.032	0.012	3.22999e-26	Tumor
AL391840.3	1.1929e-30	2.97792	0.013	0.001	3.55425e-26	Tumor
FHL3	1.22452e-30	2.0864	0.078	0.046	3.64845e-26	Tumor
CFAP221	1.61982e-30	3.28296	0.021	0.004	4.82625e-26	Tumor
UBE2D3-AS1	1.69772e-30	2.58563	0.015	0.001	5.05836e-26	Tumor
AC105942.1	1.7747e-30	2.00656	0.045	0.02	5.2877e-26	Tumor
AL732509.1	2.09293e-30	4.5668	0.013	0	6.23587e-26	Tumor
AC068282.1	2.32445e-30	2.10425	0.038	0.016	6.92569e-26	Tumor
PPP1R3C	2.53173e-30	2.44432	0.021	0.005	7.5433e-26	Tumor
GABRB1	2.58168e-30	5.40513	0.017	0.002	7.69213e-26	Tumor
LINC02614	2.67279e-30	4.40837	0.012	0	7.96357e-26	Tumor
AP002381.2	2.67588e-30	3.75502	0.013	0	7.97278e-26	Tumor
AC005532.1	2.68389e-30	4.61053	0.012	0	7.99666e-26	Tumor
OCRL	2.97242e-30	2.15331	0.086	0.053	8.85633e-26	Tumor
EGFL7	3.08702e-30	2.07251	0.048	0.023	9.19776e-26	Tumor
KRT8	3.45218e-30	2.12692	0.036	0.014	1.02858e-25	Tumor
LINC02268	3.54121e-30	3.13966	0.013	0.001	1.0551e-25	Tumor
HEXD	3.55818e-30	2.57085	0.016	0.002	1.06016e-25	Tumor
AC090124.2	3.93031e-30	7.33211	0.012	0	1.17104e-25	Tumor
Z99127.4	3.9657e-30	2.68696	0.013	0.001	1.18158e-25	Tumor
LINC01322	4.20133e-30	3.16251	0.02	0.004	1.25179e-25	Tumor
KCNE5	4.21468e-30	6.40853	0.013	0.001	1.25576e-25	Tumor
AC024558.2	4.3234e-30	3.52387	0.013	0	1.28816e-25	Tumor
FBXO16	4.89422e-30	2.50943	0.032	0.012	1.45823e-25	Tumor
PRLR	5.02674e-30	4.91141	0.019	0.003	1.49772e-25	Tumor
JCAD	5.30275e-30	3.34091	0.017	0.002	1.57995e-25	Tumor
LINC00641	5.5015e-30	4.88609	0.012	0	1.63917e-25	Tumor
AC138123.1	6.92302e-30	3.57808	0.018	0.003	2.06271e-25	Tumor
SLC7A2	8.37586e-30	2.98241	0.025	0.007	2.49559e-25	Tumor
SKA1	9.2803e-30	2.78461	0.028	0.009	2.76507e-25	Tumor
TMEM196	1.09197e-29	7.69933	0.012	0	3.25354e-25	Tumor
AL353807.5	1.09246e-29	4.16547	0.013	0.001	3.25497e-25	Tumor
AL731577.2	1.35598e-29	2.48426	0.016	0.002	4.04014e-25	Tumor
AC113418.1	1.43698e-29	5.06511	0.012	0	4.28148e-25	Tumor
ADRA1B	1.45916e-29	5.48604	0.013	0.001	4.34756e-25	Tumor
AC007099.1	1.58241e-29	4.81673	0.015	0.002	4.71479e-25	Tumor
AL096870.8	1.63446e-29	2.29613	0.014	0.001	4.86988e-25	Tumor
AC090409.1	1.73633e-29	3.75204	0.014	0.001	5.1734e-25	Tumor
NEK2	1.76736e-29	2.75712	0.026	0.008	5.26585e-25	Tumor
DLL3	1.85197e-29	2.4628	0.021	0.005	5.51793e-25	Tumor
LINC02542	1.88656e-29	2.79341	0.028	0.009	5.62101e-25	Tumor
AL513164.1	2.20826e-29	3.52359	0.012	0.001	6.57951e-25	Tumor
MAPK4	2.58125e-29	3.74604	0.018	0.003	7.69084e-25	Tumor
LINC01748	2.65311e-29	3.94553	0.013	0.001	7.90495e-25	Tumor
LINC01117	2.74927e-29	4.26372	0.012	0.001	8.19144e-25	Tumor
AL109811.2	2.80973e-29	2.68483	0.021	0.005	8.37159e-25	Tumor
FENDRR	2.94013e-29	3.14643	0.012	0	8.76012e-25	Tumor
EGF	2.97667e-29	3.01758	0.014	0.001	8.86898e-25	Tumor
PTPRR	3.31887e-29	3.67418	0.014	0.001	9.88856e-25	Tumor
ITGA9-AS1	3.32624e-29	3.32696	0.013	0.001	9.91053e-25	Tumor
LINC01776	3.37258e-29	3.02014	0.023	0.006	1.00486e-24	Tumor
SCARA3	3.47089e-29	2.24064	0.095	0.061	1.03415e-24	Tumor
HIST1H3F	3.57794e-29	2.90636	0.029	0.01	1.06605e-24	Tumor
KDM7A-DT	3.70482e-29	4.55397	0.012	0	1.10385e-24	Tumor
HS6ST3	3.72924e-29	3.23512	0.017	0.003	1.11113e-24	Tumor
APCDD1L	3.76103e-29	4.23576	0.014	0.001	1.1206e-24	Tumor
RIT2	4.14226e-29	2.81883	0.014	0.002	1.23419e-24	Tumor
AC129803.1	4.38224e-29	2.36613	0.013	0.001	1.30569e-24	Tumor
CDC45	4.39133e-29	2.15841	0.032	0.012	1.3084e-24	Tumor
AC003093.1	6.6397e-29	4.21044	0.013	0.001	1.9783e-24	Tumor
IQCH	7.11743e-29	2.3211	0.039	0.017	2.12064e-24	Tumor
TLCD3A	7.14236e-29	3.69842	0.012	0.001	2.12807e-24	Tumor
HOXA6	7.62935e-29	4.96592	0.012	0	2.27316e-24	Tumor
SEPTIN1	8.35761e-29	2.62336	0.014	0.001	2.49015e-24	Tumor
AP000676.5	8.91616e-29	8.91352	0.011	0	2.65657e-24	Tumor
PAK3	9.03865e-29	2.1841	0.043	0.02	2.69307e-24	Tumor
DLGAP1-AS4	9.2052e-29	4.71127	0.012	0.001	2.74269e-24	Tumor
LIX1-AS1	1.03706e-28	2.38619	0.033	0.012	3.08993e-24	Tumor
LINC02381	1.4143e-28	2.73485	0.043	0.02	4.21391e-24	Tumor
GLI2	1.54632e-28	3.75902	0.014	0.001	4.60725e-24	Tumor
RAMP2	1.75012e-28	3.2113	0.024	0.007	5.21449e-24	Tumor
AC127502.2	1.78229e-28	3.11474	0.013	0.001	5.31034e-24	Tumor
AC104389.5	2.2339e-28	3.78307	0.012	0.001	6.65592e-24	Tumor
GDF5	2.34557e-28	2.21276	0.015	0.002	6.98863e-24	Tumor
HOXC13	2.45801e-28	3.54944	0.011	0	7.32365e-24	Tumor
MXRA8	3.74893e-28	3.34891	0.023	0.006	1.11699e-23	Tumor
AC005400.1	3.95352e-28	6.10425	0.011	0	1.17795e-23	Tumor
HYMAI	4.11373e-28	3.88015	0.011	0	1.22569e-23	Tumor
LINC02853	4.16308e-28	4.12296	0.011	0	1.24039e-23	Tumor
ITGB1-DT	4.68886e-28	2.00594	0.034	0.013	1.39704e-23	Tumor
PAX9	4.95904e-28	4.69509	0.012	0.001	1.47755e-23	Tumor
GNGT1	5.02142e-28	3.00093	0.012	0	1.49613e-23	Tumor
LINC01050	5.22668e-28	3.53593	0.013	0.001	1.55729e-23	Tumor
LINC00941	5.79785e-28	3.58401	0.013	0.001	1.72747e-23	Tumor
RNASE4	6.27655e-28	2.12066	0.028	0.01	1.8701e-23	Tumor
AC103702.1	6.77563e-28	3.3674	0.011	0	2.0188e-23	Tumor
TENM1	7.08887e-28	3.22747	0.037	0.016	2.11213e-23	Tumor
MYBPH	7.56688e-28	5.95216	0.013	0.001	2.25455e-23	Tumor
AC239799.2	8.42623e-28	2.44542	0.028	0.01	2.51059e-23	Tumor
BX322562.1	9.71185e-28	5.57139	0.012	0.001	2.89364e-23	Tumor
PRSS35	1.04719e-27	7.49269	0.011	0	3.1201e-23	Tumor
UNC80	1.17432e-27	3.845	0.016	0.002	3.49888e-23	Tumor
TICRR	1.21872e-27	2.92742	0.024	0.007	3.63117e-23	Tumor
GRIA1	1.24164e-27	3.73036	0.013	0.001	3.69946e-23	Tumor
AL136164.2	1.27759e-27	3.07703	0.019	0.004	3.80657e-23	Tumor
TEX22	1.34211e-27	2.15089	0.042	0.019	3.99882e-23	Tumor
PPP1R14B-AS1	1.35828e-27	2.14431	0.013	0.001	4.047e-23	Tumor
AC138207.2	1.42396e-27	3.03652	0.022	0.006	4.24268e-23	Tumor
BEST3	1.43119e-27	3.22231	0.014	0.002	4.26424e-23	Tumor
AC012459.1	1.55197e-27	2.72989	0.013	0.001	4.62409e-23	Tumor
TENT5B	1.68328e-27	5.60953	0.012	0	5.01533e-23	Tumor
ATP13A5	1.92221e-27	4.49399	0.012	0.001	5.72723e-23	Tumor
MN1	2.23e-27	2.477	0.024	0.007	6.64428e-23	Tumor
INSYN2B	2.24055e-27	2.85217	0.014	0.001	6.67571e-23	Tumor
AC108863.2	2.24969e-27	3.10376	0.014	0.002	6.70295e-23	Tumor
AC004870.4	2.35086e-27	4.2634	0.012	0.001	7.0044e-23	Tumor
AL133330.1	2.69082e-27	7.29943	0.011	0	8.01731e-23	Tumor
LRP3	3.4344e-27	2.65571	0.022	0.006	1.02328e-22	Tumor
AL136169.1	3.44481e-27	4.36928	0.011	0	1.02638e-22	Tumor
AC084198.2	4.18532e-27	3.02401	0.012	0.001	1.24702e-22	Tumor
TMCC1-AS1	4.45902e-27	2.07094	0.032	0.013	1.32857e-22	Tumor
AL390755.1	4.54247e-27	3.89508	0.011	0	1.35343e-22	Tumor
CBR3-AS1	4.76582e-27	2.42722	0.013	0.001	1.41998e-22	Tumor
NFIA-AS2	4.9922e-27	2.00875	0.02	0.005	1.48743e-22	Tumor
CLTCL1	5.0461e-27	2.53016	0.038	0.017	1.50349e-22	Tumor
CLDN1	5.37802e-27	3.19301	0.027	0.009	1.60238e-22	Tumor
AC004870.2	5.56422e-27	4.36913	0.01	0	1.65786e-22	Tumor
AC005699.1	5.86202e-27	4.1735	0.014	0.002	1.74659e-22	Tumor
TNFRSF21	6.52459e-27	2.50041	0.089	0.058	1.944e-22	Tumor
AC073365.1	7.1927e-27	6.77005	0.011	0	2.14307e-22	Tumor
SEMA5B	8.48115e-27	3.74802	0.011	0.001	2.52696e-22	Tumor
AC007091.1	8.50003e-27	6.79068	0.011	0.001	2.53258e-22	Tumor
CNTN1	8.63449e-27	3.15525	0.023	0.007	2.57265e-22	Tumor
ADRA1A	8.85762e-27	6.08314	0.012	0.001	2.63913e-22	Tumor
LINC01351	8.87932e-27	7.36017	0.01	0	2.64559e-22	Tumor
SLC1A2	8.89476e-27	2.45494	0.046	0.023	2.65019e-22	Tumor
ACAD11	8.96134e-27	2.3691	0.046	0.023	2.67003e-22	Tumor
BEND7	1.01035e-26	2.31597	0.025	0.008	3.01033e-22	Tumor
AC127035.1	1.11601e-26	3.53409	0.012	0.001	3.32514e-22	Tumor
AC005062.1	1.12248e-26	6.39579	0.011	0	3.34442e-22	Tumor
MUC1	1.3762e-26	2.83527	0.025	0.008	4.10038e-22	Tumor
KCNJ8	1.47855e-26	5.16407	0.011	0	4.40535e-22	Tumor
FRMPD3	1.53635e-26	3.18615	0.02	0.005	4.57756e-22	Tumor
MAP3K2-DT	1.55933e-26	2.74224	0.012	0.001	4.64603e-22	Tumor
NR2F2-AS1	1.65006e-26	3.60367	0.012	0.001	4.91637e-22	Tumor
AC092338.3	1.65876e-26	2.2405	0.012	0.001	4.94228e-22	Tumor
OTOGL	1.88231e-26	2.01693	0.012	0.001	5.60835e-22	Tumor
PAX3	2.37177e-26	6.72432	0.01	0	7.06668e-22	Tumor
IGSF1	2.39137e-26	2.98117	0.024	0.007	7.12508e-22	Tumor
AC234582.1	3.03255e-26	4.07745	0.017	0.003	9.03548e-22	Tumor
NKAIN3-IT1	3.0472e-26	5.82305	0.01	0	9.07913e-22	Tumor
AL359555.4	3.63955e-26	5.709	0.011	0.001	1.0844e-21	Tumor
AL355574.1	3.72613e-26	2.52832	0.022	0.006	1.1102e-21	Tumor
MASP1	3.80253e-26	4.74827	0.011	0	1.13296e-21	Tumor
LEMD1	4.32077e-26	6.16103	0.011	0.001	1.28737e-21	Tumor
PHKA1	4.96149e-26	2.2241	0.038	0.017	1.47827e-21	Tumor
AC016723.1	5.01287e-26	6.05096	0.012	0.001	1.49358e-21	Tumor
AC022210.2	5.02873e-26	3.21073	0.011	0	1.49831e-21	Tumor
KLF5	5.25568e-26	2.55217	0.019	0.004	1.56593e-21	Tumor
B3GLCT	5.81779e-26	2.01733	0.075	0.045	1.73341e-21	Tumor
TRNP1	6.68926e-26	3.03329	0.013	0.002	1.99306e-21	Tumor
AC093801.1	7.71412e-26	6.57662	0.011	0	2.29842e-21	Tumor
LNX1	7.72083e-26	2.01182	0.05	0.026	2.30042e-21	Tumor
AC105114.2	8.19091e-26	2.87845	0.011	0	2.44048e-21	Tumor
LGR5	9.55214e-26	2.4092	0.046	0.024	2.84606e-21	Tumor
CYP1B1-AS1	9.55311e-26	2.45845	0.031	0.012	2.84635e-21	Tumor
ZNF709	9.73978e-26	2.03674	0.02	0.005	2.90197e-21	Tumor
AL139393.1	9.76869e-26	2.84422	0.03	0.012	2.91058e-21	Tumor
ACY1	9.97846e-26	2.41606	0.02	0.005	2.97308e-21	Tumor
AC010359.3	1.00011e-25	2.82451	0.013	0.001	2.97982e-21	Tumor
AC027243.3	1.0075e-25	3.34754	0.011	0	3.00185e-21	Tumor
PPFIA2-AS1	1.02864e-25	3.38848	0.015	0.002	3.06482e-21	Tumor
AC010201.3	1.3164e-25	2.75636	0.011	0	3.92221e-21	Tumor
B3GALT1	1.34477e-25	5.57557	0.012	0.001	4.00673e-21	Tumor
RALYL	1.49749e-25	2.73635	0.014	0.002	4.46176e-21	Tumor
AC011586.1	1.56467e-25	4.17125	0.011	0	4.66194e-21	Tumor
LINC02060	1.56792e-25	3.15796	0.015	0.002	4.67161e-21	Tumor
AC092445.1	1.63434e-25	5.90591	0.01	0	4.86952e-21	Tumor
AC021231.1	1.66537e-25	2.08855	0.034	0.015	4.96197e-21	Tumor
AC103853.1	2.03084e-25	6.70464	0.01	0	6.05089e-21	Tumor
HAPLN1	2.23015e-25	3.25485	0.011	0.001	6.64472e-21	Tumor
AC012447.1	2.23377e-25	3.28253	0.022	0.007	6.65553e-21	Tumor
CARNMT1-AS1	2.59157e-25	4.72768	0.011	0	7.72159e-21	Tumor
AC009884.1	2.85758e-25	6.94098	0.011	0.001	8.51417e-21	Tumor
MEF2B	3.1648e-25	2.67284	0.012	0.001	9.42951e-21	Tumor
AC009522.1	3.36698e-25	4.49358	0.01	0	1.00319e-20	Tumor
SERPINE3	3.84288e-25	2.24948	0.022	0.006	1.14498e-20	Tumor
AC002456.1	3.99246e-25	3.08713	0.012	0.001	1.18955e-20	Tumor
AC025809.1	4.42072e-25	2.84636	0.012	0.001	1.31715e-20	Tumor
NDUFA6-DT	4.89573e-25	3.51005	0.011	0.001	1.45868e-20	Tumor
KCTD14	5.05143e-25	2.76558	0.012	0.001	1.50507e-20	Tumor
AC099343.3	5.82222e-25	2.87456	0.012	0.001	1.73473e-20	Tumor
ZNF625	6.83575e-25	2.04568	0.051	0.027	2.03671e-20	Tumor
NOS1AP	7.12344e-25	2.72309	0.065	0.039	2.12243e-20	Tumor
AC013287.1	8.8193e-25	4.09252	0.01	0	2.62771e-20	Tumor
ADGRA2	9.63164e-25	2.96596	0.013	0.001	2.86975e-20	Tumor
AF131215.6	1.07105e-24	8.19404	0.01	0	3.1912e-20	Tumor
AC079226.2	1.13641e-24	3.389	0.01	0	3.38593e-20	Tumor
ANKRD7	1.17997e-24	2.63398	0.02	0.006	3.51571e-20	Tumor
2024-03-04	1.33911e-24	4.35186	0.01	0	3.98988e-20	Tumor
SOX9-AS1	1.40991e-24	4.7465	0.01	0	4.20082e-20	Tumor
KLF3-AS1	1.47825e-24	2.81772	0.012	0.001	4.40445e-20	Tumor
KIF2C	1.73375e-24	2.08723	0.055	0.031	5.1657e-20	Tumor
AC124854.1	1.78976e-24	4.36254	0.01	0	5.33258e-20	Tumor
PKN3	1.87751e-24	2.39515	0.029	0.011	5.59403e-20	Tumor
RGMA	2.44466e-24	3.43247	0.023	0.008	7.28386e-20	Tumor
AC005052.2	2.92691e-24	3.68695	0.01	0	8.72073e-20	Tumor
CARD10	2.97304e-24	3.67758	0.011	0.001	8.85817e-20	Tumor
WNT7B	3.05273e-24	2.62833	0.015	0.003	9.0956e-20	Tumor
IQGAP3	3.16121e-24	2.5786	0.035	0.016	9.41881e-20	Tumor
AC004816.1	3.54216e-24	2.67663	0.015	0.003	1.05539e-19	Tumor
BX284613.2	3.7286e-24	2.57284	0.011	0.001	1.11094e-19	Tumor
MEGF11	3.91588e-24	2.46246	0.044	0.022	1.16674e-19	Tumor
AL157702.2	4.36686e-24	3.26588	0.01	0.001	1.30111e-19	Tumor
ARHGEF25	4.37509e-24	2.60437	0.028	0.011	1.30356e-19	Tumor
HELLPAR	4.45869e-24	3.03109	0.01	0.001	1.32847e-19	Tumor
AC018797.3	4.5525e-24	2.34696	0.013	0.002	1.35642e-19	Tumor
AC069437.1	4.61161e-24	7.45061	0.01	0	1.37403e-19	Tumor
AL592166.1	4.81745e-24	3.93465	0.015	0.003	1.43536e-19	Tumor
FZD2	5.12808e-24	2.16028	0.028	0.011	1.52791e-19	Tumor
SATB2-AS1	5.32493e-24	4.02149	0.014	0.002	1.58656e-19	Tumor
AL139106.1	5.96339e-24	4.39984	0.01	0	1.77679e-19	Tumor
LRRTM1	5.9962e-24	2.46288	0.01	0	1.78657e-19	Tumor
KALRN	6.14409e-24	2.1548	0.086	0.058	1.83063e-19	Tumor
GPRC5C	6.20839e-24	2.7556	0.034	0.015	1.84979e-19	Tumor
METTL7B	7.00762e-24	2.27717	0.025	0.009	2.08792e-19	Tumor
AC016042.1	7.18614e-24	2.91005	0.01	0.001	2.14111e-19	Tumor
LHFPL3-AS1	7.36166e-24	2.97634	0.011	0.001	2.19341e-19	Tumor
NXPH1	7.50535e-24	6.19247	0.012	0.002	2.23622e-19	Tumor
LINC01151	7.52197e-24	7.04683	0.01	0	2.24117e-19	Tumor
AL110292.1	7.57681e-24	3.49887	0.011	0.001	2.25751e-19	Tumor
AC092574.2	9.41275e-24	2.77885	0.025	0.009	2.80453e-19	Tumor
AL049646.1	9.71462e-24	3.80848	0.01	0	2.89447e-19	Tumor
AC083862.3	1.10561e-23	2.5138	0.011	0.001	3.29416e-19	Tumor
MLC1	1.1301e-23	3.42551	0.014	0.002	3.36712e-19	Tumor
GPR1	1.14029e-23	2.93191	0.018	0.005	3.39748e-19	Tumor
STARD7-AS1	1.15023e-23	3.7729	0.01	0.001	3.42712e-19	Tumor
PRDM6	1.2112e-23	2.1695	0.018	0.005	3.60877e-19	Tumor
CA3	1.32743e-23	2.12491	0.027	0.01	3.95508e-19	Tumor
AC093334.1	1.51008e-23	3.39667	0.01	0	4.49929e-19	Tumor
AC008915.2	1.55419e-23	2.19099	0.042	0.021	4.6307e-19	Tumor
Z95331.1	1.57658e-23	2.87775	0.01	0	4.69742e-19	Tumor
AC083799.1	1.742e-23	3.62287	0.011	0.001	5.19029e-19	Tumor
AC010809.1	1.80835e-23	2.80044	0.016	0.003	5.38799e-19	Tumor
VEPH1	2.01551e-23	3.77874	0.017	0.004	6.0052e-19	Tumor
SMOC1	2.15963e-23	2.17314	0.03	0.013	6.43461e-19	Tumor
CDH24	2.27892e-23	2.64031	0.018	0.005	6.79004e-19	Tumor
HIST1H3J	2.82013e-23	2.20569	0.022	0.007	8.40258e-19	Tumor
C9orf92	3.10795e-23	4.29348	0.01	0	9.26013e-19	Tumor
CPNE4	3.42023e-23	2.64022	0.019	0.006	1.01906e-18	Tumor
DDX11-AS1	3.61332e-23	2.19577	0.02	0.006	1.07659e-18	Tumor
AC019068.1	4.14899e-23	3.82673	0.011	0.001	1.23619e-18	Tumor
MSI1	4.3707e-23	2.83411	0.019	0.005	1.30225e-18	Tumor
USP43	4.43087e-23	5.5479	0.012	0.001	1.32018e-18	Tumor
RTN4RL2	4.48368e-23	2.39766	0.016	0.003	1.33591e-18	Tumor
SNX32	4.76417e-23	2.21831	0.031	0.013	1.41948e-18	Tumor
ZNF749	4.92283e-23	2.21015	0.032	0.014	1.46676e-18	Tumor
AL354836.1	4.94594e-23	4.83403	0.01	0	1.47364e-18	Tumor
AL355312.3	5.41738e-23	5.77257	0.012	0.001	1.61411e-18	Tumor
AC027117.2	5.98497e-23	2.84387	0.036	0.017	1.78322e-18	Tumor
C5orf38	6.0061e-23	4.31014	0.011	0.001	1.78952e-18	Tumor
AC110023.1	7.49568e-23	4.17179	0.011	0.001	2.23334e-18	Tumor
AL022162.1	8.61382e-23	3.25354	0.01	0.001	2.56649e-18	Tumor
AL499604.1	9.16138e-23	3.09777	0.011	0.001	2.72963e-18	Tumor
NEXN-AS1	1.00178e-22	2.84998	0.018	0.005	2.9848e-18	Tumor
RNF217-AS1	1.05197e-22	2.0147	0.046	0.025	3.13433e-18	Tumor
NDST3	1.2248e-22	2.34297	0.016	0.004	3.64929e-18	Tumor
SLC27A6	1.23837e-22	2.46786	0.03	0.013	3.68973e-18	Tumor
AC108519.1	1.40919e-22	2.62717	0.01	0.001	4.19868e-18	Tumor
KIF24	1.41435e-22	2.38142	0.027	0.011	4.21406e-18	Tumor
CXCL11	1.52312e-22	4.0061	0.012	0.001	4.53815e-18	Tumor
XRCC2	1.53018e-22	2.07129	0.036	0.017	4.55916e-18	Tumor
LINC02666	1.65705e-22	3.92566	0.01	0	4.93717e-18	Tumor
BX640514.2	1.79274e-22	3.02739	0.013	0.002	5.34148e-18	Tumor
MMP1	2.21667e-22	2.38636	0.042	0.022	6.60456e-18	Tumor
MGAT5B	2.38468e-22	3.19451	0.01	0.001	7.10515e-18	Tumor
IL7	2.52626e-22	2.45812	0.058	0.034	7.52698e-18	Tumor
DPY19L2	2.58626e-22	2.05622	0.027	0.011	7.70575e-18	Tumor
AC090152.1	2.7353e-22	2.10089	0.051	0.028	8.14984e-18	Tumor
TAFA5	2.90556e-22	2.62642	0.012	0.002	8.65712e-18	Tumor
AC084346.1	2.92866e-22	4.80379	0.01	0.001	8.72594e-18	Tumor
GABBR2	2.98191e-22	4.36669	0.012	0.002	8.88459e-18	Tumor
WISP1	3.07773e-22	2.25854	0.01	0.001	9.17011e-18	Tumor
AL445623.2	3.16306e-22	2.37498	0.01	0.001	9.42435e-18	Tumor
AC079465.1	3.24046e-22	4.06292	0.011	0.001	9.65495e-18	Tumor
AC073475.1	3.97827e-22	2.09288	0.012	0.002	1.18533e-17	Tumor
ZRANB2-AS2	4.21826e-22	2.02907	0.012	0.002	1.25683e-17	Tumor
AC104827.1	4.60372e-22	2.91101	0.018	0.005	1.37168e-17	Tumor
ENTPD7	5.78987e-22	2.42117	0.045	0.024	1.72509e-17	Tumor
HFM1	6.7304e-22	3.56195	0.013	0.002	2.00532e-17	Tumor
NOP2	6.75926e-22	2.28132	0.047	0.025	2.01392e-17	Tumor
DCX	6.90908e-22	3.77337	0.014	0.003	2.05856e-17	Tumor
PTCHD1	6.99724e-22	3.13554	0.013	0.002	2.08483e-17	Tumor
ATP2B2	7.24918e-22	3.51591	0.011	0.001	2.15989e-17	Tumor
AC016766.1	8.1396e-22	5.05988	0.01	0.001	2.42519e-17	Tumor
FXYD6	9.24071e-22	2.60538	0.041	0.021	2.75327e-17	Tumor
AL117336.2	1.07452e-21	4.06025	0.01	0.001	3.20154e-17	Tumor
AC091078.1	1.11276e-21	2.22349	0.013	0.002	3.31548e-17	Tumor
AC005165.1	1.17854e-21	4.70315	0.011	0.001	3.51145e-17	Tumor
SEPTIN7-AS1	1.23928e-21	2.68924	0.011	0.001	3.69242e-17	Tumor
AC091646.1	1.34621e-21	3.30791	0.01	0.001	4.01103e-17	Tumor
POU2F3	1.44304e-21	5.59741	0.01	0.001	4.29954e-17	Tumor
WDR78	1.91067e-21	2.01552	0.052	0.03	5.69286e-17	Tumor
AC017002.5	2.19742e-21	2.21914	0.025	0.01	6.5472e-17	Tumor
AC004076.1	2.22504e-21	2.08583	0.022	0.007	6.62949e-17	Tumor
LINC01828	2.36723e-21	2.75721	0.01	0.001	7.05315e-17	Tumor
ABCA4	2.37493e-21	2.92438	0.01	0.001	7.07609e-17	Tumor
AL158071.1	2.73799e-21	2.72808	0.022	0.008	8.15785e-17	Tumor
OOEP	2.90135e-21	2.34523	0.028	0.012	8.64459e-17	Tumor
CCDC200	3.61534e-21	2.87484	0.01	0.001	1.07719e-16	Tumor
STAC2	3.9083e-21	3.16237	0.01	0.001	1.16448e-16	Tumor
ADAMTS16	3.94309e-21	5.76121	0.01	0.001	1.17484e-16	Tumor
TMEM200C	4.81709e-21	2.50744	0.019	0.006	1.43525e-16	Tumor
NOTCH2NLC	5.6175e-21	3.84301	0.01	0.001	1.67373e-16	Tumor
GGT5	5.98049e-21	3.92884	0.014	0.003	1.78189e-16	Tumor
AC079921.1	6.34011e-21	2.51026	0.029	0.013	1.88904e-16	Tumor
GRIK5	7.36509e-21	3.3471	0.017	0.005	2.19443e-16	Tumor
KCNV2	8.14153e-21	2.95194	0.013	0.003	2.42577e-16	Tumor
AP001021.3	9.27175e-21	2.46903	0.01	0.001	2.76252e-16	Tumor
FOXP4-AS1	1.07124e-20	4.69953	0.01	0.001	3.19175e-16	Tumor
GIPC2	1.13985e-20	2.45873	0.03	0.014	3.3962e-16	Tumor
MKRN2OS	1.18587e-20	3.18747	0.016	0.004	3.5333e-16	Tumor
PIK3C2G	1.19396e-20	3.08716	0.011	0.002	3.5574e-16	Tumor
ERICH3	1.25919e-20	3.58377	0.01	0.001	3.75175e-16	Tumor
AC005050.3	1.31425e-20	3.13504	0.011	0.001	3.9158e-16	Tumor
SLFNL1-AS1	1.36538e-20	2.36924	0.027	0.011	4.06814e-16	Tumor
SPECC1L	2.45189e-20	2.09015	0.1	0.073	7.3054e-16	Tumor
AC104248.1	2.6e-20	2.08233	0.011	0.001	7.74669e-16	Tumor
AC006141.1	2.66126e-20	3.19159	0.01	0.001	7.92924e-16	Tumor
FSIP2-AS1	2.87921e-20	2.88224	0.017	0.005	8.57861e-16	Tumor
AC079385.1	3.48374e-20	2.48641	0.014	0.003	1.03798e-15	Tumor
LMNTD1	3.93283e-20	5.16138	0.011	0.002	1.17179e-15	Tumor
AC093535.1	3.958e-20	2.51584	0.02	0.007	1.17929e-15	Tumor
AF127577.2	4.16413e-20	2.30306	0.027	0.012	1.2407e-15	Tumor
BGLAP	4.40438e-20	2.74401	0.016	0.004	1.31229e-15	Tumor
AL359715.1	5.42686e-20	3.46391	0.01	0.001	1.61693e-15	Tumor
HOXC4	5.49643e-20	2.66454	0.014	0.004	1.63766e-15	Tumor
NRGN	5.53592e-20	2.57306	0.017	0.005	1.64943e-15	Tumor
HKDC1	6.73581e-20	3.07413	0.015	0.004	2.00693e-15	Tumor
AC090921.1	7.11821e-20	2.36669	0.021	0.008	2.12087e-15	Tumor
SULT1C4	7.19527e-20	2.67604	0.014	0.004	2.14383e-15	Tumor
AP3B2	7.45831e-20	2.50114	0.029	0.013	2.2222e-15	Tumor
ENHO	8.00819e-20	3.35378	0.021	0.008	2.38604e-15	Tumor
LINC01483	9.78761e-20	2.29536	0.016	0.005	2.91622e-15	Tumor
DNAH5	1.07866e-19	5.04268	0.01	0.001	3.21387e-15	Tumor
WNK2	1.14014e-19	4.14416	0.011	0.002	3.39706e-15	Tumor
AL139807.1	1.26882e-19	2.13306	0.033	0.016	3.78045e-15	Tumor
AC010343.3	1.40597e-19	4.20539	0.012	0.002	4.18909e-15	Tumor
DCC	1.54867e-19	2.44131	0.028	0.013	4.61427e-15	Tumor
PTPRN	1.61251e-19	2.54747	0.026	0.011	4.80447e-15	Tumor
CCNJL	1.80442e-19	3.04309	0.014	0.004	5.37627e-15	Tumor
2024-03-01	2.01347e-19	2.50819	0.016	0.005	5.99914e-15	Tumor
A2ML1-AS1	2.33998e-19	2.77454	0.024	0.01	6.97197e-15	Tumor
MELTF-AS1	3.25896e-19	2.37614	0.025	0.011	9.71008e-15	Tumor
AC008591.1	3.46258e-19	2.91029	0.013	0.003	1.03167e-14	Tumor
AL591686.2	3.57533e-19	3.35138	0.01	0.001	1.06527e-14	Tumor
ASPN	3.57958e-19	2.5393	0.021	0.008	1.06654e-14	Tumor
RAET1E	4.71366e-19	2.22247	0.013	0.003	1.40443e-14	Tumor
MEIS3	5.4688e-19	2.00084	0.058	0.036	1.62943e-14	Tumor
EFNB3	7.12891e-19	2.26603	0.01	0.001	2.12406e-14	Tumor
AC053513.1	7.17402e-19	2.73833	0.019	0.007	2.1375e-14	Tumor
AC246817.2	7.93779e-19	3.92069	0.012	0.002	2.36506e-14	Tumor
LINC02015	8.08173e-19	3.14095	0.013	0.003	2.40795e-14	Tumor
AJ009632.2	9.76404e-19	2.73565	0.015	0.004	2.9092e-14	Tumor
CXCL10	1.00959e-18	2.07049	0.017	0.005	3.00806e-14	Tumor
CCDC36	1.05705e-18	2.55081	0.022	0.009	3.14949e-14	Tumor
ADRB1	1.11719e-18	3.9713	0.01	0.002	3.32866e-14	Tumor
AC024560.5	1.61269e-18	2.75735	0.01	0.002	4.80501e-14	Tumor
AL049569.1	1.72391e-18	2.83368	0.014	0.003	5.13638e-14	Tumor
AEBP1	1.75942e-18	2.42485	0.033	0.017	5.2422e-14	Tumor
SLC29A4	1.90186e-18	3.48969	0.018	0.006	5.66661e-14	Tumor
AP001628.1	1.9776e-18	3.27052	0.011	0.002	5.89226e-14	Tumor
AC026341.1	1.99209e-18	2.47292	0.01	0.002	5.93544e-14	Tumor
LINC01252	2.11799e-18	2.20567	0.022	0.009	6.31054e-14	Tumor
AC090912.1	2.44921e-18	3.00032	0.017	0.005	7.29741e-14	Tumor
AC087286.2	2.64773e-18	2.02014	0.064	0.041	7.88892e-14	Tumor
SLC26A7	3.00768e-18	3.65445	0.015	0.004	8.96139e-14	Tumor
RGS6	3.08493e-18	2.06677	0.02	0.008	9.19155e-14	Tumor
SLC40A1	3.14581e-18	2.18497	0.035	0.018	9.37294e-14	Tumor
[truncated: 4,169 more rows]

## Sheet: Table S2
Table S2. List of top markers of different T cells subpopulation
gene	p_val	avg_log2FC	pct.1	pct.2	p_val_adj	cluster
LINC00486	2.68E-127	4390013691	336	0.48	8.00E-123	CD8
XIST	3.44E-122	4697648961	325	47	1.03E-117	CD8
AC105402.3	4.22E-105	3167119787	0.29	43	1.26E-100	CD8
CD8B	3.51E-93	4725401638	353	82	1.05E-88	CD8
CD8A	1.39E-86	4920909748	378	101	4.15E-82	CD8
AP001011.1	2.99E-84	2509186695	243	38	8.90E-80	CD8
AC008014.1	3.47E-84	3325080969	269	0.05	1.04E-79	CD8
ARL17B	2.74E-68	2907506539	305	84	8.18E-64	CD8
AMBRA1	1.29E-67	3308034444	342	109	3.84E-63	CD8
SNTB1	3.41E-67	3238123924	297	81	1.02E-62	CD8
XKR6	1.35E-65	3406544211	308	0.09	4.03E-61	CD8
ATP10A	1.34E-64	3151786813	0.31	91	4.00E-60	CD8
THEMIS	1.41E-63	50682229	733	568	4.19E-59	CD8
ARL15	1.06E-59	3765955531	318	106	3.16E-55	CD8
NELL2	1.07E-59	4512185407	364	0.14	3.18E-55	CD8
AOAH	4.08E-59	5761517779	483	254	1.22E-54	CD8
BTBD9	1.48E-58	3257615482	279	82	4.40E-54	CD8
PATJ	4.18E-56	2804199638	292	92	1.25E-51	CD8
DPYD	2.02E-55	5602505978	453	241	6.01E-51	CD8
BACH2	2.16E-55	5865690353	406	0.19	6.43E-51	CD8
SAMD3	1.93E-54	4150658499	489	255	5.76E-50	CD8
ZFAND3	3.82E-53	4346307234	505	294	1.14E-48	CD8
PRKCQ	1.00E-51	4116437065	578	379	2.98E-47	CD8
ARHGAP15	2.52E-51	5358302727	719	602	7.52E-47	CD8
ATP8A1	5.41E-50	3822503169	473	262	1.61E-45	CD8
IMMP2L	6.58E-48	2739736989	284	98	1.96E-43	CD8
PITPNC1	3.63E-47	4368941154	507	0.31	1.08E-42	CD8
MED13L	5.55E-47	3761516812	499	293	1.65E-42	CD8
VPS13B	8.83E-47	3869173667	455	248	2.63E-42	CD8
FAM172A	1.32E-46	3667822495	462	259	3.92E-42	CD8
LEF1	1.38E-46	3893965176	385	0.18	4.10E-42	CD8
FBXL17	1.92E-46	3246821798	329	136	5.72E-42	CD8
FAF1	7.39E-46	3463496962	385	187	2.20E-41	CD8
SCML4	1.27E-45	2695340693	337	136	3.78E-41	CD8
PLCL2	1.86E-45	3526168386	473	0.27	5.53E-41	CD8
SFMBT2	2.63E-45	3634042552	353	158	7.83E-41	CD8
FCHSD2	7.53E-45	2956608291	384	175	2.24E-40	CD8
SUMF1	1.50E-44	2765926256	288	106	4.46E-40	CD8
MBNL1	2.30E-44	2767730279	918	0.9	6.85E-40	CD8
PIK3R5	1.86E-43	2802961095	349	154	5.55E-39	CD8
STAT4	2.46E-43	3754148068	718	594	7.34E-39	CD8
CAMK4	6.56E-43	3116061829	0.84	752	1.95E-38	CD8
GRAP2	1.33E-42	3808608782	0.56	378	3.97E-38	CD8
DOCK10	3.00E-42	4169934833	0.69	586	8.95E-38	CD8
CDKAL1	3.57E-42	3721991783	375	187	1.06E-37	CD8
TNFSF8	4.40E-42	2675447925	338	143	1.31E-37	CD8
KDM4C	9.13E-42	3214355065	464	266	2.72E-37	CD8
ACYP2	1.17E-41	3017167258	381	189	3.49E-37	CD8
CLASP1	1.42E-41	3209611559	437	246	4.22E-37	CD8
CAMKMT	1.51E-41	2581377681	256	0.09	4.50E-37	CD8
KDM6A	1.20E-40	3450266112	441	245	3.58E-36	CD8
BCAS3	1.43E-40	2983055522	303	127	4.27E-36	CD8
SPIDR	2.16E-40	3204914971	367	178	6.43E-36	CD8
TNFRSF4	4.77E-40	-3358096957	435	697	1.42E-35	CD8
ANKRD44	8.13E-40	3509968392	759	685	2.42E-35	CD8
PARP8	1.10E-39	3608129871	682	561	3.27E-35	CD8
PRKCH	1.75E-39	3617284275	672	0.53	5.22E-35	CD8
MCTP2	1.92E-39	3429875527	369	186	5.73E-35	CD8
CBLB	2.26E-39	395164137	662	535	6.73E-35	CD8
FOXN3	2.82E-39	3819579872	595	451	8.42E-35	CD8
STAG1	3.74E-39	3691708499	558	388	1.11E-34	CD8
PCNX1	4.08E-39	3502801585	622	471	1.22E-34	CD8
SLFN12L	4.98E-39	319553233	615	438	1.48E-34	CD8
ZBTB20	5.92E-39	4041532662	592	427	1.76E-34	CD8
GAB2	6.44E-39	2999520988	316	0.14	1.92E-34	CD8
EXT1	1.08E-38	2718522445	266	104	3.22E-34	CD8
OXNAD1	1.37E-38	3523055347	468	291	4.08E-34	CD8
ITK	3.96E-38	3087606358	0.65	498	1.18E-33	CD8
SMYD3	3.98E-38	3818123241	348	174	1.19E-33	CD8
COP1	4.66E-38	3446811737	423	244	1.39E-33	CD8
BTBD11	6.27E-38	2657820168	303	129	1.87E-33	CD8
MAML3	1.76E-37	3451850817	0.35	173	5.24E-33	CD8
CTSW	1.30E-36	2784091934	0.39	191	3.88E-32	CD8
SOS1	1.64E-36	3596564565	732	659	4.90E-32	CD8
PDE3B	2.17E-36	3179414178	0.88	847	6.45E-32	CD8
MAML2	3.32E-36	4138535787	467	306	9.89E-32	CD8
USP25	7.35E-36	3124031063	467	286	2.19E-31	CD8
ARHGEF3	7.49E-36	3150864005	451	271	2.23E-31	CD8
ITPR2	8.22E-36	3241073549	584	421	2.45E-31	CD8
ZCCHC7	9.12E-36	3479970834	468	299	2.72E-31	CD8
CASK	1.46E-35	3441802882	411	237	4.36E-31	CD8
ITGA1	1.51E-35	3034891416	344	168	4.48E-31	CD8
MGAT5	2.04E-35	2751176009	0.4	0.22	6.09E-31	CD8
PRKCA	2.40E-35	3588525306	564	415	7.14E-31	CD8
SSH2	3.24E-35	3350657185	584	439	9.66E-31	CD8
TBC1D5	4.78E-35	3518427929	569	414	1.42E-30	CD8
WDR7	6.12E-35	2738192653	395	216	1.82E-30	CD8
PIP4K2A	8.28E-35	2781971469	688	575	2.47E-30	CD8
PCNX2	8.34E-35	346453336	493	334	2.48E-30	CD8
MAF	1.04E-34	-2816086326	0.65	859	3.09E-30	CD8
CCL5	1.05E-34	5062686883	626	489	3.14E-30	CD8
EXOC4	1.20E-34	3309430219	474	303	3.59E-30	CD8
WDR70	1.35E-34	2739412219	375	202	4.01E-30	CD8
WWOX	1.70E-34	2686471346	243	95	5.07E-30	CD8
LINC01934	2.39E-34	3732256365	431	264	7.13E-30	CD8
KLF12	2.43E-34	3569034037	493	335	7.23E-30	CD8
FAM69A	3.48E-34	2807409083	333	162	1.04E-29	CD8
FTX	3.81E-34	2917237359	703	581	1.13E-29	CD8
SKAP1	6.56E-34	3094529065	818	789	1.96E-29	CD8
RPS4Y1	7.52E-34	-3179231743	611	0.91	2.24E-29	CD8
RRAS2	1.78E-33	2735268159	366	194	5.30E-29	CD8
KANSL1	5.32E-33	2606499386	751	686	1.59E-28	CD8
FUT8	6.14E-33	4191354252	595	476	1.83E-28	CD8
CHST11	7.47E-33	3514411786	552	416	2.23E-28	CD8
PPP1R16B	2.22E-32	2782962843	522	361	6.61E-28	CD8
SIK3	6.32E-32	3228652059	508	358	1.88E-27	CD8
PAN3	8.40E-32	3447683124	459	309	2.50E-27	CD8
NKG7	1.11E-31	4028798091	446	282	3.31E-27	CD8
CD4	1.98E-31	-2563335481	458	698	5.91E-27	CD8
RABGAP1L	2.02E-31	285427081	778	722	6.02E-27	CD8
STXBP5	2.39E-31	2510683635	323	163	7.13E-27	CD8
AC016831.7	4.14E-31	3768912547	563	438	1.23E-26	CD8
SUPT3H	5.54E-31	3495105123	454	311	1.65E-26	CD8
ARHGAP26	5.59E-31	2540975853	347	184	1.66E-26	CD8
GNG2	6.92E-31	2947345259	714	615	2.06E-26	CD8
PICALM	1.47E-30	297220974	605	493	4.39E-26	CD8
PDE7A	3.50E-30	3178653402	0.65	552	1.04E-25	CD8
LMBR1	4.37E-30	2536782347	365	0.2	1.30E-25	CD8
TCF12	6.83E-30	3065536828	459	302	2.04E-25	CD8
BCL2	9.39E-30	3694575532	664	569	2.80E-25	CD8
CTSH	9.46E-30	-2633087503	467	668	2.82E-25	CD8
STIM1	1.03E-29	2687088414	522	364	3.08E-25	CD8
MLLT3	1.09E-29	3527965722	558	429	3.25E-25	CD8
RAD51B	2.91E-29	2519015616	272	126	8.68E-25	CD8
ZEB1	2.93E-29	3117286108	601	482	8.72E-25	CD8
ADK	3.43E-29	3094304054	651	544	1.02E-24	CD8
VTI1A	4.09E-29	2931971672	484	328	1.22E-24	CD8
PCED1B	6.95E-29	3321793961	479	342	2.07E-24	CD8
ST6GAL1	1.33E-28	2793815103	454	299	3.97E-24	CD8
INPP4B	1.35E-28	3183835863	522	381	4.01E-24	CD8
PRKCB	4.60E-28	2675532693	574	428	1.37E-23	CD8
CCSER2	5.90E-28	2729361352	675	582	1.76E-23	CD8
FBXW7	6.13E-28	3140643751	497	0.36	1.83E-23	CD8
PPP6R3	6.43E-28	260671322	541	0.4	1.92E-23	CD8
ATXN1	6.79E-28	2672906952	714	615	2.02E-23	CD8
ZNF609	7.70E-28	2722429568	445	294	2.30E-23	CD8
DOCK2	8.24E-28	2568988258	636	515	2.45E-23	CD8
RFX7	2.76E-27	2930393803	0.46	314	8.23E-23	CD8
ITCH	2.92E-27	2642965335	453	0.31	8.71E-23	CD8
VPS8	4.13E-27	2749322443	526	381	1.23E-22	CD8
TNFRSF18	8.97E-27	-2553137195	513	0.69	2.67E-22	CD8
LRBA	9.33E-27	3167734431	0.56	448	2.78E-22	CD8
CEP85L	1.36E-26	2854785888	548	432	4.05E-22	CD8
DLEU2	3.96E-26	2609343143	369	219	1.18E-21	CD8
ATP8B4	5.08E-26	3802112758	392	254	1.51E-21	CD8
NCOA2	5.99E-26	2792375148	497	359	1.79E-21	CD8
ELMO1	7.08E-26	2981447221	505	384	2.11E-21	CD8
ANKRD17	7.26E-26	250961156	613	495	2.16E-21	CD8
TTC17	1.04E-25	2538318357	0.57	447	3.09E-21	CD8
OSBPL3	1.05E-25	2612321528	447	295	3.13E-21	CD8
BABAM2	3.86E-25	2730290171	503	0.37	1.15E-20	CD8
MAP3K5	9.83E-25	2692665994	416	273	2.93E-20	CD8
PACS1	1.32E-24	2907029434	513	393	3.92E-20	CD8
TXK	1.39E-24	2881542878	399	256	4.14E-20	CD8
LPP	1.45E-24	2743880256	535	408	4.31E-20	CD8
RASA2	1.77E-24	290344257	565	452	5.26E-20	CD8
NCALD	1.81E-24	3111033953	414	278	5.39E-20	CD8
MBD5	2.24E-24	300120224	546	422	6.69E-20	CD8
NSMCE2	2.33E-24	2761347303	0.47	335	6.94E-20	CD8
PVT1	3.15E-24	3396947457	458	338	9.37E-20	CD8
PTPRJ	4.28E-24	31408394	476	364	1.28E-19	CD8
CDC14A	4.32E-24	2567786626	613	478	1.29E-19	CD8
FBXO11	4.36E-24	2674192753	485	354	1.30E-19	CD8
TNIK	6.00E-24	2517137589	629	528	1.79E-19	CD8
SIPA1L1	6.33E-24	3444835688	644	579	1.89E-19	CD8
HERC1	7.52E-24	2538733704	554	431	2.24E-19	CD8
CDK17	2.01E-23	2700734355	509	386	5.99E-19	CD8
DENND4A	2.58E-23	253116708	0.44	302	7.70E-19	CD8
CARD11	2.73E-23	2678505118	392	261	8.14E-19	CD8
CCDC91	5.13E-23	2559136173	554	432	1.53E-18	CD8
SMURF2	9.06E-23	2593607039	416	286	2.70E-18	CD8
ITFG1	4.95E-22	2642852727	435	0.31	1.48E-17	CD8
CAMK2D	1.22E-21	255132428	503	387	3.64E-17	CD8
NFKB1	1.33E-21	2513123063	465	338	3.95E-17	CD8
ASCC3	3.98E-19	2652960474	564	469	1.19E-14	CD8
KLRB1	4.19E-19	-2684721974	482	635	1.25E-14	CD8
CD38	7.16E-19	2615364808	0.38	257	2.13E-14	CD8
CTLA4	4.88E-18	-3284433113	213	501	1.45E-13	CD4
ICOS	2.01E-16	-2902497551	217	506	6.00E-12	CD4
GZMB	3.84E-16	-4691653159	376	615	1.14E-11	CD4
SKAP1	1.96E-15	-3076863687	605	808	5.85E-11	CD4
IFIT1	7.56E-14	2544838279	205	77	2.25E-09	CD4
PTPRJ	1.58E-13	-2588063718	167	402	4.70E-09	CD4
VPS13B	6.74E-13	-2660942823	93	305	2.01E-08	CD4
CD38	1.55E-12	-2642889107	85	296	4.60E-08	CD4
CCSER2	1.69E-12	-2537927544	372	617	5.02E-08	CD4
CCL5	4.51E-12	-5012447718	341	0.53	1.34E-07	CD4
PCED1B	3.11E-11	-2532541746	174	384	9.25E-07	CD4
NKG7	7.62E-11	-3167132082	136	328	2.27E-06	CD4
PITPNC1	7.89E-11	-2598229508	159	364	2.35E-06	CD4
IL2RA	9.51E-11	-2793210647	0.19	397	2.83E-06	CD4
PRKCH	3.09E-10	-256385004	368	573	9.20E-06	CD4
LINC01871	7.05E-10	-2726824222	473	683	2.10E-05	CD4
BACH2	3.15E-09	-3164678604	85	246	9.37E-05	CD4
THEMIS	6.58E-09	-2631352289	399	616	1961609796	CD4
AOAH	6.46E-07	-2615862991	171	311	1924324494	CD4
GNLY	6.71E-05	-2657390277	333	466	1	CD4
UBE2C	0	1233958041	985	17	0	Prolif_T
BIRC5	0	1193447219	985	23	0	Prolif_T
RRM2	0	1134728161	0.97	21	0	Prolif_T
DLGAP5	0	1089883983	985	16	0	Prolif_T
GTSE1	0	1048576806	0.97	23	0	Prolif_T
HMMR	0	987461563	0.94	22	0	Prolif_T
HIST1H3G	0	9446521128	866	0.01	0	Prolif_T
HIST1H3B	0	8707135372	761	11	0	Prolif_T
AURKB	0	8471266379	0.97	23	0	Prolif_T
KIF15	0	8370529635	0.97	21	0	Prolif_T
KIF14	0	795719588	925	19	0	Prolif_T
CDCA3	0	7190348835	881	12	0	Prolif_T
CDC20	0	7031130516	836	15	0	Prolif_T
SPC25	0	6940186963	0.91	13	0	Prolif_T
HJURP	0	6929384987	896	14	0	Prolif_T
CDCA5	0	6874633017	851	17	0	Prolif_T
DIAPH3	0	6515320873	851	19	0	Prolif_T
ANLN	0	5667335709	821	14	0	Prolif_T
TROAP	0	5324435265	881	16	0	Prolif_T
NEK2	0	5276282706	761	8	0	Prolif_T
PBK	0	5020757096	881	13	0	Prolif_T
SKA1	0	4726255836	746	12	0	Prolif_T
KIF20A	0	349137393	701	4	0	Prolif_T
HIST1H3C	1.73E-303	390126263	597	7	5.17E-299	Prolif_T
MYBL2	1.75E-301	6935760699	881	23	5.20E-297	Prolif_T
CKAP2L	3.38E-299	8725017537	955	29	1.01E-294	Prolif_T
PKMYT1	4.65E-295	4429442709	731	14	1.39E-290	Prolif_T
PLK1	9.34E-295	6463187167	776	17	2.78E-290	Prolif_T
CDCA2	1.02E-282	7302408496	955	31	3.05E-278	Prolif_T
SHCBP1	2.35E-280	7253648764	0.94	0.03	7.00E-276	Prolif_T
ESCO2	5.93E-280	803511613	881	26	1.77E-275	Prolif_T
CCNB2	2.32E-277	9527692162	0.91	29	6.92E-273	Prolif_T
POLQ	1.36E-274	5711689181	836	22	4.05E-270	Prolif_T
CDC25C	2.14E-271	2922019898	567	8	6.36E-267	Prolif_T
HIST1H2AJ	2.20E-267	5854647949	627	11	6.54E-263	Prolif_T
DEPDC1	1.04E-264	5254647741	701	15	3.10E-260	Prolif_T
HIST1H3F	3.42E-261	4767030561	672	14	1.02E-256	Prolif_T
SPC24	2.15E-259	5404716627	806	22	6.40E-255	Prolif_T
ASF1B	6.94E-257	68047908	0.94	34	2.07E-252	Prolif_T
CDCA8	4.83E-251	7840219562	0.94	35	1.44E-246	Prolif_T
KIF18B	1.90E-249	2903590857	597	0.01	5.65E-245	Prolif_T
TK1	1.09E-244	9483535735	0.94	37	3.25E-240	Prolif_T
E2F8	6.45E-244	4782530953	687	16	1.92E-239	Prolif_T
TTK	1.05E-240	5728689459	806	25	3.14E-236	Prolif_T
SKA3	3.66E-240	4067777108	746	0.02	1.09E-235	Prolif_T
CIT	2.04E-239	5418083089	851	29	6.09E-235	Prolif_T
CENPA	3.99E-237	6987248065	866	31	1.19E-232	Prolif_T
ZWINT	5.73E-235	9153205887	1	46	1.71E-230	Prolif_T
DEPDC1B	1.27E-234	4422408939	776	23	3.77E-230	Prolif_T
KIF23	2.47E-227	8174403388	0.97	44	7.37E-223	Prolif_T
HIST1H2AL	5.98E-226	9367506691	821	0.03	1.78E-221	Prolif_T
TRIP13	6.99E-226	3200263049	746	22	2.08E-221	Prolif_T
DSCC1	1.16E-220	3838176503	657	17	3.45E-216	Prolif_T
MXD3	1.31E-220	6420109304	881	35	3.91E-216	Prolif_T
RAD51AP1	1.26E-218	6082023976	866	34	3.75E-214	Prolif_T
KIFC1	1.79E-218	7013031191	0.94	43	5.34E-214	Prolif_T
CDC45	1.18E-216	3940421512	672	18	3.52E-212	Prolif_T
CDT1	3.98E-215	705190195	881	37	1.19E-210	Prolif_T
CCNA2	8.99E-211	8978122769	0.94	46	2.68E-206	Prolif_T
MCM10	2.27E-210	4891996849	672	19	6.75E-206	Prolif_T
KNL1	6.71E-206	9817175284	1	55	2.00E-201	Prolif_T
ASPM	1.40E-203	1440258384	1	59	4.17E-199	Prolif_T
GGH	2.44E-202	4964625639	821	33	7.27E-198	Prolif_T
MND1	6.08E-202	4389330604	746	27	1.81E-197	Prolif_T
KIF4A	5.29E-199	654193557	866	39	1.58E-194	Prolif_T
FOXM1	6.27E-197	631596607	0.94	48	1.87E-192	Prolif_T
SPAG5	5.30E-195	4096086705	776	31	1.58E-190	Prolif_T
CENPW	6.22E-193	7489179682	0.94	51	1.85E-188	Prolif_T
DTL	3.82E-186	4313435505	731	28	1.14E-181	Prolif_T
HIST1H2AM	1.13E-184	6640988271	746	31	3.37E-180	Prolif_T
PRR11	5.37E-183	686932256	0.91	49	1.60E-178	Prolif_T
HIST1H2AH	1.47E-181	1019199087	806	39	4.37E-177	Prolif_T
NCAPG	1.65E-178	8782847398	1	65	4.91E-174	Prolif_T
KIF2C	1.78E-177	8116853582	985	63	5.29E-173	Prolif_T
POC1A	8.70E-176	3266807973	672	25	2.59E-171	Prolif_T
CEP55	7.79E-170	1010327173	985	69	2.32E-165	Prolif_T
PRC1	6.63E-163	5949593848	896	54	1.97E-158	Prolif_T
HIST1H2AI	5.50E-162	2611337847	463	11	1.64E-157	Prolif_T
NEIL3	2.19E-161	4470483617	836	44	6.53E-157	Prolif_T
CENPH	1.51E-160	636046618	0.91	57	4.51E-156	Prolif_T
HIST1H1B	6.88E-160	1443882885	925	65	2.05E-155	Prolif_T
SGO1	2.89E-159	6362621459	0.94	61	8.61E-155	Prolif_T
TYMS	2.15E-158	1344404873	985	79	6.41E-154	Prolif_T
CDKN3	1.33E-156	9136461127	0.94	68	3.97E-152	Prolif_T
CENPN	7.36E-155	5677808911	881	55	2.19E-150	Prolif_T
CCNF	7.37E-155	5436893303	896	55	2.20E-150	Prolif_T
HIST1H2BH	6.49E-154	6215604338	761	0.04	1.93E-149	Prolif_T
HIST2H2AB	1.05E-153	2549513322	433	0.01	3.13E-149	Prolif_T
FAM111B	8.95E-153	5786383098	507	16	2.67E-148	Prolif_T
CDK1	1.06E-152	9986413718	0.91	67	3.17E-148	Prolif_T
MTFR2	2.75E-152	3381322674	701	33	8.21E-148	Prolif_T
INCENP	1.03E-151	523135761	866	53	3.07E-147	Prolif_T
GINS1	3.40E-150	3010410801	672	0.03	1.01E-145	Prolif_T
RMI2	3.77E-149	3670513844	701	34	1.12E-144	Prolif_T
MELK	5.95E-149	495992055	806	46	1.77E-144	Prolif_T
PLK4	2.24E-147	3418398861	716	35	6.68E-143	Prolif_T
STIL	4.51E-145	4642520152	761	42	1.34E-140	Prolif_T
PCLAF	5.48E-144	12388654	1	91	1.63E-139	Prolif_T
WDR34	7.46E-144	3775774037	761	42	2.22E-139	Prolif_T
NUF2	1.96E-143	8924935253	955	78	5.84E-139	Prolif_T
CDC6	2.32E-141	4162593469	582	24	6.91E-137	Prolif_T
RCCD1	6.76E-140	3770601257	761	43	2.02E-135	Prolif_T
FAM83D	2.05E-139	2815499044	537	0.02	6.10E-135	Prolif_T
HIST1H2AG	2.24E-135	805776144	851	63	6.68E-131	Prolif_T
UHRF1	3.81E-134	3743916288	627	0.03	1.14E-129	Prolif_T
ZGRF1	9.11E-134	3535500648	731	41	2.71E-129	Prolif_T
MKI67	2.77E-133	1693198567	1	108	8.27E-129	Prolif_T
TCF19	5.18E-130	3892744972	731	43	1.54E-125	Prolif_T
TMPO-AS1	3.17E-129	2533344042	612	29	9.44E-125	Prolif_T
CCNB1	1.06E-123	8590809743	896	77	3.15E-119	Prolif_T
CENPJ	2.51E-123	4389762378	836	61	7.48E-119	Prolif_T
KIF11	8.81E-123	9915883217	1	0.11	2.62E-118	Prolif_T
BRCA1	2.88E-121	9057270689	955	95	8.58E-117	Prolif_T
C21orf58	4.60E-119	5604987347	821	63	1.37E-114	Prolif_T
CIP2A	1.40E-118	581258176	0.91	79	4.18E-114	Prolif_T
BUB1	1.23E-117	689857374	896	79	3.66E-113	Prolif_T
HIST1H2AK	4.45E-117	395111592	642	37	1.32E-112	Prolif_T
XRCC2	5.32E-117	3030228062	493	21	1.59E-112	Prolif_T
CENPU	1.87E-114	9122107807	1	109	5.58E-110	Prolif_T
ARHGEF39	3.48E-114	3126402037	612	34	1.04E-109	Prolif_T
CENPE	2.00E-113	1014705276	955	103	5.96E-109	Prolif_T
ORC6	1.68E-112	5611367704	821	67	5.00E-108	Prolif_T
HIST1H3H	4.86E-112	3047094251	537	26	1.45E-107	Prolif_T
TIMELESS	1.88E-110	3910491446	731	52	5.62E-106	Prolif_T
FANCD2	3.52E-110	5104693167	0.91	83	1.05E-105	Prolif_T
OIP5	4.58E-109	254563016	627	37	1.37E-104	Prolif_T
HMGB3	3.66E-105	6986402778	0.94	0.1	1.09E-100	Prolif_T
CCDC34	1.28E-104	5124633366	746	59	3.82E-100	Prolif_T
BUB1B	1.79E-104	6504024652	851	81	5.33E-100	Prolif_T
FEN1	1.38E-102	7816907952	925	0.1	4.13E-98	Prolif_T
CLSPN	6.92E-102	951098499	0.91	101	2.06E-97	Prolif_T
GINS4	8.97E-102	325919634	672	46	2.67E-97	Prolif_T
SPDL1	1.64E-101	5021370096	866	81	4.88E-97	Prolif_T
AURKA	2.33E-100	8100160995	0.94	108	6.94E-96	Prolif_T
MIS18A	2.50E-100	4511217107	881	83	7.44E-96	Prolif_T
KIF18A	2.03E-99	4392514422	776	65	6.05E-95	Prolif_T
DSN1	5.25E-99	4321991823	776	66	1.57E-94	Prolif_T
CKS1B	9.03E-99	1126524518	1	0.15	2.69E-94	Prolif_T
SGO2	3.23E-97	776717197	955	114	9.64E-93	Prolif_T
UBE2T	8.05E-95	720440831	985	124	2.40E-90	Prolif_T
CHEK1	1.26E-94	6154962	881	94	3.74E-90	Prolif_T
HIST1H2BC	5.47E-94	4188506692	746	65	1.63E-89	Prolif_T
KNSTRN	5.30E-93	4606890029	776	72	1.58E-88	Prolif_T
RFC3	1.94E-90	3595451989	746	65	5.78E-86	Prolif_T
CENPF	1.19E-89	1474444747	1	177	3.54E-85	Prolif_T
FANCI	1.53E-89	7705484938	0.94	123	4.57E-85	Prolif_T
LIG1	7.85E-89	4860252978	791	78	2.34E-84	Prolif_T
TOP2A	2.76E-88	1508176759	1	184	8.22E-84	Prolif_T
MCM7	2.85E-88	6938813974	896	106	8.50E-84	Prolif_T
ZNF367	3.57E-88	2682744774	537	34	1.06E-83	Prolif_T
GINS2	1.71E-87	4577683886	701	61	5.08E-83	Prolif_T
FBXO5	4.81E-87	8061364844	896	116	1.43E-82	Prolif_T
RFC5	8.43E-87	3706469815	791	77	2.51E-82	Prolif_T
RACGAP1	5.24E-86	5587655305	881	102	1.56E-81	Prolif_T
HIST1H2BF	9.93E-86	4775857722	672	59	2.96E-81	Prolif_T
TPX2	3.75E-85	1217361678	1	186	1.12E-80	Prolif_T
CDKN2C	5.92E-83	4403319948	716	68	1.76E-78	Prolif_T
KNTC1	3.10E-82	422253799	821	88	9.23E-78	Prolif_T
CENPL	3.83E-81	4436524337	0.91	107	1.14E-76	Prolif_T
DNA2	1.14E-80	3375835813	642	55	3.40E-76	Prolif_T
HIST1H4H	1.38E-78	2887339831	627	53	4.10E-74	Prolif_T
HIRIP3	7.02E-78	6169039621	925	124	2.09E-73	Prolif_T
TEDC1	1.14E-77	2981773947	657	59	3.40E-73	Prolif_T
ATAD5	5.38E-77	6554256266	925	127	1.60E-72	Prolif_T
BRCA2	2.99E-76	7738845828	955	147	8.92E-72	Prolif_T
MCM5	7.50E-75	5696158969	836	106	2.23E-70	Prolif_T
PXMP2	2.06E-73	2818824426	731	75	6.15E-69	Prolif_T
MCM2	1.81E-72	277093147	552	45	5.40E-68	Prolif_T
NCAPH	6.48E-72	5755282781	955	137	1.93E-67	Prolif_T
STMN1	5.44E-69	1559469535	1	0.27	1.62E-64	Prolif_T
MCM8	8.91E-69	3157664976	627	61	2.66E-64	Prolif_T
NUSAP1	1.59E-68	1234208808	1	255	4.73E-64	Prolif_T
GEN1	1.70E-68	3443695573	716	79	5.06E-64	Prolif_T
NCAPG2	8.28E-68	5702073971	925	139	2.47E-63	Prolif_T
SMC2	2.17E-67	1013067472	1	243	6.48E-63	Prolif_T
PARPBP	4.94E-66	2963354869	701	77	1.47E-61	Prolif_T
NCAPH2	6.62E-66	3318395277	746	87	1.97E-61	Prolif_T
H2AFX	2.38E-65	9247964882	985	222	7.10E-61	Prolif_T
ARHGAP11A	1.22E-64	5949436586	0.91	146	3.65E-60	Prolif_T
E2F2	3.97E-63	2544394008	493	41	1.18E-58	Prolif_T
HIST1H4E	1.05E-62	4745102114	716	0.09	3.12E-58	Prolif_T
KIF22	1.46E-62	6497493637	0.97	0.18	4.34E-58	Prolif_T
CXXC5	4.56E-62	2502850202	522	47	1.36E-57	Prolif_T
CENPQ	2.19E-61	3067448925	597	61	6.52E-57	Prolif_T
C19orf48	4.77E-61	377881013	836	117	1.42E-56	Prolif_T
CENPM	5.28E-61	7757680615	985	0.21	1.57E-56	Prolif_T
DTYMK	1.45E-60	7466777521	1	225	4.33E-56	Prolif_T
ZWILCH	1.90E-58	2653074645	657	76	5.67E-54	Prolif_T
CHAF1A	2.75E-57	4380526861	821	122	8.20E-53	Prolif_T
HAUS8	3.88E-57	3698755204	776	106	1.16E-52	Prolif_T
ECT2	5.06E-57	5373817161	0.91	155	1.51E-52	Prolif_T
TUBG1	6.75E-57	4069523095	836	127	2.01E-52	Prolif_T
SNRNP25	2.34E-56	6181743502	866	157	6.97E-52	Prolif_T
CTNNAL1	3.99E-56	4430282041	776	113	1.19E-51	Prolif_T
NDC80	4.66E-56	7475403974	985	227	1.39E-51	Prolif_T
HIST1H1A	2.04E-55	5229382849	687	94	6.09E-51	Prolif_T
DHFR	7.85E-55	7080369939	0.94	197	2.34E-50	Prolif_T
MASTL	1.69E-54	3855496879	746	107	5.05E-50	Prolif_T
IFI27L1	1.85E-54	3954835753	866	136	5.52E-50	Prolif_T
FANCG	2.21E-54	2563308379	597	68	6.58E-50	Prolif_T
E2F1	7.14E-54	2765935243	507	51	2.13E-49	Prolif_T
NRM	4.69E-53	2694214092	746	101	1.40E-48	Prolif_T
NCAPD3	1.18E-52	6553480686	0.97	212	3.51E-48	Prolif_T
TMEM106C	1.82E-52	7159750921	955	221	5.41E-48	Prolif_T
MAD2L1	2.90E-52	7146350018	1	263	8.65E-48	Prolif_T
NCAPD2	1.04E-50	5232102498	955	191	3.09E-46	Prolif_T
TOX2	4.02E-50	6006645578	896	175	1.20E-45	Prolif_T
FANCA	4.05E-50	3258537642	746	0.11	1.21E-45	Prolif_T
CEP57L1	1.59E-49	3101302409	836	132	4.73E-45	Prolif_T
TUBA1B	1.77E-49	1413870929	1	505	5.27E-45	Prolif_T
SAC3D1	2.17E-49	4916561681	791	135	6.46E-45	Prolif_T
MYO7A	2.30E-49	3186417163	627	83	6.86E-45	Prolif_T
WDHD1	2.78E-49	3294764049	701	101	8.27E-45	Prolif_T
BRIP1	1.72E-48	3100751957	642	86	5.13E-44	Prolif_T
WDR76	3.08E-48	4370999966	761	125	9.16E-44	Prolif_T
ACOT7	4.09E-48	2716976927	657	0.09	1.22E-43	Prolif_T
LMNB1	1.09E-47	7532851983	985	307	3.24E-43	Prolif_T
MCM4	2.12E-47	6459790082	896	0.19	6.32E-43	Prolif_T
C9orf40	3.84E-47	4118452723	925	171	1.15E-42	Prolif_T
ITGB3BP	7.93E-47	4069714793	836	147	2.36E-42	Prolif_T
SCCPDH	1.11E-46	3703205416	716	115	3.32E-42	Prolif_T
BCL2L12	1.18E-45	4048549575	866	0.16	3.52E-41	Prolif_T
HMGB2	3.03E-45	1100412866	1	0.72	9.03E-41	Prolif_T
TUBB	4.90E-45	1130289143	1	621	1.46E-40	Prolif_T
EMC9	5.60E-45	3722543332	0.91	171	1.67E-40	Prolif_T
SMC4	1.63E-44	9071536738	1	485	4.86E-40	Prolif_T
EPB41L2	1.68E-44	3440057661	731	118	5.00E-40	Prolif_T
HIST1H2BN	3.61E-44	2984915541	731	117	1.07E-39	Prolif_T
CCDC18	1.52E-43	4130504955	866	165	4.53E-39	Prolif_T
EZH2	3.39E-43	7098927825	985	286	1.01E-38	Prolif_T
RFC4	3.51E-43	445078762	806	152	1.05E-38	Prolif_T
PRIM1	5.74E-43	4254907859	821	155	1.71E-38	Prolif_T
HMGB1	6.12E-43	4527797939	1	986	1.82E-38	Prolif_T
UBE2S	1.04E-42	8789632953	1	447	3.10E-38	Prolif_T
TUBB4B	1.89E-42	9873705893	1	451	5.63E-38	Prolif_T
CEP128	2.96E-42	2586528997	716	112	8.82E-38	Prolif_T
TMPO	4.26E-42	8445229235	1	608	1.27E-37	Prolif_T
MTHFD1	6.37E-42	4223375212	866	175	1.90E-37	Prolif_T
ATAD2	9.62E-42	8285918001	985	312	2.87E-37	Prolif_T
CD83	1.54E-41	3461624953	582	84	4.58E-37	Prolif_T
H2AFZ	1.93E-41	6327027895	1	928	5.74E-37	Prolif_T
CKS2	2.20E-41	8256320098	1	417	6.56E-37	Prolif_T
HMGN2	8.10E-41	846814716	1	673	2.41E-36	Prolif_T
LRR1	8.39E-41	4293691281	851	172	2.50E-36	Prolif_T
PTTG1	1.63E-40	8247010756	1	416	4.85E-36	Prolif_T
TUBA1C	3.23E-40	7802943584	985	329	9.63E-36	Prolif_T
NUDT1	3.39E-40	6688012096	1	328	1.01E-35	Prolif_T
TACC3	3.54E-40	6364632591	1	306	1.06E-35	Prolif_T
KPNA2	3.66E-40	7908940895	0.97	339	1.09E-35	Prolif_T
SASS6	9.81E-40	334691934	836	157	2.92E-35	Prolif_T
PHGDH	1.52E-39	2651563889	597	89	4.52E-35	Prolif_T
UBL7-AS1	1.82E-39	2942191064	806	148	5.42E-35	Prolif_T
PHF19	2.15E-39	6291999686	955	293	6.41E-35	Prolif_T
ODF2	2.37E-39	2770868762	761	134	7.06E-35	Prolif_T
BRI3BP	2.68E-39	3065915289	761	137	7.98E-35	Prolif_T
CBX5	7.95E-39	7263898788	1	388	2.37E-34	Prolif_T
GPSM2	1.28E-38	3756118467	851	169	3.82E-34	Prolif_T
HIST1H4C	1.61E-38	1329123393	1	642	4.80E-34	Prolif_T
RPL39L	4.40E-38	288544603	746	132	1.31E-33	Prolif_T
HNRNPA2B1	5.61E-37	3917069757	1	974	1.67E-32	Prolif_T
ENPP1	7.36E-37	2791841937	418	51	2.19E-32	Prolif_T
CDCA4	1.17E-36	412272188	896	0.2	3.49E-32	Prolif_T
MYB	1.22E-36	3699328939	791	0.16	3.63E-32	Prolif_T
ALYREF	2.58E-36	4351767441	851	193	7.68E-32	Prolif_T
DDX11	2.63E-36	2845508685	672	118	7.84E-32	Prolif_T
ANP32E	7.19E-36	6380589187	1	754	2.14E-31	Prolif_T
MAP3K20	8.04E-36	2919144558	716	132	2.40E-31	Prolif_T
CAMK1	1.28E-35	2643205845	612	103	3.82E-31	Prolif_T
SMC1A	2.36E-35	7022425304	985	401	7.03E-31	Prolif_T
ACTB	4.22E-35	2993149097	1	987	1.26E-30	Prolif_T
DUT	1.11E-34	8751884915	985	536	3.30E-30	Prolif_T
PTMA	1.83E-34	26290308	1	987	5.45E-30	Prolif_T
DNAJC9	2.95E-34	6459356779	1	356	8.80E-30	Prolif_T
CAVIN3	3.03E-34	2733957839	552	88	9.04E-30	Prolif_T
LINC01281	3.73E-34	2686044871	478	69	1.11E-29	Prolif_T
RAN	7.07E-34	4745971057	1	905	2.11E-29	Prolif_T
CEP152	8.18E-34	4706856335	0.91	225	2.44E-29	Prolif_T
GMNN	8.38E-34	5318889412	0.94	264	2.50E-29	Prolif_T
NBL1	1.82E-33	5125636114	836	205	5.42E-29	Prolif_T
AL441992.1	3.48E-33	2994726563	761	155	1.04E-28	Prolif_T
HADH	5.59E-33	2974886824	716	142	1.67E-28	Prolif_T
TRIOBP	8.64E-33	3743235654	881	208	2.57E-28	Prolif_T
WEE1	1.10E-32	36786129	851	193	3.29E-28	Prolif_T
RFC2	1.50E-31	3558965326	746	162	4.47E-27	Prolif_T
MCM3	1.81E-31	6215871022	955	309	5.40E-27	Prolif_T
H2AFV	2.23E-31	5238011702	1	0.84	6.64E-27	Prolif_T
PCNT	3.02E-31	3880228868	806	0.19	9.01E-27	Prolif_T
MT1E	3.04E-31	3557486342	746	162	9.05E-27	Prolif_T
KIF20B	4.49E-31	7256515976	985	443	1.34E-26	Prolif_T
CKAP5	1.45E-30	5132844164	0.94	292	4.33E-26	Prolif_T
TTF2	1.54E-30	508619686	925	282	4.59E-26	Prolif_T
CENPK	1.68E-30	5234689526	985	311	5.02E-26	Prolif_T
DDX39A	2.77E-30	5259611754	0.94	303	8.25E-26	Prolif_T
MT2A	3.47E-30	8955871341	1	648	1.03E-25	Prolif_T
CEP78	9.16E-30	3853409957	896	0.22	2.73E-25	Prolif_T
FAM111A	1.27E-29	6251014295	985	435	3.78E-25	Prolif_T
COPRS	1.88E-29	2982539752	791	178	5.59E-25	Prolif_T
PCNA	2.53E-29	7523150989	0.94	366	7.53E-25	Prolif_T
LSM5	3.26E-29	5570818439	1	436	9.71E-25	Prolif_T
SAE1	4.48E-29	425722534	955	271	1.34E-24	Prolif_T
RRM1	4.59E-29	5790056711	925	326	1.37E-24	Prolif_T
PFN1	8.11E-29	3040388534	1	974	2.42E-24	Prolif_T
COX8A	1.13E-28	3762786867	1	914	3.37E-24	Prolif_T
DEK	1.98E-28	3906348618	1	933	5.89E-24	Prolif_T
MSH2	2.43E-28	3488354523	791	194	7.25E-24	Prolif_T
RFWD3	6.89E-28	3163631163	716	164	2.05E-23	Prolif_T
ANP32B	8.52E-28	3808272502	1	929	2.54E-23	Prolif_T
TOPBP1	1.29E-27	4795220857	0.97	306	3.84E-23	Prolif_T
GAPDH	1.37E-27	2680775341	1	983	4.08E-23	Prolif_T
PIF1	1.76E-27	3220960461	582	118	5.26E-23	Prolif_T
NUCKS1	2.44E-27	4213139845	1	897	7.26E-23	Prolif_T
VRK1	4.41E-27	4421497968	0.97	297	1.31E-22	Prolif_T
FABP5	5.12E-27	6172608418	0.97	363	1.53E-22	Prolif_T
CKAP2	6.37E-27	591713447	985	0.46	1.90E-22	Prolif_T
SMS	6.70E-27	5715389776	1	406	2.00E-22	Prolif_T
SAMD1	7.21E-27	2556893417	627	132	2.15E-22	Prolif_T
HIST2H2AC	7.66E-27	8422262123	925	448	2.28E-22	Prolif_T
MYEF2	1.28E-26	288853407	731	169	3.81E-22	Prolif_T
TPI1	1.45E-26	4488008221	1	894	4.33E-22	Prolif_T
HIST1H1C	1.56E-26	8543477723	1	0.65	4.66E-22	Prolif_T
RAD51C	1.60E-26	3592109636	851	226	4.76E-22	Prolif_T
AC084033.3	1.81E-26	2957313207	761	0.18	5.39E-22	Prolif_T
IL26	2.12E-26	3402431735	687	159	6.33E-22	Prolif_T
ALDH3A2	4.40E-26	252504215	746	174	1.31E-21	Prolif_T
RBBP8	8.32E-26	3398005861	746	187	2.48E-21	Prolif_T
CDCA7	9.03E-26	4021223386	806	216	2.69E-21	Prolif_T
SSRP1	9.55E-26	485186982	0.97	349	2.84E-21	Prolif_T
HNRNPA3	1.13E-25	3594651615	1	928	3.37E-21	Prolif_T
ACAT2	1.24E-25	446255319	866	267	3.70E-21	Prolif_T
RPA3	1.31E-25	5473991397	1	588	3.90E-21	Prolif_T
AL031777.3	1.47E-25	2586377787	597	126	4.38E-21	Prolif_T
SNRPA	2.98E-25	2514708867	806	196	8.87E-21	Prolif_T
FGFR1	3.27E-25	3462000082	761	195	9.75E-21	Prolif_T
HELLS	3.61E-25	5606512869	851	289	1.08E-20	Prolif_T
ICMT	3.79E-25	2891133841	731	179	1.13E-20	Prolif_T
CTNNA1	6.72E-25	3126117127	836	216	2.00E-20	Prolif_T
RAD21	6.91E-25	4382080151	1	866	2.06E-20	Prolif_T
ANAPC11	7.66E-25	5207845302	1	0.61	2.28E-20	Prolif_T
YEATS4	8.82E-25	4371769674	0.91	289	2.63E-20	Prolif_T
PTMS	1.14E-24	6545462558	925	0.38	3.39E-20	Prolif_T
DNMT1	1.83E-24	6196625548	985	464	5.45E-20	Prolif_T
HIST1H1E	1.87E-24	8350676318	0.94	604	5.56E-20	Prolif_T
EXOSC8	1.97E-24	4506195561	955	328	5.87E-20	Prolif_T
SLC25A1	3.19E-24	2682143115	866	225	9.49E-20	Prolif_T
NSD2	3.38E-24	4614522148	0.94	313	1.01E-19	Prolif_T
CSE1L	4.34E-24	2673139645	731	177	1.29E-19	Prolif_T
PAICS	5.38E-24	3365040472	731	192	1.60E-19	Prolif_T
TEX30	5.38E-24	3583892454	896	0.26	1.60E-19	Prolif_T
KMT5A	5.66E-24	3864577993	851	254	1.69E-19	Prolif_T
TRIM28	6.85E-24	320019134	866	241	2.04E-19	Prolif_T
SKA2	6.89E-24	5223978898	985	487	2.05E-19	Prolif_T
PKM	7.33E-24	5020783894	1	794	2.18E-19	Prolif_T
TXNIP	8.10E-24	-6182116187	0.97	975	2.41E-19	Prolif_T
ACTG1	8.45E-24	3284619512	1	973	2.52E-19	Prolif_T
POLD3	8.47E-24	3560105163	716	0.19	2.52E-19	Prolif_T
NUP107	8.75E-24	3177982576	881	243	2.61E-19	Prolif_T
GOLIM4	1.00E-23	4682518309	776	227	2.98E-19	Prolif_T
GPAA1	1.66E-23	3204491669	0.91	256	4.94E-19	Prolif_T
MMS22L	2.14E-23	2718818315	881	237	6.37E-19	Prolif_T
NUCB2	2.69E-23	5940843206	0.97	421	8.03E-19	Prolif_T
CARHSP1	4.25E-23	5163424434	1	659	1.27E-18	Prolif_T
ECI1	5.20E-23	2940732871	866	237	1.55E-18	Prolif_T
HSP90AA1	5.38E-23	2654136921	1	982	1.60E-18	Prolif_T
PRPSAP1	8.76E-23	3928537024	0.91	298	2.61E-18	Prolif_T
PPIA	9.16E-23	258877248	1	968	2.73E-18	Prolif_T
TFDP1	9.16E-23	4236536402	0.94	316	2.73E-18	Prolif_T
AKR7A2	1.20E-22	3865535546	955	307	3.56E-18	Prolif_T
HNRNPAB	1.22E-22	5645214902	1	659	3.63E-18	Prolif_T
HMGN1	1.30E-22	3640886759	1	879	3.88E-18	Prolif_T
DLEU2	1.47E-22	2744517373	881	0.24	4.37E-18	Prolif_T
H2AFY	1.57E-22	4683524034	1	679	4.68E-18	Prolif_T
ZDHHC12	1.68E-22	4654391911	955	411	5.02E-18	Prolif_T
BARD1	2.16E-22	4339793343	925	317	6.45E-18	Prolif_T
SLC25A5	2.30E-22	4574164893	1	803	6.84E-18	Prolif_T
MTSS1	2.57E-22	3524375333	731	197	7.65E-18	Prolif_T
LSM3	3.26E-22	4740483686	1	514	9.70E-18	Prolif_T
CEP295	3.51E-22	3459167908	761	217	1.05E-17	Prolif_T
SNRPB	4.46E-22	4393862431	1	785	1.33E-17	Prolif_T
ILF2	4.93E-22	4739697892	1	549	1.47E-17	Prolif_T
ACYP1	5.19E-22	2960449812	716	189	1.55E-17	Prolif_T
CRIP1	5.64E-22	5228516486	0.97	446	1.68E-17	Prolif_T
SRSF3	5.89E-22	4424040723	1	787	1.75E-17	Prolif_T
POP7	6.06E-22	3140073156	836	242	1.80E-17	Prolif_T
HSPB1	7.55E-22	5682363436	896	321	2.25E-17	Prolif_T
CCL4	8.79E-22	5237001378	418	0.08	2.62E-17	Prolif_T
FAH	1.24E-21	2682962777	746	196	3.69E-17	Prolif_T
SFPQ	1.39E-21	4626493403	1	755	4.16E-17	Prolif_T
MAD2L2	1.78E-21	3010839689	851	243	5.32E-17	Prolif_T
BANF1	1.91E-21	4724031746	985	534	5.68E-17	Prolif_T
CBR3	2.01E-21	300364058	701	0.19	5.99E-17	Prolif_T
LSM4	2.38E-21	4775836504	1	562	7.09E-17	Prolif_T
LAYN	2.51E-21	4432216665	567	145	7.47E-17	Prolif_T
ACTL6A	2.82E-21	3556071545	0.94	296	8.41E-17	Prolif_T
SHMT2	2.91E-21	2916298445	821	231	8.68E-17	Prolif_T
N4BP2L2	4.05E-21	-3698517113	985	961	1.21E-16	Prolif_T
CD109	4.17E-21	2688595805	672	171	1.24E-16	Prolif_T
HMGXB4	4.37E-21	3397652328	955	296	1.30E-16	Prolif_T
MRPL51	5.10E-21	4116083065	1	773	1.52E-16	Prolif_T
CDK5RAP2	5.32E-21	3812253068	955	0.32	1.59E-16	Prolif_T
IMPDH2	5.85E-21	2859134937	791	217	1.74E-16	Prolif_T
SQLE	5.89E-21	4868406826	925	344	1.75E-16	Prolif_T
NUP37	6.05E-21	3483813257	881	273	1.80E-16	Prolif_T
F5	8.43E-21	2527355898	537	122	2.51E-16	Prolif_T
YBX1	8.99E-21	2575284623	1	964	2.68E-16	Prolif_T
RBL1	1.10E-20	3221154553	821	242	3.28E-16	Prolif_T
MRPL37	1.22E-20	2646439396	791	222	3.64E-16	Prolif_T
TPM4	1.24E-20	4188793088	1	859	3.69E-16	Prolif_T
LAG3	1.33E-20	5829818784	851	324	3.97E-16	Prolif_T
ASB2	1.44E-20	3836288999	746	234	4.28E-16	Prolif_T
RANGAP1	1.46E-20	3346949786	866	0.27	4.35E-16	Prolif_T
C9orf3	1.98E-20	2720251294	567	138	5.89E-16	Prolif_T
RANBP1	2.04E-20	5348315706	985	616	6.09E-16	Prolif_T
USP1	2.47E-20	4868256582	985	488	7.35E-16	Prolif_T
GGCT	3.03E-20	3420284956	821	253	9.04E-16	Prolif_T
BUB3	5.18E-20	4422306728	1	722	1.54E-15	Prolif_T
CCDC167	5.40E-20	4480256914	1	0.44	1.61E-15	Prolif_T
MZT1	5.90E-20	4180895506	955	361	1.76E-15	Prolif_T
FTL	8.02E-20	-2543234676	1	982	2.39E-15	Prolif_T
SRSF2	8.52E-20	455611525	985	702	2.54E-15	Prolif_T
HLTF	1.02E-19	3088050558	821	0.25	3.05E-15	Prolif_T
COMMD4	1.08E-19	389303022	0.94	342	3.23E-15	Prolif_T
HIST1H1D	1.10E-19	690976992	0.94	747	3.26E-15	Prolif_T
SIVA1	1.57E-19	4834746192	985	0.63	4.68E-15	Prolif_T
ELOVL1	1.86E-19	2656070485	851	249	5.54E-15	Prolif_T
ENO1	2.05E-19	3243336107	1	929	6.10E-15	Prolif_T
HAT1	2.39E-19	3939538703	925	339	7.11E-15	Prolif_T
DUSP4	2.40E-19	5583101033	836	344	7.15E-15	Prolif_T
CBX1	2.56E-19	3902465795	896	324	7.64E-15	Prolif_T
ENTPD1	3.93E-19	5323983084	955	406	1.17E-14	Prolif_T
PDIA6	4.05E-19	4430508371	1	756	1.21E-14	Prolif_T
MAZ	4.08E-19	3288315154	0.94	314	1.22E-14	Prolif_T
KHSRP	4.23E-19	2503858461	881	258	1.26E-14	Prolif_T
PGAM1	4.79E-19	4363159394	985	777	1.43E-14	Prolif_T
UBB	6.13E-19	3134524659	1	932	1.83E-14	Prolif_T
CENPX	7.79E-19	364815061	851	294	2.32E-14	Prolif_T
HNRNPM	9.50E-19	4374155581	1	653	2.83E-14	Prolif_T
IDH2	9.70E-19	4465088336	0.94	411	2.89E-14	Prolif_T
FDPS	1.37E-18	4548278877	985	511	4.08E-14	Prolif_T
LDHA	2.15E-18	3710329207	1	878	6.41E-14	Prolif_T
DBF4	2.39E-18	4145837554	0.97	398	7.11E-14	Prolif_T
SRRT	2.82E-18	304633334	761	239	8.39E-14	Prolif_T
ANAPC15	2.82E-18	2976874578	896	285	8.40E-14	Prolif_T
MRPL27	2.83E-18	3634356772	0.94	0.35	8.44E-14	Prolif_T
SNRPD1	2.97E-18	4407906731	0.97	0.65	8.85E-14	Prolif_T
PSMC3	3.06E-18	421691382	985	457	9.11E-14	Prolif_T
CCDC14	3.36E-18	2791205906	881	276	1.00E-13	Prolif_T
EBP	3.49E-18	4356203551	0.97	455	1.04E-13	Prolif_T
ARL6IP1	3.55E-18	5317758895	1	643	1.06E-13	Prolif_T
SET	4.02E-18	2714957013	1	941	1.20E-13	Prolif_T
NASP	4.15E-18	487161841	985	682	1.24E-13	Prolif_T
NCR3	4.81E-18	3009846797	627	179	1.43E-13	Prolif_T
ARMC1	5.01E-18	3136108597	925	311	1.49E-13	Prolif_T
HDGF	5.14E-18	438037289	955	482	1.53E-13	Prolif_T
RGS16	9.04E-18	3968914144	582	165	2.69E-13	Prolif_T
HNRNPA1	1.04E-17	3312298135	1	888	3.09E-13	Prolif_T
BTG1	1.37E-17	-3067228744	1	986	4.08E-13	Prolif_T
SLC1A4	1.42E-17	3978314471	866	328	4.24E-13	Prolif_T
RBBP7	1.43E-17	4355335513	1	504	4.26E-13	Prolif_T
PSMB10	1.45E-17	3445803852	821	287	4.33E-13	Prolif_T
IFI16	1.54E-17	3313037493	1	902	4.60E-13	Prolif_T
BOLA3	1.56E-17	3413581895	896	307	4.63E-13	Prolif_T
DCXR	1.88E-17	3183064127	881	303	5.59E-13	Prolif_T
TIMM10	2.60E-17	374262234	0.94	354	7.73E-13	Prolif_T
TPRKB	4.11E-17	3259302381	0.91	327	1.23E-12	Prolif_T
NABP2	4.90E-17	262450385	791	247	1.46E-12	Prolif_T
YWHAH	6.48E-17	3961026041	1	771	1.93E-12	Prolif_T
SIRPG	7.55E-17	2887798954	701	217	2.25E-12	Prolif_T
CD38	7.90E-17	3333987546	821	273	2.35E-12	Prolif_T
CBX3	1.13E-16	347095451	1	814	3.37E-12	Prolif_T
MZT2B	1.69E-16	3017178164	1	908	5.03E-12	Prolif_T
GUSB	1.81E-16	302674457	0.94	325	5.39E-12	Prolif_T
CDK4	1.83E-16	2611607648	821	262	5.45E-12	Prolif_T
OXCT1	1.85E-16	3542449571	836	317	5.51E-12	Prolif_T
NAA38	2.15E-16	4172521894	1	632	6.40E-12	Prolif_T
ARPC1B	2.54E-16	4040006473	0.97	758	7.57E-12	Prolif_T
RRP7A	2.65E-16	330665562	0.94	346	7.91E-12	Prolif_T
RPS17	3.11E-16	4161089267	0.94	476	9.25E-12	Prolif_T
POLE4	3.35E-16	2832667493	896	298	9.97E-12	Prolif_T
NONO	3.35E-16	3949722716	1	648	9.99E-12	Prolif_T
CALM3	3.71E-16	3495009941	1	823	1.11E-11	Prolif_T
STK4	4.37E-16	-2828020621	1	966	1.30E-11	Prolif_T
VDAC3	4.54E-16	4050874546	1	646	1.35E-11	Prolif_T
NAP1L1	5.15E-16	2788399574	1	937	1.53E-11	Prolif_T
BRD8	5.59E-16	3287970345	806	291	1.67E-11	Prolif_T
RCC2	6.65E-16	3047121339	851	304	1.98E-11	Prolif_T
CALR	7.16E-16	4019371644	1	817	2.13E-11	Prolif_T
PGP	8.37E-16	3635964496	0.91	384	2.50E-11	Prolif_T
SRSF7	9.66E-16	3508264969	1	818	2.88E-11	Prolif_T
TOMM5	1.11E-15	2991786524	851	301	3.30E-11	Prolif_T
HP1BP3	1.22E-15	3584836148	1	828	3.63E-11	Prolif_T
RDH10	1.46E-15	3813093654	806	296	4.34E-11	Prolif_T
PRKDC	1.70E-15	4049681685	1	723	5.06E-11	Prolif_T
CNTRL	1.75E-15	4279048065	1	529	5.21E-11	Prolif_T
CSF1	2.15E-15	4143429067	642	217	6.41E-11	Prolif_T
EML4	2.18E-15	-3879798131	955	928	6.50E-11	Prolif_T
BLOC1S1	2.61E-15	3630369058	1	715	7.78E-11	Prolif_T
VIM	2.70E-15	2798785619	1	969	8.05E-11	Prolif_T
HPRT1	2.73E-15	3563653159	985	419	8.15E-11	Prolif_T
CALM2	2.91E-15	2672305446	1	935	8.68E-11	Prolif_T
IL7R	2.97E-15	-8320243552	701	833	8.85E-11	Prolif_T
RNASEH2C	3.20E-15	3995623225	985	504	9.55E-11	Prolif_T
VDR	3.34E-15	3088850088	776	275	9.95E-11	Prolif_T
DBI	3.63E-15	3312128779	1	0.84	1.08E-10	Prolif_T
PSMA6	3.66E-15	2519150604	851	283	1.09E-10	Prolif_T
SNRPF	4.48E-15	3639537101	1	717	1.34E-10	Prolif_T
HNRNPR	4.52E-15	3520516298	1	781	1.35E-10	Prolif_T
XPO1	5.08E-15	3940422741	0.97	518	1.51E-10	Prolif_T
WBP4	5.08E-15	3060643354	925	342	1.51E-10	Prolif_T
PNRC1	5.15E-15	-3756567638	0.97	925	1.53E-10	Prolif_T
SNRPG	6.36E-15	3026604267	1	884	1.89E-10	Prolif_T
MCMBP	7.37E-15	2602236105	851	0.29	2.19E-10	Prolif_T
CCL3	7.39E-15	3951537516	269	0.05	2.20E-10	Prolif_T
IL32	8.01E-15	-2617225279	1	981	2.39E-10	Prolif_T
TIGIT	9.11E-15	486653219	776	327	2.71E-10	Prolif_T
PPFIBP1	1.12E-14	3562056348	746	272	3.32E-10	Prolif_T
SPATS2L	1.18E-14	2867204794	866	312	3.53E-10	Prolif_T
MPHOSPH9	1.22E-14	3271595105	0.97	393	3.63E-10	Prolif_T
NME1	1.36E-14	3511282577	925	361	4.06E-10	Prolif_T
SUPT16H	1.41E-14	4054099272	1	684	4.20E-10	Prolif_T
MCM6	1.60E-14	3800907731	821	337	4.78E-10	Prolif_T
PMF1	1.61E-14	2998592012	0.91	351	4.79E-10	Prolif_T
TRNAU1AP	1.68E-14	2532407771	851	293	4.99E-10	Prolif_T
SRSF10	2.26E-14	3726729105	985	713	6.72E-10	Prolif_T
PA2G4	2.57E-14	330716113	1	846	7.65E-10	Prolif_T
MT-ND6	2.68E-14	4177245508	985	708	8.00E-10	Prolif_T
SLC27A2	2.80E-14	2645896668	761	261	8.33E-10	Prolif_T
FUBP1	2.81E-14	3933704871	985	506	8.38E-10	Prolif_T
AHCYL1	3.04E-14	3200767205	955	378	9.05E-10	Prolif_T
UBALD2	3.70E-14	4024601347	0.94	463	1.10E-09	Prolif_T
HAUS1	3.90E-14	3041264302	925	353	1.16E-09	Prolif_T
PLPP1	4.03E-14	2788943922	806	0.29	1.20E-09	Prolif_T
PRDX3	4.16E-14	3749990757	1	502	1.24E-09	Prolif_T
IL4I1	4.63E-14	2870795446	642	212	1.38E-09	Prolif_T
IFNAR2	4.68E-14	2521175824	896	314	1.39E-09	Prolif_T
AP1S2	4.84E-14	2734015582	0.91	0.33	1.44E-09	Prolif_T
TMED8	5.15E-14	2735748761	925	332	1.53E-09	Prolif_T
SUZ12	5.63E-14	3996418465	985	642	1.68E-09	Prolif_T
IL2RA	5.75E-14	4790351095	851	376	1.71E-09	Prolif_T
JPT1	6.00E-14	3715110756	1	832	1.79E-09	Prolif_T
CHTOP	6.11E-14	2757907591	851	315	1.82E-09	Prolif_T
IKZF3	6.56E-14	4253454966	0.94	462	1.95E-09	Prolif_T
UQCC2	6.71E-14	3624721968	0.94	457	2.00E-09	Prolif_T
LIMA1	7.19E-14	3940548187	0.91	445	2.14E-09	Prolif_T
CHRAC1	9.67E-14	2534577913	866	306	2.88E-09	Prolif_T
MIF	9.98E-14	4397441639	866	556	2.97E-09	Prolif_T
AP2S1	1.07E-13	3470445381	1	643	3.20E-09	Prolif_T
COX20	1.19E-13	3069315879	925	368	3.55E-09	Prolif_T
POLR3K	1.20E-13	2654211241	866	318	3.58E-09	Prolif_T
MEA1	2.10E-13	3275933844	0.91	384	6.27E-09	Prolif_T
YWHAE	2.16E-13	3556740854	0.97	655	6.43E-09	Prolif_T
CDC25B	2.19E-13	2924893007	881	338	6.52E-09	Prolif_T
MTHFD2	2.68E-13	2596597136	896	333	7.98E-09	Prolif_T
VKORC1	2.80E-13	2797143236	925	358	8.33E-09	Prolif_T
UQCRQ	3.30E-13	3485693418	985	719	9.85E-09	Prolif_T
GIMAP4	3.55E-13	-5283808168	791	837	1.06E-08	Prolif_T
GIMAP7	4.93E-13	-5366529667	896	0.85	1.47E-08	Prolif_T
POLE3	7.19E-13	3293983938	0.94	407	2.14E-08	Prolif_T
KIF21A	7.58E-13	2507722439	776	0.28	2.26E-08	Prolif_T
PPDPF	7.70E-13	3156095613	1	843	2.29E-08	Prolif_T
BMI1	7.77E-13	2787357036	836	317	2.31E-08	Prolif_T
SMOX	8.26E-13	2811341739	791	289	2.46E-08	Prolif_T
SZRD1	1.22E-12	2981277926	896	367	3.64E-08	Prolif_T
ATP5MF	1.40E-12	2879819497	1	838	4.18E-08	Prolif_T
CYC1	1.42E-12	304606168	0.94	388	4.24E-08	Prolif_T
POLR2A	1.75E-12	3242208608	0.94	413	5.22E-08	Prolif_T
SNRPE	1.78E-12	3661780101	1	618	5.30E-08	Prolif_T
TALDO1	1.98E-12	3113146075	1	755	5.90E-08	Prolif_T
TUBA4A	2.26E-12	380648239	0.97	661	6.74E-08	Prolif_T
SLC25A11	2.52E-12	2923986032	0.94	389	7.52E-08	Prolif_T
EIF4A2	2.81E-12	-3242809101	985	884	8.37E-08	Prolif_T
RNASEH2B	3.04E-12	3663913166	0.94	0.49	9.07E-08	Prolif_T
ETFB	3.16E-12	3399823093	1	695	9.41E-08	Prolif_T
NDUFA13	3.22E-12	3469526823	1	593	9.60E-08	Prolif_T
YWHAQ	3.59E-12	3376332238	985	686	1.07E-07	Prolif_T
DKC1	3.66E-12	2517854369	866	0.33	1.09E-07	Prolif_T
PSMB2	4.36E-12	3247473362	1	717	1.30E-07	Prolif_T
GPR171	4.64E-12	-3139162057	955	951	1.38E-07	Prolif_T
RABL6	4.81E-12	3110474584	925	418	1.43E-07	Prolif_T
HSPB11	5.04E-12	3512426307	0.97	0.54	1.50E-07	Prolif_T
VBP1	5.08E-12	2780450855	0.97	393	1.51E-07	Prolif_T
PSMD2	5.20E-12	3407150847	985	519	1.55E-07	Prolif_T
ACADVL	6.54E-12	3474202398	0.91	472	1.95E-07	Prolif_T
DAZAP1	7.49E-12	303818144	881	394	2.23E-07	Prolif_T
MRPL11	7.53E-12	2614711637	881	0.35	2.24E-07	Prolif_T
IKBIP	7.96E-12	2802806941	0.91	361	2.37E-07	Prolif_T
ATP5IF1	8.62E-12	2989025671	1	826	2.57E-07	Prolif_T
SMARCB1	9.57E-12	2792267322	866	357	2.85E-07	Prolif_T
PSMD14	1.01E-11	3340488005	955	489	3.02E-07	Prolif_T
EIF4A3	1.03E-11	3104623779	0.97	426	3.08E-07	Prolif_T
BAZ1B	1.13E-11	3626781023	1	608	3.38E-07	Prolif_T
SMC3	1.17E-11	3413422977	1	775	3.48E-07	Prolif_T
PTBP1	1.18E-11	2500499905	955	365	3.51E-07	Prolif_T
AHI1	1.21E-11	3589739614	0.94	443	3.60E-07	Prolif_T
FIBP	1.23E-11	3172041055	955	442	3.67E-07	Prolif_T
VPS29	1.25E-11	3384845379	985	603	3.73E-07	Prolif_T
HNRNPD	1.37E-11	2839392878	1	845	4.10E-07	Prolif_T
VDAC1	1.51E-11	3268055451	985	706	4.50E-07	Prolif_T
LEPROTL1	1.65E-11	-2552717682	1	939	4.91E-07	Prolif_T
PMVK	1.94E-11	2960264303	896	394	5.79E-07	Prolif_T
GMPS	1.96E-11	3107503016	0.91	432	5.83E-07	Prolif_T
SNRPA1	2.29E-11	3159206412	985	471	6.82E-07	Prolif_T
TNFRSF18	2.56E-11	4087949897	955	648	7.64E-07	Prolif_T
ITGAE	2.64E-11	3119727279	0.97	438	7.85E-07	Prolif_T
ZEB2	2.83E-11	349871109	896	419	8.42E-07	Prolif_T
TRIM8	2.92E-11	3082048579	836	371	8.71E-07	Prolif_T
NUP62	3.02E-11	2897237021	866	374	8.99E-07	Prolif_T
MIS18BP1	3.65E-11	3372777657	1	752	1.09E-06	Prolif_T
RBPJ	5.18E-11	3841341293	955	685	1.54E-06	Prolif_T
CACYBP	5.42E-11	3143538478	1	0.75	1.62E-06	Prolif_T
DCTN3	5.89E-11	3396921599	955	544	1.76E-06	Prolif_T
GLRX5	6.14E-11	3252794379	1	539	1.83E-06	Prolif_T
MGME1	6.35E-11	2801178776	955	419	1.89E-06	Prolif_T
NDUFB1	7.89E-11	3274024238	1	677	2.35E-06	Prolif_T
HNRNPL	1.00E-10	3053542807	955	472	2.98E-06	Prolif_T
TIMP1	1.01E-10	-5835295304	687	784	3.00E-06	Prolif_T
ADGRE5	1.03E-10	3024972315	0.94	0.44	3.08E-06	Prolif_T
GSTO1	1.11E-10	3181756473	1	754	3.30E-06	Prolif_T
PPP1CA	1.11E-10	2714417076	1	835	3.31E-06	Prolif_T
RIPOR2	1.12E-10	-5226808089	761	749	3.32E-06	Prolif_T
XRCC6	1.16E-10	3141560771	1	704	3.46E-06	Prolif_T
LSM2	1.21E-10	3256838422	0.97	561	3.61E-06	Prolif_T
SNRPD3	1.31E-10	2973284223	985	754	3.91E-06	Prolif_T
HNRNPF	1.33E-10	2512550918	1	896	3.97E-06	Prolif_T
COX17	1.49E-10	3382221706	985	672	4.43E-06	Prolif_T
RBMX	1.76E-10	3218843132	955	551	5.25E-06	Prolif_T
SNRNP40	1.99E-10	2799495839	925	405	5.93E-06	Prolif_T
XRCC5	2.10E-10	2559377796	1	881	6.24E-06	Prolif_T
CTSH	2.29E-10	4067798206	925	621	6.82E-06	Prolif_T
PPM1G	2.34E-10	2953626787	1	785	6.97E-06	Prolif_T
WDR1	2.48E-10	3225369378	985	595	7.39E-06	Prolif_T
ILF3	2.49E-10	3386434245	0.97	537	7.43E-06	Prolif_T
CTSB	2.65E-10	3296645	955	557	7.88E-06	Prolif_T
CISD2	2.74E-10	2877111273	0.97	442	8.15E-06	Prolif_T
RTN3	2.80E-10	3016985176	955	458	8.33E-06	Prolif_T
SNRPC	2.81E-10	3105122592	955	537	8.36E-06	Prolif_T
RABAC1	2.81E-10	-2851036376	985	906	8.38E-06	Prolif_T
MT-ATP8	2.86E-10	3235130302	0.97	0.5	8.53E-06	Prolif_T
PSMB6	3.01E-10	28833125	1	739	8.98E-06	Prolif_T
TUBA1A	3.03E-10	3272526962	0.94	521	9.02E-06	Prolif_T
EIF5A	3.34E-10	3266627789	1	679	9.96E-06	Prolif_T
GNLY	3.96E-10	5970253371	836	451	1.18E-05	Prolif_T
NUDCD2	4.13E-10	283738706	0.94	441	1.23E-05	Prolif_T
LBR	4.41E-10	3063171749	1	735	1.31E-05	Prolif_T
ARL3	5.17E-10	3459027935	0.97	569	1.54E-05	Prolif_T
TPGS2	5.52E-10	2532667082	955	413	1.64E-05	Prolif_T
CD82	5.70E-10	3357461386	0.94	575	1.70E-05	Prolif_T
HDLBP	7.88E-10	3358052949	925	565	2.35E-05	Prolif_T
ITGB1BP1	8.19E-10	3032871185	985	0.53	2.44E-05	Prolif_T
MRPS16	8.19E-10	2847909549	955	457	2.44E-05	Prolif_T
PDS5B	9.06E-10	2997051709	955	0.48	2.70E-05	Prolif_T
NEAT1	9.11E-10	-2697424707	1	961	2.71E-05	Prolif_T
NENF	1.01E-09	2691859888	955	435	3.01E-05	Prolif_T
RALY	1.01E-09	3024268763	985	574	3.02E-05	Prolif_T
COX5A	1.08E-09	2564339836	1	838	3.22E-05	Prolif_T
GNG5	1.10E-09	2509746398	1	856	3.27E-05	Prolif_T
POLR2L	1.23E-09	2836803072	985	768	3.68E-05	Prolif_T
ATP5MC1	1.33E-09	3210131919	881	472	3.97E-05	Prolif_T
HNRNPH3	1.59E-09	296895904	985	651	4.73E-05	Prolif_T
PARP1	1.85E-09	2893969585	1	791	5.52E-05	Prolif_T
GLO1	1.94E-09	3134939169	0.97	608	5.77E-05	Prolif_T
PHLDA1	2.18E-09	3406766683	881	476	6.49E-05	Prolif_T
NHP2	2.30E-09	2631195886	896	405	6.87E-05	Prolif_T
ANP32A	2.64E-09	2789711441	1	747	7.86E-05	Prolif_T
NOP56	2.71E-09	2923948195	0.91	469	8.08E-05	Prolif_T
PSMD1	2.93E-09	311427516	0.97	0.51	8.74E-05	Prolif_T
MRPL16	3.09E-09	2553552561	925	428	9.21E-05	Prolif_T
HNRNPA0	3.95E-09	2871692582	0.97	704	1176681111	Prolif_T
EIF4G1	4.68E-09	2656576978	0.94	438	1393421109	Prolif_T
TDG	4.88E-09	255951293	0.94	0.41	1453878148	Prolif_T
DHX9	5.08E-09	2829606172	0.94	483	1514540746	Prolif_T
TAF15	5.22E-09	3132563914	1	589	1555429435	Prolif_T
MDH1	5.32E-09	2886406753	1	661	1583640239	Prolif_T
ACAA2	5.38E-09	3067372822	0.97	573	1602634899	Prolif_T
ZFP36L2	7.46E-09	-2547690356	0.97	957	2222013166	Prolif_T
P4HB	7.82E-09	2956336132	985	563	233119972	Prolif_T
HINT2	8.11E-09	2578808783	955	463	2415644772	Prolif_T
RECQL	1.00E-08	2958346599	955	559	2988607577	Prolif_T
TMEM160	1.07E-08	2865553999	985	579	3185344902	Prolif_T
PAXX	1.14E-08	296373337	1	639	3408928059	Prolif_T
PSMA4	1.48E-08	2728274468	1	761	4398089577	Prolif_T
SNX9	1.52E-08	3158900009	866	473	4529524686	Prolif_T
CTCF	1.58E-08	286453255	985	605	4721480259	Prolif_T
NUDT21	1.66E-08	2753382393	985	549	4949665987	Prolif_T
HMGA1	1.69E-08	2583887218	925	439	5049553081	Prolif_T
TADA3	1.85E-08	2648287531	896	471	5509971478	Prolif_T
TIMM8B	2.01E-08	2875510813	985	512	5982026394	Prolif_T
CTLA4	2.12E-08	3194891585	0.91	476	6304802049	Prolif_T
SRP9	2.24E-08	2703915144	985	715	6688552043	Prolif_T
JUND	2.49E-08	3143115406	0.97	735	7416625999	Prolif_T
KPNB1	2.63E-08	2830625701	1	726	7835061117	Prolif_T
KHDRBS1	2.67E-08	2582919405	1	0.76	7954900879	Prolif_T
CCT7	3.85E-08	2663927722	1	0.52	1147430209	Prolif_T
RHEB	3.96E-08	2810529802	985	612	1180874149	Prolif_T
2024-09-11	3.99E-08	2548835446	0.91	442	1190285979	Prolif_T
CD59	4.22E-08	3082053993	0.94	569	1257931118	Prolif_T
ARPC4	4.28E-08	2638899636	1	678	1275400133	Prolif_T
RBM8A	4.69E-08	2601212964	1	755	1396037798	Prolif_T
NEK7	4.73E-08	2644210406	0.91	482	1409749643	Prolif_T
TIPRL	4.95E-08	2710339324	0.94	0.52	1474337916	Prolif_T
CMC2	5.40E-08	2756009624	1	594	1608587934	Prolif_T
NDUFAF3	5.46E-08	275735564	0.97	563	1626937131	Prolif_T
NUTF2	6.62E-08	2555902123	0.97	0.52	1973118912	Prolif_T
ATP5F1C	6.93E-08	2522552205	1	746	206589918	Prolif_T
STIP1	7.13E-08	2781458894	0.91	561	2123733879	Prolif_T
ROMO1	7.30E-08	2754360872	0.97	604	2173698485	Prolif_T
BLM	7.47E-08	2546260332	0.91	454	2224826282	Prolif_T
HSPD1	7.55E-08	2952473313	985	725	2248444749	Prolif_T
HADHA	7.70E-08	2611306294	985	733	2293764892	Prolif_T
IFI6	7.75E-08	3268912348	0.94	0.52	2310484059	Prolif_T
ISG20	8.14E-08	-4178680081	791	751	2425044794	Prolif_T
VCP	8.35E-08	2734181931	1	659	2488698042	Prolif_T
MRPL57	1.16E-07	267698362	1	708	346060076	Prolif_T
SNRNP70	1.16E-07	2566245309	0.97	509	3469972391	Prolif_T
WBP11	1.27E-07	2572788217	955	529	3785452143	Prolif_T
KRTCAP2	1.44E-07	2583905187	0.94	551	4284212717	Prolif_T
RHOC	1.53E-07	2627662225	925	476	4562743469	Prolif_T
RNF167	1.66E-07	2547080899	896	0.48	493294431	Prolif_T
PSMA2	1.75E-07	2786229281	0.94	494	5227505302	Prolif_T
PSIP1	1.80E-07	2519616969	1	806	5364767747	Prolif_T
TC2N	1.83E-07	-4290118248	537	668	5453409297	Prolif_T
ARID5B	1.93E-07	-3190230075	881	0.8	5755484108	Prolif_T
HTATSF1	1.96E-07	2788375128	955	622	5830161957	Prolif_T
DDT	2.16E-07	2683336395	1	662	6444116778	Prolif_T
SLA	2.51E-07	3457554849	985	634	7491215774	Prolif_T
CDK2AP2	2.72E-07	2653504147	0.97	638	8104126356	Prolif_T
COMMD3	3.14E-07	2870241541	1	643	9359110511	Prolif_T
RTN4	3.16E-07	2566493574	985	668	941978458	Prolif_T
TMEM167A	3.19E-07	2721143723	955	618	9503575566	Prolif_T
CCT5	3.50E-07	2736582993	1	0.61	1043991941	Prolif_T
GZMB	4.16E-07	4190477472	0.91	594	1238902738	Prolif_T
FKBP1A	5.16E-07	2638684356	1	657	1537490966	Prolif_T
RNASET2	5.42E-07	-3025909903	0.94	784	1616072621	Prolif_T
MAP2K2	6.14E-07	2503563296	955	532	1827980275	Prolif_T
BST2	6.25E-07	2583771311	1	795	1860802312	Prolif_T
CTNNB1	6.49E-07	2819847023	925	581	1932802465	Prolif_T
GSTP1	8.35E-07	2834494849	955	0.65	2488297981	Prolif_T
H1FX	8.51E-07	2564566731	1	781	2536511981	Prolif_T
CD74	8.66E-07	2554934476	1	866	2580234272	Prolif_T
MGAT4A	9.72E-07	-2549236659	955	796	2897356222	Prolif_T
GIMAP1	1.03E-06	-3830432913	672	666	3083178188	Prolif_T
TRA2B	1.08E-06	2503425084	0.97	575	3230906069	Prolif_T
RAB8A	1.11E-06	2559323724	985	647	3303145509	Prolif_T
CCAR1	1.13E-06	2617224144	955	572	3351984458	Prolif_T
SLIRP	1.16E-06	2544703735	0.94	563	3465693656	Prolif_T
MINOS1	1.29E-06	261862323	0.97	652	3842274524	Prolif_T
NUP50	1.41E-06	2500787961	0.97	526	4202750528	Prolif_T
CDKN2D	1.54E-06	2595829112	881	482	4575710645	Prolif_T
SH2D2A	1.72E-06	2672738696	1	754	5130114639	Prolif_T
ARPP19	1.75E-06	2537162924	1	616	520310361	Prolif_T
LYST	2.08E-06	2745368041	925	543	6187552181	Prolif_T
HLA-DRB1	2.18E-06	3152872571	896	693	6497712663	Prolif_T
UBTF	2.82E-06	2539394761	0.91	0.55	8394614796	Prolif_T
MRPL52	3.83E-06	2566739363	955	647	1142160154	Prolif_T
HLA-DPB1	7.50E-06	2688389383	896	631	2233433373	Prolif_T
HLA-DRA	1.44E-05	2984416757	881	605	4303440042	Prolif_T
PAG1	1.63E-05	-2844101183	896	748	4862105203	Prolif_T
TRAT1	1.77E-05	-2695478468	776	728	5260408593	Prolif_T
LINC01871	1.83E-05	3066933258	0.91	666	546407309	Prolif_T
TRADD	2.17E-05	-2721191766	776	696	645199348	Prolif_T
CREBRF	2.57E-05	-3388807235	627	613	7672055668	Prolif_T
CD55	3.66E-05	-4017704779	716	624	1	Prolif_T
IER2	4.35E-05	-2707426752	896	774	1	Prolif_T
ANXA1	1052819108	-3691521174	552	692	1	Prolif_T
EPB41	109302889	-2855741007	866	691	1	Prolif_T
LY96	1651320899	-3128058334	194	367	1	Prolif_T
ERN1	1699198537	-2757352099	776	682	1	Prolif_T
UTRN	1739165615	-2599432941	881	745	1	Prolif_T
MIAT	1808248615	-3428732759	269	412	1	Prolif_T
S1PR1	2263912784	-3433872323	373	465	1	Prolif_T
SLC2A3	2683969878	-2913838493	612	591	1	Prolif_T
IL10RA	4116435955	-2741663275	657	608	1	Prolif_T
PIK3IP1	5250808612	-2710695238	716	609	1	Prolif_T
FKBP11	632534838	-2634429217	731	632	1	Prolif_T
LINC00861	1379980594	-2583236095	104	259	1	Prolif_T
KDM7A	1747017788	-2865626603	254	374	1	Prolif_T
THEMIS	1772469787	-4050254741	776	599	1	Prolif_T
SORL1	2075204355	-3417159914	537	512	1	Prolif_T
SLC35D2	2999079116	-2709323777	299	0.38	1	Prolif_T
GPR155	3122252976	-3590092334	313	383	1	Prolif_T
TRAPPC6A	3844924815	-2560582565	597	0.53	1	Prolif_T
KLF2	4567362547	-3240728881	478	514	1	Prolif_T
FTX	8555538441	-2732616674	821	603	1	Prolif_T
CTLA4	7.62E-136	5751504535	839	412	2.27E-131	Reg_T
IL2RA	1.68E-91	590379145	679	325	5.01E-87	Reg_T
F5	6.74E-89	2832597455	368	82	2.01E-84	Reg_T
ZBED2	9.75E-74	2691688971	0.21	0.03	2.91E-69	Reg_T
CCL3	1.23E-64	4331876394	189	27	3.67E-60	Reg_T
CSF2	3.36E-59	397791899	315	0.09	1.00E-54	Reg_T
CCL4	1.47E-50	5684636426	231	57	4.38E-46	Reg_T
DUSP4	6.89E-48	4029634512	551	313	2.05E-43	Reg_T
IL17A	8.63E-48	3806427156	206	47	2.57E-43	Reg_T
RDH10	2.59E-45	3583940013	512	264	7.72E-41	Reg_T
IL7R	7.83E-44	-4272806017	692	859	2.33E-39	Reg_T
MAF	1.42E-43	281003142	938	791	4.23E-39	Reg_T
ICOS	2.51E-43	2955259962	721	442	7.49E-39	Reg_T
CREM	8.26E-41	2652782196	928	839	2.46E-36	Reg_T
LAG3	2.60E-39	3997045687	0.52	296	7.76E-35	Reg_T
PKM	6.83E-36	2519573403	893	778	2.04E-31	Reg_T
PHLDA1	1.51E-35	3017363163	664	447	4.49E-31	Reg_T
GOLIM4	2.78E-35	2764627157	0.41	201	8.29E-31	Reg_T
ANXA1	1.86E-34	-3415373356	512	725	5.53E-30	Reg_T
TNFRSF18	4.58E-34	3059614905	775	629	1.36E-29	Reg_T
PTMS	3.73E-33	3268947186	0.56	355	1.11E-28	Reg_T
TIGIT	4.24E-33	3311409738	512	299	1.26E-28	Reg_T
LIMA1	3.35E-32	2567075618	628	418	9.99E-28	Reg_T
SNX9	5.33E-32	2973457486	638	448	1.59E-27	Reg_T
HSPB1	2.83E-30	3122241567	509	295	8.44E-26	Reg_T
SLA	4.89E-29	3097910703	746	619	1.46E-24	Reg_T
RIPOR2	9.12E-28	-2789659655	0.68	763	2.72E-23	Reg_T
CTSH	4.68E-27	2511014276	778	596	1.39E-22	Reg_T
CCL20	1.78E-25	2626059891	456	261	5.29E-21	Reg_T
GZMA	2.20E-24	-3404600735	508	682	6.55E-20	Reg_T
RBPJ	1.25E-22	2569940559	748	678	3.73E-18	Reg_T
TNFRSF4	1.31E-22	2516959844	779	615	3.91E-18	Reg_T
CLIC3	2.05E-22	-275259785	444	612	6.11E-18	Reg_T
AOAH	1.07E-21	-3763831473	168	328	3.19E-17	Reg_T
THEMIS	3.58E-21	-3355256915	541	615	1.07E-16	Reg_T
SAMD3	6.54E-21	-2937799089	0.17	0.33	1.95E-16	Reg_T
CD8B	2.13E-19	-2553608303	29	0.16	6.35E-15	Reg_T
MT2A	1.32E-15	2549842422	755	634	3.93E-11	Reg_T
CD8A	6.33E-15	-2715729232	62	178	1.89E-10	Reg_T
CCL5	4.70E-14	-4027188795	447	532	1.40E-09	Reg_T
ARHGAP15	6.37E-11	-2852946796	643	623	1.90E-06	Reg_T
IL2RA	2.38E-37	-2999174042	305	478	7.08E-33	Stress_sig
CCL4	6.87E-27	-3072462698	43	137	2.05E-22	Stress_sig

## Sheet: Table S3
Table S3. List of top markers of CD8 T cells in CART and MOCK group
gene	p_val	avg_log2FC	pct.1	pct.2	p_val_adj	cluster
LINC00486	1.17E-129	-3774592072	92	966	3.48E-125	CART
AC105402.3	3.33E-118	-4218763255	63	876	9.92E-114	CART
XIST	6.76E-111	-3322547651	99	0.91	2.01E-106	CART
BACH2	1.14E-102	-3081072469	191	962	3.41E-98	CART
DPYD	6.60E-100	-2816879217	246	991	1.97E-95	CART
ARL17B	1.22E-92	-3426223457	104	825	3.63E-88	CART
AC010894.3	1.42E-92	-3741298842	63	756	4.22E-88	CART
AOAH	1.64E-90	-3117577011	304	949	4.87E-86	CART
ARHGAP15	3.06E-90	-271203971	612	996	9.13E-86	CART
MAML2	6.83E-89	-2692100504	277	962	2.03E-84	CART
SUPT3H	3.44E-88	-2651125032	264	944	1.03E-83	CART
AP001011.1	3.29E-87	-3424116365	58	726	9.81E-83	CART
MBNL1	3.65E-87	-1986380957	886	1	1.09E-82	CART
PITPNC1	5.20E-87	-28052891	0.33	966	1.55E-82	CART
AC013394.1	1.12E-86	-3157230583	0.14	829	3.34E-82	CART
AMBRA1	4.52E-85	-2769945419	142	859	1.35E-80	CART
CDKAL1	2.22E-84	-2769149079	0.18	885	6.63E-80	CART
XKR6	4.06E-84	-307196967	114	812	1.21E-79	CART
DOCK10	5.07E-84	-2350373226	574	991	1.51E-79	CART
SKAP1	1.74E-83	-2113863648	748	1	5.18E-79	CART
ANKRD44	7.82E-83	-2120883237	673	983	2.33E-78	CART
KLF12	1.10E-82	-2601101275	0.32	944	3.29E-78	CART
RPS4Y1	1.53E-82	6450842393	0.84	21	4.56E-78	CART
ZFAND3	3.08E-82	-2480081923	333	953	9.18E-78	CART
SNTB1	3.30E-81	-2923732384	109	782	9.83E-77	CART
PCED1B	1.62E-80	-2491459009	299	949	4.83E-76	CART
AC010609.1	1.89E-80	-3332949433	63	692	5.64E-76	CART
PRKCQ	3.50E-80	-2177218659	424	979	1.04E-75	CART
VPS13B	7.75E-80	-2434057451	271	936	2.31E-75	CART
PDE3B	8.04E-79	-2267504708	837	991	2.40E-74	CART
STAT4	8.20E-78	-212973199	614	987	2.44E-73	CART
SIPA1L1	1.18E-77	-2216432176	513	979	3.52E-73	CART
ARL15	2.57E-77	-2704487959	132	803	7.65E-73	CART
AC016831.7	4.13E-77	-2447373374	411	953	1.23E-72	CART
FOXN3	5.94E-77	-2302098128	447	979	1.77E-72	CART
FUT8	1.08E-76	-2220035421	0.45	966	3.21E-72	CART
PTPRJ	3.06E-76	-2343511217	295	0.94	9.12E-72	CART
MAML3	3.52E-76	-3037505111	0.17	816	1.05E-71	CART
CARD11	4.67E-76	-2488924236	208	872	1.39E-71	CART
CD38	8.38E-76	-265583206	193	863	2.50E-71	CART
LRBA	1.13E-75	-2327420452	409	953	3.36E-71	CART
MCTP2	1.27E-74	-267455391	186	846	3.78E-70	CART
CLASP1	1.40E-74	-2447081606	259	902	4.16E-70	CART
CD96	1.86E-74	-1773473638	0.87	991	5.55E-70	CART
SOS1	1.89E-74	-2222325766	637	979	5.62E-70	CART
ATP10A	2.39E-74	-2652774198	127	786	7.11E-70	CART
COP1	3.92E-74	-2445460708	239	897	1.17E-69	CART
LEF1	6.29E-74	-287390313	208	842	1.87E-69	CART
ATP8A1	7.05E-74	-2517178831	302	915	2.10E-69	CART
TBC1D5	1.26E-73	-2179973999	414	0.97	3.76E-69	CART
OXNAD1	1.32E-73	-2358917399	295	919	3.93E-69	CART
MT-CYB	1.40E-73	1584196854	995	979	4.16E-69	CART
STAG1	1.84E-73	-233161985	403	962	5.48E-69	CART
DENND1A	1.97E-73	-3553047314	87	697	5.87E-69	CART
PARP8	2.40E-73	-2160238997	568	979	7.15E-69	CART
MT-CO3	2.72E-73	1735768098	995	983	8.09E-69	CART
KDM6A	3.33E-73	-2474282449	266	893	9.92E-69	CART
AC008014.1	6.34E-73	-2982916788	96	718	1.89E-68	CART
MT-ND4	1.38E-72	1413030582	997	974	4.12E-68	CART
CBLB	1.83E-72	-2131495328	0.54	979	5.47E-68	CART
TCF12	1.87E-72	-2380594459	285	0.91	5.58E-68	CART
EXOC4	1.88E-72	-2529953705	304	915	5.59E-68	CART
FAF1	2.44E-72	-2668165199	208	842	7.28E-68	CART
ELMO1	5.88E-72	-2306025025	0.34	936	1.75E-67	CART
PRKCA	9.13E-72	-2232701293	414	949	2.72E-67	CART
SFMBT2	2.81E-71	-2528454732	175	816	8.39E-67	CART
PAN3	3.22E-71	-2339095447	287	906	9.59E-67	CART
MT-ATP6	4.18E-71	1267235238	997	979	1.25E-66	CART
MED13L	5.85E-71	-2012482224	323	957	1.74E-66	CART
PRKCH	6.40E-71	-2060321204	553	983	1.91E-66	CART
RASA2	6.41E-71	-2170117345	417	949	1.91E-66	CART
CHST11	1.04E-70	-2206760443	399	944	3.10E-66	CART
THEMIS	1.43E-70	-2122169541	645	962	4.26E-66	CART
SMYD3	1.86E-70	-2817800771	175	799	5.55E-66	CART
SIK3	3.67E-70	-2357818503	348	923	1.09E-65	CART
NELL2	4.75E-70	-2643386883	188	816	1.42E-65	CART
AC058822.1	1.18E-69	-3691168813	48	598	3.52E-65	CART
CASK	2.15E-69	-259763637	239	859	6.42E-65	CART
SAMD3	3.12E-69	-2363228489	322	923	9.28E-65	CART
PLCL2	3.52E-69	-2351082979	305	0.91	1.05E-64	CART
FCHSD2	6.69E-69	-2421877017	203	855	1.99E-64	CART
ARHGEF3	1.91E-68	-2209503628	276	902	5.68E-64	CART
PDE7A	2.66E-68	-2055845637	528	966	7.92E-64	CART
FAM69A	1.81E-67	-2775328406	163	769	5.40E-63	CART
BTBD9	3.37E-67	-2920775092	116	705	1.00E-62	CART
DLEU2	4.20E-67	-2482558659	196	821	1.25E-62	CART
PCNX2	5.84E-67	-2295036255	332	915	1.74E-62	CART
ZEB1	7.70E-67	-1953244588	0.46	962	2.30E-62	CART
FBXW7	1.24E-66	-2333584502	342	902	3.69E-62	CART
PVT1	1.91E-66	-2418343858	292	885	5.68E-62	CART
ZBTB20	2.23E-66	-2403561192	455	949	6.65E-62	CART
LPP	2.31E-66	-216762273	386	923	6.90E-62	CART
ZNF609	4.41E-66	-247957934	282	868	1.31E-61	CART
BCAS3	5.66E-66	-2858663461	132	744	1.69E-61	CART
USP25	7.54E-66	-2255537088	299	906	2.25E-61	CART
PCNX1	1.66E-65	-1937215609	485	979	4.95E-61	CART
EXT1	2.04E-65	-288926362	104	684	6.09E-61	CART
MLLT3	2.67E-65	-2295361889	416	923	7.95E-61	CART
USP3-AS1	4.23E-65	-3181094313	66	0.62	1.26E-60	CART
WDR70	6.42E-65	-247829707	205	821	1.91E-60	CART
SSH2	7.89E-65	-2212645878	452	923	2.35E-60	CART
ZCCHC7	1.27E-64	-2303129459	307	889	3.78E-60	CART
NCALD	2.15E-64	-2549687527	252	829	6.40E-60	CART
KANSL1	2.56E-64	-1676571684	662	983	7.64E-60	CART
DOCK8	2.75E-64	-1498824205	797	987	8.20E-60	CART
ITCH	6.03E-64	-2166105905	287	885	1.80E-59	CART
LMBR1	6.89E-64	-2263710466	191	816	2.05E-59	CART
KDM4C	7.88E-64	-2008648604	297	897	2.35E-59	CART
TRERF1	8.78E-64	-2555259394	149	739	2.62E-59	CART
FBXL17	9.70E-64	-2609195626	162	765	2.89E-59	CART
RABGAP1L	1.68E-63	-1768869091	703	974	5.01E-59	CART
ATP8B4	2.02E-63	-2116787513	226	821	6.02E-59	CART
RORA-AS1	2.93E-63	-3626254191	53	573	8.72E-59	CART
ADK	3.61E-63	-2105018443	536	949	1.07E-58	CART
ITK	3.61E-63	-1844877079	526	966	1.08E-58	CART
LINC01934	8.37E-63	-2609987768	272	846	2.49E-58	CART
CAMKMT	2.54E-62	-2951885189	101	662	7.56E-58	CART
PTPN22	5.26E-62	-1601654053	767	987	1.57E-57	CART
TXK	7.55E-62	-2517849736	239	812	2.25E-57	CART
RRAS2	8.04E-62	-2489919269	198	799	2.40E-57	CART
RPS9	9.60E-62	1186777607	982	957	2.86E-57	CART
CAMK4	1.00E-61	-1768198078	784	983	2.99E-57	CART
RPL18	1.53E-61	1091814059	983	953	4.55E-57	CART
AC116366.3	2.14E-61	-2644533534	134	718	6.39E-57	CART
CD8B	2.65E-61	-1918705847	172	825	7.90E-57	CART
RAD51B	4.10E-61	-2892815558	117	675	1.22E-56	CART
MAP3K5	6.71E-61	-2357630499	256	833	2.00E-56	CART
CEP85L	7.46E-61	-2020888579	406	919	2.22E-56	CART
PACS1	8.13E-61	-2137096722	365	897	2.42E-56	CART
RFX7	9.82E-61	-2315051509	307	859	2.93E-56	CART
NFKB1	2.02E-60	-2302972312	307	872	6.01E-56	CART
FAM172A	2.19E-60	-2233237849	307	868	6.52E-56	CART
MAF	4.25E-60	3535935756	805	244	1.27E-55	CART
RPS2	4.80E-60	1150832709	0.98	966	1.43E-55	CART
DYM	6.86E-60	-2219939571	198	812	2.04E-55	CART
CCSER2	7.06E-60	-1809453254	563	966	2.10E-55	CART
GMDS	7.54E-60	-2774646531	116	675	2.25E-55	CART
DOCK2	7.66E-60	-1728047252	513	957	2.28E-55	CART
GNG2	1.03E-59	-1878160109	617	966	3.07E-55	CART
NSMCE2	6.75E-59	-21860718	314	872	2.01E-54	CART
BCL2	1.18E-58	-2033407547	553	953	3.53E-54	CART
GAB2	1.22E-58	-2547661774	157	726	3.64E-54	CART
CD8A	1.58E-58	-1567012326	0.19	868	4.71E-54	CART
NCOA2	1.72E-58	-2080674313	347	889	5.12E-54	CART
ACYP2	2.11E-58	-2465769368	216	808	6.28E-54	CART
MYO1E	3.01E-58	-2690959853	106	645	8.98E-54	CART
DIP2B	3.37E-58	-2402118191	162	752	1.00E-53	CART
CDC42SE2	4.08E-58	-1289414437	884	987	1.22E-53	CART
CAMK2D	5.87E-58	-2138497342	356	885	1.75E-53	CART
RIN3	9.77E-58	-2409919999	134	705	2.91E-53	CART
AP003086.2	1.11E-57	-3110393748	61	556	3.30E-53	CART
FTH1	1.62E-57	178647885	983	0.97	4.82E-53	CART
WDR7	1.73E-57	-2163734266	233	816	5.15E-53	CART
SPIDR	1.73E-57	-2271043089	208	782	5.16E-53	CART
STK39	1.75E-57	-2464400316	201	774	5.20E-53	CART
MAP2K5	1.86E-57	-2905295715	106	0.65	5.56E-53	CART
GRAP2	2.21E-57	-2024589407	422	919	6.58E-53	CART
MT-CO1	3.65E-57	1228994042	995	987	1.09E-52	CART
FTX	4.23E-57	-1783403874	604	962	1.26E-52	CART
MT-CO2	5.78E-57	1004553734	997	966	1.72E-52	CART
ETV6	6.72E-57	-202058762	333	885	2.00E-52	CART
MTFR1	6.84E-57	-2564038508	107	662	2.04E-52	CART
RPS3A	7.51E-57	1001632072	982	966	2.24E-52	CART
UTRN	7.55E-57	-1596535041	728	974	2.25E-52	CART
PTK2B	8.62E-57	-2055269262	259	833	2.57E-52	CART
PPP6R2	9.63E-57	-2119121955	229	825	2.87E-52	CART
MT-ND1	9.90E-57	1211905972	993	966	2.95E-52	CART
RFX3	1.12E-56	-2805181507	117	662	3.34E-52	CART
PICALM	1.23E-56	-1749156959	474	949	3.67E-52	CART
MKLN1	1.43E-56	-1829162305	408	0.91	4.25E-52	CART
CYBA	1.45E-56	1120134451	997	966	4.32E-52	CART
PTBP2	3.29E-56	-2366724659	221	795	9.80E-52	CART
RPL13	4.41E-56	8917124468	983	987	1.31E-51	CART
RPL3	4.58E-56	1064912309	982	962	1.36E-51	CART
SCML4	6.77E-56	-2514175438	178	748	2.02E-51	CART
DENND4A	8.90E-56	-2243313508	287	833	2.65E-51	CART
PDSS2	9.91E-56	-2573320917	129	671	2.95E-51	CART
ATXN1	1.37E-55	-1754308626	616	0.97	4.07E-51	CART
PCCA	1.39E-55	-2625793895	122	658	4.14E-51	CART
RPL13A	2.70E-55	8157697847	982	979	8.03E-51	CART
CDK17	2.79E-55	-2080341999	361	893	8.32E-51	CART
LYST	2.89E-55	-1835233304	513	966	8.63E-51	CART
PIP4K2A	2.99E-55	-1646523832	589	944	8.90E-51	CART
LINC01004	3.16E-55	-2886326486	81	0.59	9.40E-51	CART
RPLP0	3.33E-55	1282292077	983	0.97	9.92E-51	CART
TIAM1	3.79E-55	-2886478299	125	658	1.13E-50	CART
TRAPPC9	4.76E-55	-2570056525	142	688	1.42E-50	CART
CLEC2D	5.03E-55	-1368449997	861	991	1.50E-50	CART
DENND1B	7.58E-55	-1936218171	338	885	2.26E-50	CART
IMMP2L	9.32E-55	-2816334211	134	671	2.78E-50	CART
RPS6KC1	1.49E-54	-2510858519	0.15	697	4.45E-50	CART
GSK3B	2.47E-54	-2015840098	292	0.85	7.37E-50	CART
VWA8	2.51E-54	-2695789625	0.14	675	7.47E-50	CART
SMURF2	2.56E-54	-2172660776	261	821	7.62E-50	CART
AL157402.2	3.15E-54	-3543288057	48	504	9.38E-50	CART
RPTOR	3.51E-54	-2671395911	96	615	1.05E-49	CART
AF165147.1	4.92E-54	-3081114878	66	551	1.47E-49	CART
DOCK5	5.63E-54	-3043998144	76	568	1.68E-49	CART
BTBD11	7.61E-54	-2542078711	0.15	697	2.27E-49	CART
HLA-B	1.32E-53	845471853	995	983	3.94E-49	CART
IFITM1	1.80E-53	-2364477781	149	705	5.37E-49	CART
TBCK	2.36E-53	-2690690461	125	654	7.04E-49	CART
FBXO11	2.48E-53	-1836090659	0.34	863	7.38E-49	CART
RPL23A	2.66E-53	8960487006	983	0.97	7.92E-49	CART
COG5	5.05E-53	-2090943739	284	821	1.50E-48	CART
INPP4B	6.73E-53	-2050396157	383	0.88	2.01E-48	CART
FOCAD	1.20E-52	-2605560485	112	637	3.56E-48	CART
INVS	1.27E-52	-2793137008	127	641	3.79E-48	CART
BICDL1	1.30E-52	-2528035202	144	692	3.86E-48	CART
MNAT1	1.71E-52	-1744568645	406	893	5.09E-48	CART
SLFN12L	1.78E-52	-1790870814	0.49	0.94	5.32E-48	CART
B2M	2.78E-52	7265136971	998	991	8.27E-48	CART
ATG7	2.82E-52	-2583831782	142	667	8.40E-48	CART
ITPR2	4.12E-52	-1699975847	449	936	1.23E-47	CART
PIK3R5	5.20E-52	-2307807815	198	744	1.55E-47	CART
CATSPERB	5.28E-52	-3673492868	61	517	1.57E-47	CART
PATJ	6.17E-52	-2357196982	142	684	1.84E-47	CART
VTI1A	6.73E-52	-2195871204	343	0.85	2.01E-47	CART
AIF1	7.54E-52	-2500225651	117	641	2.25E-47	CART
RASA1	1.38E-51	-2332723283	213	748	4.10E-47	CART
MBD5	1.38E-51	-193234173	409	902	4.12E-47	CART
AC001226.2	1.41E-51	-3785133347	46	479	4.19E-47	CART
PUM2	2.00E-51	-1708914817	459	915	5.97E-47	CART
ST6GAL1	2.06E-51	-2128117277	309	829	6.14E-47	CART
EEF1A1	2.46E-51	9156177787	987	979	7.32E-47	CART
GPHN	3.01E-51	-3248959724	112	603	8.96E-47	CART
RPS14	3.40E-51	8785491685	0.98	949	1.01E-46	CART
RPS3	3.99E-51	8354257605	0.98	966	1.19E-46	CART
SUMF1	4.11E-51	-2512946763	144	667	1.22E-46	CART
ARHGAP26	5.06E-51	-2380554845	0.2	731	1.51E-46	CART
SCLT1	5.66E-51	-2331181054	252	778	1.69E-46	CART
HERC1	5.97E-51	-1642435664	413	923	1.78E-46	CART
ARID2	7.61E-51	-1870585944	361	855	2.27E-46	CART
PPP6R3	1.05E-50	-1685475826	398	915	3.13E-46	CART
GPCPD1	1.18E-50	-1827626873	267	825	3.52E-46	CART
BABAM2	1.33E-50	-1910129758	363	868	3.95E-46	CART
PPP1R16B	1.58E-50	-1817012332	384	0.88	4.71E-46	CART
GPR75-ASB3	2.38E-50	-4226906153	21	0.41	7.10E-46	CART
CCL5	4.13E-50	-1568876084	498	957	1.23E-45	CART
RPL7	5.53E-50	1006599699	979	966	1.65E-45	CART
PARP15	6.58E-50	-2152645613	177	722	1.96E-45	CART
INPP5D	9.26E-50	-1715808945	0.46	936	2.76E-45	CART
RPL19	9.66E-50	8322135222	982	0.97	2.88E-45	CART
NEDD9	9.92E-50	-1973148519	261	803	2.96E-45	CART
ITFG1	1.03E-49	-2070376205	294	803	3.07E-45	CART
XPR1	1.29E-49	-2388315094	149	671	3.85E-45	CART
NLRC5	1.45E-49	-2121943114	219	761	4.31E-45	CART
TNKS	1.68E-49	-1968110967	236	782	4.99E-45	CART
DOCK9	1.98E-49	-1964808958	213	769	5.91E-45	CART
HIVEP3	3.22E-49	-2452486187	186	701	9.60E-45	CART
PECAM1	3.80E-49	-2488017169	78	556	1.13E-44	CART
RFX3-AS1	4.29E-49	-2857887038	61	509	1.28E-44	CART
PRKX	4.86E-49	-17319654	526	923	1.45E-44	CART
CDC14A	5.65E-49	-1824085786	0.49	932	1.68E-44	CART
STXBP5	6.13E-49	-2303297359	0.18	697	1.83E-44	CART
CCDC91	7.18E-49	-194843787	427	885	2.14E-44	CART
RNF38	7.26E-49	-1988065633	302	829	2.16E-44	CART
XYLT1	8.77E-49	-2077873911	183	709	2.61E-44	CART
TBC1D22A	1.06E-48	-1712523381	373	876	3.15E-44	CART
RPS29	1.10E-48	-774359713	983	0.97	3.27E-44	CART
RPL8	1.25E-48	9166069156	979	962	3.73E-44	CART
CLASP2	1.46E-48	-2117596913	215	748	4.34E-44	CART
ZNF83	1.48E-48	-2248281516	0.15	671	4.41E-44	CART
TAOK3	1.64E-48	-1350734774	686	0.97	4.90E-44	CART
PRKCB	1.96E-48	-174155872	441	919	5.85E-44	CART
TMEM131L	2.01E-48	-215367189	226	756	5.98E-44	CART
KLHL2	2.18E-48	-2306701305	241	748	6.49E-44	CART
TMEM135	2.19E-48	-2361900107	139	645	6.52E-44	CART
ASCC3	2.73E-48	-1832554687	429	915	8.14E-44	CART
ANKRD17	3.41E-48	-1564492537	492	927	1.02E-43	CART
ARMH3	3.51E-48	-2380774545	124	628	1.05E-43	CART
RC3H1	4.65E-48	-176226303	351	876	1.39E-43	CART
PRKCA-AS1	5.58E-48	-3354884714	36	0.44	1.66E-43	CART
PLPP1	5.72E-48	-1817644688	244	791	1.70E-43	CART
MGAT5	6.49E-48	-2131302535	252	782	1.93E-43	CART
SERINC5	8.75E-48	-1916362446	363	868	2.61E-43	CART
ATAD2B	1.07E-47	-1890012135	259	821	3.20E-43	CART
AC006059.1	1.36E-47	-3913165666	28	0.41	4.05E-43	CART
RNF111	1.64E-47	-1819707667	281	812	4.89E-43	CART
PSME4	1.80E-47	-1932438153	297	0.85	5.35E-43	CART
STIM1	1.82E-47	-1761071504	386	876	5.41E-43	CART
BIRC6	1.85E-47	-130722772	683	966	5.51E-43	CART
KLRC4-KLRK1	2.62E-47	-3066776763	45	457	7.80E-43	CART
DIAPH2	3.13E-47	-2132976013	234	744	9.33E-43	CART
DPYD-AS1	3.23E-47	-4213839903	28	406	9.63E-43	CART
RASGRF2	3.39E-47	-2737125812	102	581	1.01E-42	CART
PPP3CC	3.78E-47	-1939023537	277	808	1.13E-42	CART
SP100	3.88E-47	-1294599261	776	991	1.16E-42	CART
WWOX	4.92E-47	-2694957079	112	581	1.47E-42	CART
RB1	4.94E-47	-2019594001	299	829	1.47E-42	CART
CEP128	5.65E-47	-2762173007	97	564	1.68E-42	CART
GNAQ	9.16E-47	-2032475795	256	778	2.73E-42	CART
KIAA0825	1.04E-46	-2877473982	87	543	3.11E-42	CART
KAT2B	1.26E-46	-1942241302	294	821	3.74E-42	CART
EIF4G3	1.30E-46	-1672880901	459	0.91	3.87E-42	CART
SENP7	1.39E-46	-1681572547	406	902	4.13E-42	CART
MVB12B	1.40E-46	-2388218947	84	547	4.16E-42	CART
FARS2	1.49E-46	-1950685892	266	791	4.43E-42	CART
RALGAPA2	1.51E-46	-1959522375	201	739	4.49E-42	CART
TNRC6B	1.75E-46	-1269711354	787	987	5.21E-42	CART
NKG7	2.16E-46	-1104347259	289	855	6.44E-42	CART
RIC1	2.17E-46	-2115878152	158	679	6.45E-42	CART
SLMAP	2.34E-46	-1860248705	0.29	829	6.98E-42	CART
JARID2	3.99E-46	-1696039763	388	868	1.19E-41	CART
ARAP2	4.63E-46	-1685714634	546	944	1.38E-41	CART
ZHX2	5.26E-46	-2259021615	132	628	1.57E-41	CART
RPLP1	5.78E-46	7918257735	983	983	1.72E-41	CART
RNF157	6.52E-46	-2106349183	182	705	1.94E-41	CART
CDYL	7.37E-46	-2162995229	201	714	2.20E-41	CART
FNDC3A	1.14E-45	-192853638	333	825	3.39E-41	CART
ERMP1	1.64E-45	-2248353218	139	0.65	4.88E-41	CART
MTRNR2L12	1.88E-45	9539174354	995	983	5.60E-41	CART
TNIK	2.22E-45	-1589553352	512	932	6.61E-41	CART
NT5C2	3.35E-45	-201794079	241	756	9.97E-41	CART
RPL15	3.58E-45	7817042795	0.98	953	1.07E-40	CART
MKL1	5.05E-45	-2319008155	0.15	637	1.50E-40	CART
YES1	9.35E-45	-2038799057	186	705	2.79E-40	CART
GMDS-DT	1.09E-44	-239992324	0.17	0.65	3.25E-40	CART
AL645568.1	1.12E-44	-2130674538	135	624	3.32E-40	CART
RPL18A	1.41E-44	7857339426	988	0.97	4.21E-40	CART
LCLAT1	1.56E-44	-2354708562	125	594	4.65E-40	CART
ERC1	1.66E-44	-2174731812	272	756	4.95E-40	CART
NCOA3	2.25E-44	-148581648	528	919	6.70E-40	CART
ANKUB1	2.90E-44	-3391281478	0.04	419	8.63E-40	CART
JMJD1C	2.95E-44	-1474461563	616	0.94	8.80E-40	CART
H2AFZ	3.54E-44	149474441	934	808	1.05E-39	CART
PRKACB	4.38E-44	-1532757888	497	919	1.30E-39	CART
CAB39	4.73E-44	-1576816352	517	923	1.41E-39	CART
RALGAPA1	8.32E-44	-1769549553	342	838	2.48E-39	CART
DENND4C	1.50E-43	-1762078821	315	816	4.48E-39	CART
SPPL3	1.71E-43	-1891598463	249	756	5.10E-39	CART
FRS2	1.72E-43	-2482909293	122	598	5.12E-39	CART
TSPOAP1-AS1	1.75E-43	-2335791065	147	624	5.22E-39	CART
DHRS3	1.77E-43	-3016733215	56	457	5.28E-39	CART
ABCD2	1.98E-43	-1990249234	238	731	5.90E-39	CART
DYRK1A	1.98E-43	-1678986392	0.33	855	5.91E-39	CART
LINC01684	1.99E-43	-2973557916	43	427	5.92E-39	CART
SYNGR1	2.48E-43	-32266498	46	432	7.40E-39	CART
TTC39B	2.57E-43	-2445358088	112	573	7.67E-39	CART
SLC10A7	2.65E-43	-2649864542	96	538	7.90E-39	CART
PPP3CA	3.83E-43	-1422267898	548	915	1.14E-38	CART
VPS8	3.90E-43	-1726051245	401	846	1.16E-38	CART
ZNF148	4.17E-43	-1506941773	526	927	1.24E-38	CART
UBAC2	4.33E-43	-1747176197	399	855	1.29E-38	CART
ITGB1	4.98E-43	2387496588	807	479	1.48E-38	CART
LINC02328	5.13E-43	-3259170235	58	453	1.53E-38	CART
SIDT1	5.37E-43	-2327051628	117	577	1.60E-38	CART
CDK8	6.06E-43	-2413835378	0.13	594	1.81E-38	CART
OAZ1	7.16E-43	8834589371	969	966	2.13E-38	CART
MAP4K4	1.51E-42	-1678432961	309	821	4.51E-38	CART
AC007216.4	1.59E-42	-4011471302	21	359	4.73E-38	CART
PTPRA	2.06E-42	-1621308786	398	868	6.13E-38	CART
GBF1	2.27E-42	-191196179	231	731	6.77E-38	CART
TTC17	2.69E-42	-162194827	446	889	8.02E-38	CART
ZDHHC20	2.82E-42	-1825145854	356	829	8.41E-38	CART
RUNX3	2.94E-42	-1288396995	708	974	8.75E-38	CART
ADARB2	3.00E-42	-3047104384	43	423	8.94E-38	CART
RPS16	3.66E-42	7625356779	982	974	1.09E-37	CART
LRCH1	4.05E-42	-2257936413	158	641	1.21E-37	CART
FAM196B	4.70E-42	-349747459	26	372	1.40E-37	CART
AP4B1-AS1	5.33E-42	-2914808764	0.05	436	1.59E-37	CART
ABHD18	5.92E-42	-1845879032	0.18	679	1.76E-37	CART
FAM117B	6.58E-42	-2826997243	81	496	1.96E-37	CART
PIBF1	6.68E-42	-1955032694	272	774	1.99E-37	CART
RHOH	6.82E-42	-1280424172	698	957	2.03E-37	CART
NFATC3	7.53E-42	-143455581	507	0.91	2.24E-37	CART
IL12RB2	7.54E-42	-2744889769	134	581	2.25E-37	CART
BRAF	8.76E-42	-1854203457	378	838	2.61E-37	CART
ARMH4	9.68E-42	-3150157209	43	415	2.89E-37	CART
C18orf25	1.07E-41	-1756557133	224	739	3.20E-37	CART
TXN	1.17E-41	1435324074	927	885	3.48E-37	CART
INPP4A	1.29E-41	-1498351054	426	893	3.83E-37	CART
OSBPL3	1.56E-41	-1665502007	309	808	4.64E-37	CART
EXOC6B	1.83E-41	-279843148	106	0.53	5.45E-37	CART
LDLRAD4	1.87E-41	-1618240081	507	902	5.57E-37	CART
FOXO1	2.55E-41	-176372881	383	842	7.59E-37	CART
HIP1	2.98E-41	-2844654197	96	517	8.89E-37	CART
USP15	3.17E-41	-1157329985	752	966	9.43E-37	CART
LRRN3	3.69E-41	-1981256027	254	756	1.10E-36	CART
RPL29	3.70E-41	753789186	982	966	1.10E-36	CART
TGFBR1	4.21E-41	-1924910366	257	739	1.25E-36	CART
CA6	4.27E-41	-3032278225	46	419	1.27E-36	CART
CUL3	5.30E-41	-1704571228	431	859	1.58E-36	CART
ATP9B	5.40E-41	-2061224971	223	705	1.61E-36	CART
ITGA1	5.56E-41	-2138177469	211	692	1.66E-36	CART
TNFRSF4	6.44E-41	4428463713	578	64	1.92E-36	CART
KIAA1468	6.49E-41	-1827676123	261	748	1.93E-36	CART
PDE4D	6.54E-41	-1211902263	0.8	987	1.95E-36	CART
AP3B1	6.77E-41	-1846307796	338	795	2.02E-36	CART
FAM168A	9.52E-41	-2561874842	92	517	2.84E-36	CART
EEF1B2	1.02E-40	1250886882	954	906	3.03E-36	CART
AC087286.2	1.02E-40	-4031735899	17	333	3.05E-36	CART
AC027018.1	1.08E-40	-2540787508	68	474	3.21E-36	CART
ADAM10	1.09E-40	-1526207463	475	893	3.25E-36	CART
RICTOR	1.10E-40	-140989054	569	932	3.28E-36	CART
RPL5	1.35E-40	8513958803	982	966	4.02E-36	CART
NCOA1	1.38E-40	-1776986204	272	752	4.13E-36	CART
PEAK1	1.45E-40	-2342383404	134	581	4.32E-36	CART
RPS23	1.69E-40	7419571293	983	983	5.03E-36	CART
AL136531.2	1.72E-40	-4077141722	21	346	5.12E-36	CART
ASXL2	1.81E-40	-1505206687	401	868	5.38E-36	CART
RPS27A	2.20E-40	7168851101	985	966	6.56E-36	CART
CLYBL	2.72E-40	-2786572597	71	466	8.09E-36	CART
PI4KA	3.00E-40	-2129396929	183	671	8.93E-36	CART
HIF1A-AS2	3.83E-40	-3510303677	0.03	368	1.14E-35	CART
ZNF407	3.85E-40	-1908320673	216	701	1.15E-35	CART
FTO	4.07E-40	-2014008137	0.2	688	1.21E-35	CART
SMG6	4.54E-40	-1785498344	299	795	1.35E-35	CART
GPR155	5.37E-40	-1851015445	366	825	1.60E-35	CART
PLAC8	6.08E-40	-1851599489	208	714	1.81E-35	CART
IFITM3	6.27E-40	-2455672611	73	479	1.87E-35	CART
NEK7	6.70E-40	-154919951	422	893	2.00E-35	CART
SUCLG2	6.72E-40	-1736558477	373	846	2.00E-35	CART
CD4	6.73E-40	3615433569	599	0.09	2.00E-35	CART
SLC39A11	7.18E-40	-228780821	87	504	2.14E-35	CART
DDX5	7.32E-40	8937675199	0.98	974	2.18E-35	CART
BICRAL	8.22E-40	-1829069594	252	752	2.45E-35	CART
FOXJ3	9.02E-40	-1541872704	0.38	859	2.69E-35	CART
JPX	9.37E-40	-1457108642	426	889	2.79E-35	CART
ANKIB1	9.90E-40	-1668771778	417	846	2.95E-35	CART
UVRAG	1.12E-39	-1775859294	266	761	3.34E-35	CART
GLCCI1	1.12E-39	-2213167386	0.31	739	3.34E-35	CART
ZNF611	1.23E-39	-2000687877	157	632	3.68E-35	CART
RPL7A	1.59E-39	6861870057	983	966	4.75E-35	CART
UBR3	1.85E-39	-1947226142	231	705	5.51E-35	CART
ZNF683	1.86E-39	-2461876674	59	444	5.55E-35	CART
CCNY	1.94E-39	-2198430686	193	662	5.77E-35	CART
SOS2	2.04E-39	-1616477587	383	859	6.08E-35	CART
DLG1	2.20E-39	-1654199734	417	842	6.55E-35	CART
GALNT11	2.23E-39	-1756762865	241	752	6.65E-35	CART
SRPK2	2.25E-39	-1418488628	569	944	6.70E-35	CART
KMT2C	2.66E-39	-1341079803	548	927	7.93E-35	CART
AGTPBP1	2.89E-39	-1948356428	238	722	8.61E-35	CART
RPL10	3.22E-39	7098069037	987	974	9.58E-35	CART
CTSW	3.34E-39	-1391628573	238	782	9.95E-35	CART
FTL	4.73E-39	1068539138	979	0.97	1.41E-34	CART
FAM49B	4.93E-39	-1274804475	627	962	1.47E-34	CART
LINC01135	5.12E-39	-3050616691	0.04	389	1.53E-34	CART
STK17B	6.22E-39	-9138624771	949	983	1.85E-34	CART
SCAPER	7.41E-39	-1989220978	251	714	2.21E-34	CART
RPS13	7.84E-39	7285963661	0.98	957	2.34E-34	CART
DTNB	8.78E-39	-2322606685	142	0.59	2.62E-34	CART
SEC24B	9.08E-39	-1973010363	213	692	2.70E-34	CART
JAK2	1.01E-38	-1810991654	248	726	3.00E-34	CART
EXOC2	1.12E-38	-1792704034	261	756	3.35E-34	CART
RELL1	1.19E-38	-182996455	139	603	3.55E-34	CART
HDAC8	1.38E-38	-2137115263	201	658	4.10E-34	CART
ABCC1	1.39E-38	-2099495645	183	645	4.15E-34	CART
CCDC141	1.39E-38	-3176635573	61	436	4.15E-34	CART
SRBD1	1.49E-38	-2060481005	177	637	4.44E-34	CART
XRN1	1.53E-38	-1302798584	639	932	4.56E-34	CART
PTPN4	1.68E-38	-1383755103	508	902	5.01E-34	CART
ATRN	1.92E-38	-2476005812	96	504	5.73E-34	CART
SLC12A6	1.99E-38	-1938175388	188	658	5.94E-34	CART
AC131571.1	2.20E-38	-4339703248	17	316	6.56E-34	CART
NRF1	2.67E-38	-2209023773	134	577	7.95E-34	CART
TAB2	2.72E-38	-1269828765	668	957	8.11E-34	CART
DOCK11	2.84E-38	-1659652914	0.34	825	8.46E-34	CART
RPS7	3.45E-38	7350380675	985	966	1.03E-33	CART
S100A4	3.63E-38	1171817194	974	949	1.08E-33	CART
AC006978.2	3.98E-38	-3272665952	23	338	1.19E-33	CART
PLXNA4	4.09E-38	-280178903	33	363	1.22E-33	CART
AKAP13	7.48E-38	-9944249427	802	979	2.23E-33	CART
PBX3	7.63E-38	-2792865877	99	496	2.27E-33	CART
AL360091.3	7.71E-38	-311490549	35	368	2.30E-33	CART
SND1	9.57E-38	-1802426725	305	782	2.85E-33	CART
AL049869.3	1.03E-37	-3721595841	28	346	3.08E-33	CART
SRGN	1.07E-37	1010502789	977	962	3.19E-33	CART
WWP2	1.09E-37	-2017173088	178	645	3.24E-33	CART
PHF21A	1.24E-37	-1635170812	371	812	3.70E-33	CART
AC027644.4	1.25E-37	-3508044676	0.02	325	3.74E-33	CART
CERS6	1.65E-37	-238052874	111	521	4.91E-33	CART
GALNT2	1.72E-37	-1538777188	137	594	5.14E-33	CART
TIAM2	1.85E-37	-2493454545	106	517	5.52E-33	CART
NLK	2.06E-37	-2272534043	114	534	6.13E-33	CART
TMEM131	2.23E-37	-169980488	269	748	6.66E-33	CART
HLA-A	2.50E-37	661883265	997	983	7.46E-33	CART
ESYT2	2.72E-37	-1537088719	0.34	812	8.09E-33	CART
ADAM19	2.73E-37	-154856703	0.53	927	8.13E-33	CART
AC092652.2	2.83E-37	-3890649825	23	329	8.44E-33	CART
EPB41	3.02E-37	-1292543135	703	966	9.01E-33	CART
CCDC146	3.21E-37	-2278958601	0.14	577	9.57E-33	CART
MPP7	3.55E-37	-2213303546	102	521	1.06E-32	CART
RPL4	3.59E-37	1086407011	955	932	1.07E-32	CART
DOK6	3.74E-37	-3053166455	74	453	1.11E-32	CART
LRCH3	4.03E-37	-1703022866	302	765	1.20E-32	CART
USP34	4.36E-37	-1207605359	637	0.94	1.30E-32	CART
UBR1	4.46E-37	-1491574328	373	833	1.33E-32	CART
AC013652.1	4.98E-37	-2683412818	64	432	1.48E-32	CART
MBTD1	5.88E-37	-2053664966	182	637	1.75E-32	CART
BTG1	5.97E-37	1098220506	983	962	1.78E-32	CART
SCFD2	6.54E-37	-2522798176	74	457	1.95E-32	CART
INKA2	6.63E-37	-3305872925	41	0.38	1.98E-32	CART
FAM120B	8.34E-37	-2003378756	158	607	2.49E-32	CART
HIVEP1	8.45E-37	-2079416403	205	667	2.52E-32	CART
EIF1AY	8.71E-37	6169131511	487	9	2.60E-32	CART
TPK1	1.21E-36	-2624717843	111	517	3.60E-32	CART
RNGTT	1.25E-36	-1778165388	231	705	3.71E-32	CART
USP24	1.31E-36	-1878068494	216	679	3.90E-32	CART
ATP11B	1.36E-36	-1465230182	431	859	4.07E-32	CART
SCAF8	1.43E-36	-1711016835	289	761	4.27E-32	CART
TXNIP	1.80E-36	1285882639	975	966	5.35E-32	CART
AC011933.4	1.93E-36	-4109487272	0.02	312	5.75E-32	CART
SYTL3	2.37E-36	-1299684966	0.66	957	7.06E-32	CART
TENT2	2.42E-36	-153698637	373	821	7.21E-32	CART
GPR183	2.52E-36	2854994233	665	239	7.51E-32	CART
RPS6KA3	2.56E-36	-1260877829	637	927	7.63E-32	CART
RACK1	3.68E-36	720849893	0.98	966	1.10E-31	CART
TET2	3.70E-36	-1704427318	297	748	1.10E-31	CART
MON2	3.91E-36	-1560316018	295	761	1.17E-31	CART
ZNF75D	4.03E-36	-2158698762	117	0.53	1.20E-31	CART
TMCC1	4.18E-36	-205624183	193	641	1.25E-31	CART
GATAD2B	4.33E-36	-1466769074	409	842	1.29E-31	CART
RNF169	4.89E-36	-2081167515	145	585	1.46E-31	CART
ARID1B	5.03E-36	-1186409099	678	957	1.50E-31	CART
MFSD6	5.16E-36	-1809328916	211	684	1.54E-31	CART
GZMB	5.44E-36	-1300101988	536	0.94	1.62E-31	CART
ZNF718	5.65E-36	-2681753566	79	457	1.68E-31	CART
CDC27	6.33E-36	-1469360192	0.38	829	1.89E-31	CART
LCOR	6.52E-36	-1597937696	338	808	1.94E-31	CART
COMMD10	6.98E-36	-2321375018	195	632	2.08E-31	CART
RFTN1	7.86E-36	-1531204624	429	0.88	2.34E-31	CART
HCG17	9.50E-36	-3141493183	41	368	2.83E-31	CART
AC137810.1	9.58E-36	-5079005869	12	282	2.85E-31	CART
CLEC16A	1.03E-35	-2119366191	129	556	3.07E-31	CART
EIF1	1.30E-35	6958508384	0.99	966	3.86E-31	CART
ASH1L	1.32E-35	-1250137962	683	957	3.94E-31	CART
UBC	1.36E-35	8875641151	979	962	4.04E-31	CART
AC009313.1	1.36E-35	-3848656595	26	329	4.05E-31	CART
STRN3	1.45E-35	-1493184165	304	786	4.33E-31	CART
NF1	1.60E-35	-1493246357	381	825	4.77E-31	CART
HERC4	1.79E-35	-1323873918	505	906	5.34E-31	CART
PIK3CD	2.00E-35	-1722784838	375	816	5.96E-31	CART
ITSN2	2.42E-35	-1505296218	441	846	7.20E-31	CART
USP47	2.52E-35	-1244553892	482	919	7.50E-31	CART
AC073167.1	2.78E-35	-3593413777	26	325	8.29E-31	CART
FBXW11	2.82E-35	-1736852855	257	722	8.40E-31	CART
S100A11	3.15E-35	919509407	974	944	9.39E-31	CART
IKZF1	3.25E-35	-9451325484	848	996	9.69E-31	CART
CALM1	3.44E-35	8231102253	975	0.97	1.02E-30	CART
FOXP1	3.48E-35	-1275302961	693	953	1.04E-30	CART
PEX14	3.57E-35	-2031398412	102	504	1.06E-30	CART
VPS45	3.60E-35	-2245625612	0.14	564	1.07E-30	CART
ABHD15-AS1	3.85E-35	-3083675134	26	329	1.15E-30	CART
ZNF827	4.13E-35	-2107824709	155	581	1.23E-30	CART
NACA	4.23E-35	7089264179	977	966	1.26E-30	CART
C4orf19	4.43E-35	-366007388	0.03	333	1.32E-30	CART
HSP90AA1	4.85E-35	9040759324	975	949	1.45E-30	CART
LCP2	5.13E-35	-1203575857	665	0.94	1.53E-30	CART
VPS37B	5.89E-35	-2042277935	168	607	1.76E-30	CART
KATNAL1	7.09E-35	-2239096876	112	517	2.11E-30	CART
PAG1	7.96E-35	-1159735319	716	957	2.37E-30	CART
NBAS	8.31E-35	-1649007033	233	697	2.48E-30	CART
WWP1	9.28E-35	-1427963702	388	838	2.77E-30	CART
TNFSF8	9.31E-35	-1681074816	208	675	2.77E-30	CART
GAPDH	9.75E-35	929060314	0.98	983	2.91E-30	CART
TTN	1.17E-34	-2195959717	114	521	3.48E-30	CART
USPL1	1.19E-34	-1931838522	152	594	3.55E-30	CART
AL590006.1	1.24E-34	-3552639306	23	312	3.70E-30	CART
RPL10A	1.36E-34	8030100561	975	949	4.06E-30	CART
INPP5A	1.43E-34	-3066448189	54	393	4.25E-30	CART
MSI2	1.57E-34	-1402734633	505	893	4.68E-30	CART
H3F3A	1.60E-34	7146404932	975	966	4.77E-30	CART
APBB1IP	1.83E-34	-1031115276	802	987	5.44E-30	CART
CMIP	1.95E-34	-1350365831	0.5	893	5.80E-30	CART
PIAS1	1.99E-34	-1604218147	472	0.88	5.94E-30	CART
SGMS1	2.04E-34	-1892682823	188	637	6.09E-30	CART
R3HDM1	2.07E-34	-160586841	371	816	6.16E-30	CART
SEC22A	2.11E-34	-2413029429	114	509	6.28E-30	CART
SLC38A9	2.17E-34	-1898074561	158	0.59	6.46E-30	CART
STAP1	2.32E-34	-2233935759	116	517	6.92E-30	CART
UBE3C	2.41E-34	-1701588897	256	722	7.19E-30	CART
FRYL	2.88E-34	-1247720366	475	0.88	8.57E-30	CART
ESR2	3.53E-34	-2888586596	41	359	1.05E-29	CART
AC010149.1	4.59E-34	-3103647652	33	338	1.37E-29	CART
MT-ND5	4.65E-34	8371465344	0.99	0.97	1.39E-29	CART
LIPE-AS1	4.79E-34	-291750656	41	359	1.43E-29	CART
AHCYL2	4.92E-34	-2587254896	76	436	1.47E-29	CART
DCAF6	5.33E-34	-1638854673	276	722	1.59E-29	CART
ASAP1	5.45E-34	-1750757985	231	688	1.62E-29	CART
METTL15	5.47E-34	-2038428538	231	658	1.63E-29	CART
RAP1GDS1	5.86E-34	-1585019858	304	752	1.75E-29	CART
VPS54	6.59E-34	-1855299734	221	662	1.96E-29	CART
CRACR2A	6.82E-34	-2167568354	0.13	538	2.03E-29	CART
AEBP2	7.34E-34	-1503996673	406	825	2.19E-29	CART
NCK2	7.46E-34	-1462950869	307	778	2.22E-29	CART
RPL9	8.56E-34	6610104791	982	953	2.55E-29	CART
PSPC1	8.58E-34	-1384118849	384	0.85	2.56E-29	CART
USP3	9.65E-34	-1284980242	554	906	2.88E-29	CART
TCF7	9.77E-34	-2213178804	132	534	2.91E-29	CART
ATR	9.98E-34	-1726181679	211	662	2.97E-29	CART
TGFBR2	1.15E-33	-1327057666	569	919	3.42E-29	CART
AC104806.2	1.19E-33	-2904042488	48	368	3.55E-29	CART
TFCP2	1.46E-33	-1823137006	0.21	654	4.36E-29	CART
UMAD1	1.71E-33	-2022245772	208	0.65	5.11E-29	CART
FXYD5	1.90E-33	9433025418	967	932	5.65E-29	CART
SKAP1-AS1	2.12E-33	-2890182668	59	393	6.32E-29	CART
NMT2	2.33E-33	-1725057953	216	658	6.95E-29	CART
BTF3	2.42E-33	8377985618	0.97	949	7.22E-29	CART
MCM9	2.69E-33	-2455895697	111	491	8.03E-29	CART
AAK1	3.64E-33	-9625703113	734	962	1.09E-28	CART
SBF2	3.68E-33	-2523177436	104	474	1.10E-28	CART
YWHAB	4.06E-33	9815230084	965	957	1.21E-28	CART
GRK5	4.21E-33	-1932322619	172	598	1.25E-28	CART
RAB3GAP1	4.24E-33	-1527016813	439	846	1.26E-28	CART
KSR1	4.35E-33	-2672121639	51	0.38	1.30E-28	CART
YBX1	4.45E-33	9049372166	964	927	1.33E-28	CART
UBAP1	4.67E-33	-1756849013	219	662	1.39E-28	CART
NIPBL	5.10E-33	-1115487531	688	953	1.52E-28	CART
FNDC3B	5.18E-33	-2082120231	137	547	1.54E-28	CART
CHCHD3	5.25E-33	-1765691822	233	667	1.56E-28	CART
GLMN	6.72E-33	-1518063828	312	739	2.00E-28	CART
TLDC1	7.83E-33	-2221271269	92	462	2.33E-28	CART
TRIM22	8.25E-33	-1311661394	421	872	2.46E-28	CART
PDS5A	9.90E-33	-1331360183	497	0.88	2.95E-28	CART
TOMM7	1.14E-32	8524953976	965	944	3.40E-28	CART
MEF2A	1.17E-32	-152716194	317	765	3.50E-28	CART
GMFG	1.32E-32	9140544474	0.96	927	3.92E-28	CART
VPS13D	1.34E-32	-1598340887	267	709	3.98E-28	CART
YTHDF3	1.38E-32	-16281906	241	705	4.12E-28	CART
TET3	1.44E-32	-213567813	78	432	4.28E-28	CART
SP140L	1.59E-32	-1168766218	483	906	4.75E-28	CART
MYO1D	1.62E-32	-2603207031	101	462	4.83E-28	CART
RPL12	1.66E-32	733193353	977	966	4.96E-28	CART
ATM	1.68E-32	-1123564906	716	962	5.02E-28	CART
AC026202.2	1.85E-32	-3845925106	0.02	286	5.52E-28	CART
AC026347.1	1.88E-32	-3186876829	23	299	5.61E-28	CART
RPS26	1.89E-32	585618285	0.98	962	5.62E-28	CART
ZDHHC14	1.92E-32	-2608685063	112	491	5.73E-28	CART
ZSWIM6	2.08E-32	-2066383176	142	538	6.20E-28	CART
SERF2	2.33E-32	6626575177	979	0.97	6.93E-28	CART
HECTD4	2.46E-32	-1558054304	249	697	7.34E-28	CART
RPL32	2.78E-32	6353241459	0.98	974	8.30E-28	CART
AC009554.1	2.94E-32	-4028478827	21	291	8.77E-28	CART
SP110	3.19E-32	-1191822979	616	923	9.52E-28	CART
EPC1	3.32E-32	-1144602374	601	0.94	9.90E-28	CART
GPR89B	3.38E-32	-2524297744	71	415	1.01E-27	CART
LMTK2	3.59E-32	-2289057929	71	419	1.07E-27	CART
EYA3	3.72E-32	-1739950807	182	624	1.11E-27	CART
MAP2K4	4.20E-32	-1576472557	246	684	1.25E-27	CART
GSE1	4.58E-32	-2365595026	64	406	1.36E-27	CART
TYW1	4.60E-32	-2048520721	155	564	1.37E-27	CART
COX4I1	4.91E-32	8054123869	967	953	1.46E-27	CART
SENP5	5.14E-32	-1715870786	262	701	1.53E-27	CART
SIPA1L3	5.33E-32	-2444415506	61	393	1.59E-27	CART
CCM2	5.37E-32	-1285173002	584	906	1.60E-27	CART
NME7	5.49E-32	-1459125178	299	761	1.64E-27	CART
NFAT5	5.50E-32	-136823849	487	872	1.64E-27	CART
ZRANB3	5.72E-32	-2660023359	53	372	1.70E-27	CART
CTSH	5.73E-32	3074828904	581	171	1.71E-27	CART
HMBOX1	5.94E-32	-1918436133	0.2	624	1.77E-27	CART
DAPK2	6.08E-32	-1929345174	244	662	1.81E-27	CART
SPOCK2	6.63E-32	1066977471	965	944	1.98E-27	CART
ENTPD1-AS1	7.14E-32	-2422319227	132	517	2.13E-27	CART
ITGAX	7.34E-32	-2406951638	64	402	2.19E-27	CART
TRPM7	7.50E-32	-1217593142	417	863	2.23E-27	CART
RPL30	8.61E-32	5495701473	983	979	2.57E-27	CART
THADA	9.40E-32	-1704274035	0.2	645	2.80E-27	CART
DIS3L2	9.67E-32	-1656454574	157	577	2.88E-27	CART
LIN54	1.19E-31	-2048636585	142	538	3.55E-27	CART
CCND3	1.30E-31	-1330842912	459	0.88	3.88E-27	CART
PGAP1	1.49E-31	-1724633149	224	658	4.43E-27	CART
CD27	1.88E-31	-12665751	219	675	5.62E-27	CART
LINC02100	2.08E-31	-2503651679	0.04	338	6.19E-27	CART
TBL1X	2.15E-31	-1438446607	411	833	6.41E-27	CART
DHRSX	2.48E-31	-1481647464	216	654	7.38E-27	CART
RIPOR2	2.67E-31	-1183140838	759	0.97	7.94E-27	CART
HINT1	2.80E-31	7610136565	972	966	8.35E-27	CART
SAP30L-AS1	3.01E-31	-3357075281	18	278	8.96E-27	CART
GATAD2A	3.11E-31	-1488963426	295	756	9.26E-27	CART
GLG1	3.27E-31	-121713018	525	868	9.75E-27	CART
AC010275.1	3.54E-31	-4286283255	0.01	248	1.05E-26	CART
RASSF3	3.84E-31	-1611297107	0.33	782	1.14E-26	CART
RPS11	3.99E-31	6079435095	977	979	1.19E-26	CART
ERP27	4.32E-31	-3145030348	41	338	1.29E-26	CART
MLLT10	4.92E-31	-1477125154	0.35	778	1.47E-26	CART
RBL2	5.15E-31	-1128425725	693	966	1.53E-26	CART
CNOT2	5.23E-31	-1204491955	495	872	1.56E-26	CART
ZMYM4	5.39E-31	-1493917418	353	795	1.61E-26	CART
ZNF862	5.68E-31	-227719388	79	427	1.69E-26	CART
AL683807.1	5.75E-31	-2211297843	41	342	1.71E-26	CART
AC091057.6	6.04E-31	-333653807	51	355	1.80E-26	CART
RPS15	7.60E-31	5606506362	983	0.97	2.26E-26	CART
AC068724.3	8.98E-31	-3236734429	18	274	2.68E-26	CART
KDM2A	9.32E-31	-1271308651	447	0.85	2.78E-26	CART
RPSA	9.34E-31	7251468851	975	974	2.78E-26	CART
FBXW8	9.48E-31	-1950660565	78	423	2.82E-26	CART
ADGRG5	9.88E-31	-2697760831	58	372	2.94E-26	CART
LINC00513	1.29E-30	-1796473198	0.18	585	3.85E-26	CART
KLHL20	1.36E-30	-1547045119	193	624	4.06E-26	CART
EID1	1.43E-30	126499254	871	748	4.25E-26	CART
MAN1C1	1.61E-30	-2076522888	74	415	4.78E-26	CART
MTMR3	1.62E-30	-1819184474	145	538	4.84E-26	CART
AL031428.1	1.66E-30	-4127106959	17	265	4.95E-26	CART
TMSB4X	1.70E-30	5028895594	988	987	5.06E-26	CART
PREX1	2.12E-30	-1264459994	411	821	6.31E-26	CART
RERE	2.26E-30	-1567389061	328	744	6.74E-26	CART
TBC1D32	2.34E-30	-2751965229	64	0.38	6.98E-26	CART
CDK6	2.60E-30	-1327196746	558	0.91	7.74E-26	CART
ZNF451-AS1	2.91E-30	-2874084873	41	333	8.68E-26	CART
TSPAN5	2.93E-30	-1865088438	244	662	8.73E-26	CART
ST8SIA6	3.94E-30	-4722206772	0.01	239	1.17E-25	CART
SLC39A10	3.95E-30	-1554378227	338	756	1.18E-25	CART
PPP1R21	4.01E-30	-1605680766	246	671	1.19E-25	CART
ELP4	4.11E-30	-1944059341	234	628	1.23E-25	CART
IQGAP2	5.07E-30	-1089046464	705	957	1.51E-25	CART
RCOR1	5.08E-30	-1855989892	144	547	1.51E-25	CART
RLF	5.12E-30	-1406257162	322	756	1.53E-25	CART
AL592183.1	5.17E-30	-1955180689	167	568	1.54E-25	CART
RBMS1	5.55E-30	-1033668337	719	949	1.65E-25	CART
EEF1D	5.80E-30	7548162771	975	962	1.73E-25	CART
ARIH1	6.02E-30	-1399991851	444	855	1.79E-25	CART
SUSD1	6.30E-30	-2493248514	78	415	1.88E-25	CART
NCOA5	6.86E-30	-2163219088	81	423	2.04E-25	CART
ARFGEF1	6.96E-30	-128550268	497	868	2.07E-25	CART
HIVEP2	7.12E-30	-1417965772	378	829	2.12E-25	CART
R3HCC1L	7.39E-30	-1722474651	226	645	2.20E-25	CART
GRK3	7.67E-30	-1886130248	0.16	556	2.29E-25	CART
GPATCH8	8.99E-30	-118950503	0.51	889	2.68E-25	CART
AC079793.1	9.10E-30	-3962437992	12	244	2.71E-25	CART
ANKRD13C	9.55E-30	-1559629553	224	654	2.85E-25	CART
TTC33	9.60E-30	-1882429886	182	598	2.86E-25	CART
TANGO6	1.01E-29	-2249180151	84	423	3.00E-25	CART
CDK19	1.03E-29	-1750498545	208	628	3.07E-25	CART
RPL27	1.04E-29	587346526	979	974	3.09E-25	CART
AL391839.1	1.14E-29	-3922244432	12	244	3.41E-25	CART
C1QTNF3-AMACR	1.15E-29	-2576747292	33	308	3.41E-25	CART
AP2B1	1.16E-29	-1362447605	356	791	3.45E-25	CART
SLA2	1.35E-29	-1308780178	363	825	4.02E-25	CART
UBE4B	1.36E-29	-1812702471	165	564	4.07E-25	CART
ZC4H2	1.41E-29	-2519339577	48	346	4.21E-25	CART
LIN52	1.58E-29	-2010543483	68	393	4.71E-25	CART
PELI1	1.62E-29	-1826593025	172	581	4.82E-25	CART
LPGAT1	1.64E-29	-1467804554	307	735	4.88E-25	CART
STAG2	1.67E-29	-9944996937	675	949	4.99E-25	CART
PCGF5	1.70E-29	-1361511232	386	812	5.07E-25	CART
NDUFAF6	1.90E-29	-1496091916	0.14	534	5.65E-25	CART
CDKN2A	2.01E-29	-1536764665	264	688	5.99E-25	CART
DENND5A	2.33E-29	-2823182148	61	368	6.95E-25	CART
TNRC6C	2.55E-29	-1479285584	282	718	7.61E-25	CART
MCPH1	2.65E-29	-155570339	305	726	7.89E-25	CART
SMURF1	2.78E-29	-1967232225	119	491	8.28E-25	CART
MAGED1	2.89E-29	-2191757725	139	513	8.62E-25	CART
AC090627.1	3.13E-29	-2730233178	45	333	9.33E-25	CART
SIK2	3.16E-29	-2186914436	83	423	9.41E-25	CART
AFF1	3.19E-29	-1504648673	384	799	9.50E-25	CART
SLC4A8	3.24E-29	-2748322212	41	325	9.66E-25	CART
SRGAP3	3.31E-29	-2441865739	97	444	9.86E-25	CART
AC124312.1	3.77E-29	-2548271751	53	0.35	1.12E-24	CART
PTPRK	3.87E-29	-2720947224	89	419	1.15E-24	CART
RPS6KA5	3.96E-29	-1417857872	528	872	1.18E-24	CART
RAB27A	4.07E-29	-1166579356	0.53	906	1.21E-24	CART
AC010976.1	4.12E-29	-4696675067	7	222	1.23E-24	CART
AL161725.1	4.81E-29	-3696221114	17	256	1.43E-24	CART
SACM1L	4.91E-29	-122508822	475	868	1.46E-24	CART
IKZF2	5.12E-29	-2983120513	91	419	1.53E-24	CART
NEK10	5.17E-29	-2754787087	28	291	1.54E-24	CART
PRKAR1B	6.14E-29	-2165568984	92	436	1.83E-24	CART
PKN2	6.48E-29	-1382779239	343	774	1.93E-24	CART
MED12L	6.96E-29	-3075687787	36	312	2.07E-24	CART
TRAK1	7.23E-29	-2324717711	87	423	2.15E-24	CART
DCTN4	7.54E-29	-159263868	162	0.56	2.25E-24	CART
FAM214A	9.27E-29	-1456585895	388	791	2.76E-24	CART
XPO4	9.38E-29	-1886677161	201	598	2.79E-24	CART
RALA	1.06E-28	-1182857321	606	932	3.14E-24	CART
PPP1R12B	1.14E-28	-1894439426	0.13	0.5	3.41E-24	CART
UBA6-AS1	1.16E-28	-1943464983	107	0.47	3.47E-24	CART
GNAI2	1.22E-28	1028248691	917	876	3.64E-24	CART
AC104365.1	1.32E-28	-4192505698	12	235	3.93E-24	CART
POU2F1	1.42E-28	-1667221661	226	641	4.22E-24	CART
ZNF251	1.43E-28	-2313074674	74	393	4.26E-24	CART
LAPTM5	1.54E-28	9028673075	969	936	4.60E-24	CART
PDE5A	1.62E-28	-2822310151	45	329	4.83E-24	CART
PPP2R5A	1.75E-28	-1389366234	401	803	5.21E-24	CART
PATL2	1.82E-28	-1737771454	224	637	5.43E-24	CART
PLEKHA7	2.15E-28	-2575757433	41	321	6.40E-24	CART
KIAA1109	2.26E-28	-1252551015	441	846	6.74E-24	CART
MYO5A	2.31E-28	-1548018341	285	705	6.89E-24	CART
LARP4B	2.32E-28	-1279275848	348	782	6.91E-24	CART
PHC3	2.35E-28	-112810889	0.5	893	7.00E-24	CART
KANSL1-AS1	2.61E-28	-2029105536	109	462	7.76E-24	CART
AL359922.1	2.81E-28	-348582648	21	265	8.36E-24	CART
TRG-AS1	2.84E-28	-1575246178	398	791	8.47E-24	CART
TRAF3	2.90E-28	-1350107851	351	774	8.63E-24	CART
YEATS2	3.03E-28	-1663459861	0.19	594	9.02E-24	CART
SNRK	3.13E-28	-1190228737	0.45	846	9.31E-24	CART
TIMD4	3.20E-28	-2818426691	53	346	9.53E-24	CART
UBR2	3.46E-28	-1253630017	488	846	1.03E-23	CART
MINDY3	3.58E-28	-1650430252	175	573	1.07E-23	CART
STAU2	3.60E-28	-1565812304	0.35	731	1.07E-23	CART
KLRB1	3.74E-28	2931128767	583	218	1.11E-23	CART
AL365273.2	4.11E-28	-2645100269	33	295	1.22E-23	CART
RSAD2	4.18E-28	-2289652991	66	376	1.24E-23	CART
C11orf65	4.19E-28	-2502862076	54	0.35	1.25E-23	CART
SOD1	4.76E-28	1102775787	911	855	1.42E-23	CART
TSPO	5.00E-28	1317843165	832	744	1.49E-23	CART
KIF13B	5.03E-28	-1843135434	163	556	1.50E-23	CART
ZNF652	5.40E-28	-1063216632	584	919	1.61E-23	CART
AC011476.3	6.91E-28	-3446483136	28	278	2.06E-23	CART
EMP3	7.06E-28	1021172047	946	893	2.10E-23	CART
SLC20A2	7.22E-28	-1771945396	142	517	2.15E-23	CART
CD247	7.24E-28	-9678273556	718	957	2.16E-23	CART
CIRBP	7.59E-28	1101493632	896	842	2.26E-23	CART
MYL6	7.87E-28	6369274752	985	962	2.35E-23	CART
TTLL5	8.14E-28	-1694593668	91	432	2.43E-23	CART
MYL12B	8.29E-28	7195063591	967	957	2.47E-23	CART
OVOL2	8.80E-28	-3449355361	25	269	2.62E-23	CART
AC093010.2	9.07E-28	-1996267758	134	496	2.70E-23	CART
PRIM2	9.10E-28	-1919977163	155	526	2.71E-23	CART
TPST2	1.01E-27	-1527166757	178	598	3.02E-23	CART
SETD5	1.08E-27	-1172634525	508	889	3.21E-23	CART
CDCP1	1.17E-27	-2937740208	43	316	3.48E-23	CART
DENND6A-AS1	1.25E-27	-3393206296	21	261	3.74E-23	CART
AL031772.1	1.31E-27	-3284982117	18	252	3.89E-23	CART
AC009690.1	1.32E-27	-2933770432	0.04	308	3.94E-23	CART
TRAC	1.42E-27	8984750992	972	957	4.22E-23	CART
WDPCP	1.65E-27	-24349224	71	376	4.92E-23	CART
DDX3Y	1.66E-27	7227003917	0.38	0	4.95E-23	CART
AL139807.1	1.81E-27	-3767404449	18	248	5.39E-23	CART
ZNF644	1.94E-27	-1108696562	497	876	5.79E-23	CART
GNPTAB	1.94E-27	-1290548866	457	829	5.79E-23	CART
NUP214	1.97E-27	-1555022732	182	0.59	5.88E-23	CART
ZNF654	1.98E-27	-1604936922	238	645	5.90E-23	CART
MED13	2.01E-27	-125549705	0.45	825	5.99E-23	CART
HLA-DPA1	2.05E-27	2065266943	682	389	6.11E-23	CART
AC022075.1	2.10E-27	-2913525186	38	303	6.27E-23	CART
GTDC1	2.16E-27	-1895270398	246	0.62	6.45E-23	CART
FBXO42	2.29E-27	-1785887528	175	564	6.82E-23	CART
PRDX1	2.44E-27	1196839427	851	761	7.28E-23	CART
ERBIN	2.45E-27	-1091498621	569	893	7.31E-23	CART
AL355076.2	2.53E-27	-3124996151	0.03	282	7.53E-23	CART
EIF2AK3	2.54E-27	-2112309662	104	0.44	7.55E-23	CART
EPC2	2.58E-27	-1394266925	243	658	7.68E-23	CART
TRPC4AP	3.14E-27	-1326517161	267	684	9.34E-23	CART
AP002336.2	3.22E-27	-4162276907	13	231	9.58E-23	CART
CNNM2	3.24E-27	-2402445361	76	389	9.64E-23	CART
RPS6	3.30E-27	6372784868	985	0.97	9.83E-23	CART
TMEM156	3.45E-27	-1335450988	411	799	1.03E-22	CART
AP000787.1	3.53E-27	-2626427543	87	402	1.05E-22	CART
DMXL1	3.58E-27	-1575780904	226	628	1.07E-22	CART
ABL1	3.59E-27	-2175054139	102	432	1.07E-22	CART
PLCG2	3.69E-27	-2405049755	109	0.44	1.10E-22	CART
ATF7IP	4.29E-27	-1037738558	627	919	1.28E-22	CART
SIRPG	4.38E-27	-156487843	0.18	568	1.31E-22	CART
FLI1	4.42E-27	-1172921156	447	863	1.32E-22	CART
RNF144A	4.52E-27	-2578440634	48	325	1.35E-22	CART
MTM1	5.06E-27	-1382870512	219	637	1.51E-22	CART
MYO9B	5.23E-27	-1248133662	394	808	1.56E-22	CART
PPA2	5.57E-27	-1503875461	318	739	1.66E-22	CART
XCL1	5.62E-27	-310400151	46	316	1.67E-22	CART
NFE2L2	5.73E-27	-1186060518	479	863	1.71E-22	CART
AL138752.2	5.77E-27	-2410180395	41	312	1.72E-22	CART
ZNF600	5.84E-27	-1850786613	56	355	1.74E-22	CART
KDM2B	5.91E-27	-174164924	0.16	547	1.76E-22	CART
FGD3	6.87E-27	-1242830758	409	821	2.05E-22	CART
AC023389.1	7.23E-27	-4424227185	0.01	218	2.15E-22	CART
SEMA4D	7.87E-27	-1123503863	459	897	2.34E-22	CART
CEP192	7.94E-27	-1415901489	262	692	2.37E-22	CART
CD7	8.27E-27	-901403392	0.68	953	2.46E-22	CART
NUP153	8.72E-27	-1282460512	0.32	761	2.60E-22	CART
MAP3K8	9.13E-27	-1369979618	193	594	2.72E-22	CART
AC079594.2	9.20E-27	-3870033446	17	239	2.74E-22	CART
TAF1	9.37E-27	-1294958114	195	611	2.79E-22	CART
HLA-C	9.92E-27	6174857615	0.99	979	2.96E-22	CART
NPM1	9.96E-27	7156787823	979	953	2.97E-22	CART
AC009126.1	1.07E-26	-2846096519	0.04	303	3.20E-22	CART
BTRC	1.08E-26	-1755154291	0.17	551	3.21E-22	CART
CCDC7	1.10E-26	-1876756458	0.15	504	3.27E-22	CART
HLCS	1.21E-26	-2121917369	106	0.44	3.62E-22	CART
C20orf194	1.23E-26	-2235072345	86	402	3.65E-22	CART
SELENOO	1.25E-26	-1975278389	56	0.35	3.73E-22	CART
SPAG1	1.30E-26	-2087702538	112	457	3.89E-22	CART
FAM19A1	1.37E-26	-2683501925	36	295	4.08E-22	CART
RNF145	1.40E-26	-1285490516	417	808	4.17E-22	CART
HECW2	1.41E-26	-2434982658	36	299	4.21E-22	CART
ADNP	1.42E-26	-1321758903	0.35	744	4.24E-22	CART
SCMH1	1.42E-26	-2621374474	78	376	4.24E-22	CART
ZNF490	1.43E-26	-2254556003	66	368	4.27E-22	CART
ARNT	1.44E-26	-1628770097	195	0.59	4.28E-22	CART
VAV3	1.52E-26	-3095783001	0.04	299	4.52E-22	CART
BICD1	1.52E-26	-1994657747	139	491	4.53E-22	CART
FHIT	1.72E-26	-2490327166	102	423	5.13E-22	CART
PPM1B	1.72E-26	-129487516	373	799	5.13E-22	CART
STAMBPL1	1.76E-26	-1789426202	177	564	5.24E-22	CART
AC244131.2	1.80E-26	-2760829268	31	282	5.37E-22	CART
TBC1D1	1.88E-26	-1563456746	271	662	5.60E-22	CART
RAPGEF2	1.91E-26	-1890164167	256	637	5.70E-22	CART
RREB1	2.00E-26	-1530560395	193	0.59	5.95E-22	CART
RPLP2	2.04E-26	496258936	983	962	6.09E-22	CART
LINC02446	2.05E-26	-2083898272	102	432	6.11E-22	CART
MTRNR2L1	2.14E-26	1177425009	847	735	6.38E-22	CART
HTT	2.21E-26	-1532094609	221	632	6.59E-22	CART
SUCLG2-AS1	2.50E-26	-236924093	56	338	7.44E-22	CART
ACAP2	2.67E-26	-1066548625	612	915	7.95E-22	CART
CXCR4	2.90E-26	1316533114	924	855	8.65E-22	CART
SUSD6	3.13E-26	-1458954788	282	684	9.32E-22	CART
GML	3.15E-26	-307568894	28	269	9.38E-22	CART
SLC38A1	3.15E-26	-8907102919	797	957	9.39E-22	CART
STAM	3.20E-26	-1304498168	0.38	774	9.53E-22	CART
SP3	3.23E-26	-1260713561	436	825	9.62E-22	CART
EHBP1	3.35E-26	-2318871706	116	444	9.98E-22	CART
ZFX	3.71E-26	-1198984878	403	799	1.11E-21	CART
R3HDM2	4.42E-26	-1196849801	512	855	1.32E-21	CART
TBL1XR1	4.83E-26	-85911867	797	949	1.44E-21	CART
S100Z	5.34E-26	-282576758	53	329	1.59E-21	CART
ITGAL	5.37E-26	-1272215332	429	812	1.60E-21	CART
MPZL3	6.14E-26	-1677631423	198	585	1.83E-21	CART
PDE4A	6.69E-26	-1402163161	257	667	1.99E-21	CART
FAM19A2	6.75E-26	-2811199553	28	269	2.01E-21	CART
CYFIP2	6.87E-26	-1083819156	497	855	2.05E-21	CART
SMG7	6.97E-26	-1498179572	0.3	697	2.08E-21	CART
NDUFB10	7.16E-26	1131905126	863	778	2.13E-21	CART
KANSL1L	7.22E-26	-2540142513	66	355	2.15E-21	CART
AC109587.1	7.25E-26	-3207161108	0.02	244	2.16E-21	CART
MAN2A1	7.34E-26	-1434854723	226	624	2.19E-21	CART
NFATC2	7.54E-26	-1221483465	413	812	2.25E-21	CART
SERPINB9P1	7.97E-26	-2459162979	28	269	2.37E-21	CART
RPRD2	8.00E-26	-1544135081	327	726	2.38E-21	CART
KAT6A	8.18E-26	-1087014494	591	936	2.44E-21	CART
ZHX3	8.23E-26	-2384329029	0.05	321	2.45E-21	CART
NAP1L4	8.39E-26	-8507388793	789	974	2.50E-21	CART
ABRACL	8.50E-26	1135207652	865	812	2.53E-21	CART
NSF	8.78E-26	-1293691978	274	714	2.62E-21	CART
AL021707.1	8.93E-26	-3742051064	13	222	2.66E-21	CART
TMEM173	8.95E-26	2350098153	599	282	2.67E-21	CART
AC090772.2	9.25E-26	-2780134915	31	278	2.76E-21	CART
AC074032.1	9.46E-26	-1814971741	139	0.5	2.82E-21	CART
P2RY8	9.55E-26	-1524532445	384	782	2.84E-21	CART
RAN	9.60E-26	1094022675	886	829	2.86E-21	CART
FAM208B	9.77E-26	-1361963204	355	765	2.91E-21	CART
LRRC37A2	1.04E-25	-2409962787	51	325	3.09E-21	CART
GABPB1	1.23E-25	-1446324055	236	0.65	3.68E-21	CART
LARS2	1.52E-25	-2348007125	58	338	4.52E-21	CART
CUL5	1.56E-25	-1219833195	314	748	4.64E-21	CART
CDYL2	1.59E-25	-1824579255	99	423	4.74E-21	CART
AKT3	1.72E-25	-1470223109	409	769	5.14E-21	CART
SPG11	1.74E-25	-1288067125	0.37	748	5.18E-21	CART
CXCR6	1.77E-25	2321578635	662	0.38	5.27E-21	CART
ZNF429	1.77E-25	-2609409563	45	308	5.28E-21	CART
LIMS1	1.78E-25	1502282487	827	709	5.30E-21	CART
WDR20	1.80E-25	-1421906782	198	594	5.35E-21	CART
RNF138	1.82E-25	-1624253384	0.21	603	5.42E-21	CART
POC1B	1.86E-25	-142970985	322	739	5.55E-21	CART
HLA-DRB1	2.07E-25	2263877864	663	415	6.17E-21	CART
PSMA1	2.11E-25	-1051501596	789	962	6.27E-21	CART
EEF2	2.11E-25	99365011	903	0.91	6.29E-21	CART
TNFRSF18	2.12E-25	2183858003	609	261	6.31E-21	CART
CALCB	2.17E-25	-2928280773	26	261	6.46E-21	CART
AC015849.1	2.21E-25	-2901585892	36	286	6.59E-21	CART
ZNF235	2.32E-25	-2596669655	63	342	6.92E-21	CART
CBFB	2.41E-25	-142873625	401	786	7.19E-21	CART
KAT6B	2.42E-25	-1458527577	348	744	7.22E-21	CART
SLC9A9	2.48E-25	-1870406738	198	551	7.39E-21	CART
MTMR1	2.51E-25	-1618531009	0.13	474	7.47E-21	CART
BPTF	2.95E-25	-851462008	795	0.97	8.80E-21	CART
FOXN2	2.99E-25	-1387752746	284	701	8.92E-21	CART
LINC00623	3.12E-25	-1258004888	363	765	9.28E-21	CART
C11orf49	3.17E-25	-1847533777	0.14	487	9.46E-21	CART
RPS18	3.30E-25	5732446969	0.99	979	9.84E-21	CART
USP32	3.60E-25	-1830695556	175	534	1.07E-20	CART
AVL9	3.71E-25	-1611030333	0.21	0.59	1.11E-20	CART
MATK	3.85E-25	-2150194524	66	355	1.15E-20	CART
KCNQ5	3.87E-25	-3079319159	28	261	1.15E-20	CART
RPS15A	3.92E-25	4779787157	983	979	1.17E-20	CART
PBX4	3.99E-25	-1470678444	167	547	1.19E-20	CART
EFL1	4.22E-25	-1913266988	145	491	1.26E-20	CART
PRPF40B	4.46E-25	-2261425415	59	338	1.33E-20	CART
MAST4	4.58E-25	-1299833438	477	838	1.36E-20	CART
AC022916.1	4.98E-25	-261703862	59	333	1.48E-20	CART
AC009093.2	5.47E-25	-2086810702	56	329	1.63E-20	CART
CBFA2T2	5.68E-25	-1546500625	248	654	1.69E-20	CART
TNPO3	5.71E-25	-1389765487	236	632	1.70E-20	CART
AC079447.1	5.77E-25	-2961840446	0.03	265	1.72E-20	CART
BBS9	5.82E-25	-2452517713	0.05	312	1.73E-20	CART
SMC1B	6.28E-25	-3590072689	15	222	1.87E-20	CART
MSH3	6.34E-25	-1529141692	274	658	1.89E-20	CART
CIB1	6.70E-25	9162321284	929	885	2.00E-20	CART
TNC	7.03E-25	-2601121334	51	316	2.09E-20	CART
TYW1B	8.36E-25	-2740484476	45	299	2.49E-20	CART
TG	8.55E-25	-3379567697	17	226	2.55E-20	CART
ADAMTS17	8.80E-25	-4224397942	13	214	2.62E-20	CART
NR2C2	9.12E-25	-1566374876	252	654	2.72E-20	CART
SLC25A12	9.26E-25	-1560515402	185	0.56	2.76E-20	CART
LCORL	1.06E-24	-1383177038	238	632	3.16E-20	CART
TTC7A	1.19E-24	-1503084102	215	598	3.54E-20	CART
GALNT10	1.21E-24	-1439366144	358	756	3.59E-20	CART
HEATR5B	1.28E-24	-1784916063	0.17	526	3.80E-20	CART
SMCHD1	1.32E-24	-7986139714	815	966	3.93E-20	CART
PLXNC1	1.43E-24	-1492096055	221	611	4.26E-20	CART
PIGN	1.46E-24	-1662662132	167	526	4.36E-20	CART
NR3C1	1.48E-24	-1035884766	691	932	4.40E-20	CART
HS2ST1	1.50E-24	-2077322535	122	449	4.48E-20	CART
TPT1	1.52E-24	4848943942	987	991	4.53E-20	CART
SDCCAG8	1.73E-24	-1408890032	0.31	692	5.15E-20	CART
TRIM5	1.84E-24	-1470438517	188	564	5.49E-20	CART
STARD9	2.12E-24	-1937413415	92	402	6.32E-20	CART
NBPF19	2.19E-24	-1532270779	139	496	6.54E-20	CART
CRADD	2.21E-24	-2130698042	125	449	6.59E-20	CART
CD19	2.24E-24	748471857	343	0	6.67E-20	CART
ABHD17B	2.39E-24	-1826956562	0.15	496	7.12E-20	CART
UBAP2	2.42E-24	-1552031386	234	0.62	7.21E-20	CART
SP140	2.59E-24	-1404816143	487	799	7.71E-20	CART
SNX4	2.68E-24	-1635957842	185	556	7.98E-20	CART
WDR37	2.73E-24	-1520511549	172	538	8.14E-20	CART
AC104316.1	2.73E-24	-3341774309	0.02	231	8.14E-20	CART
ANKMY1	2.85E-24	-2067960068	81	0.38	8.48E-20	CART
CWF19L2	3.46E-24	-1535028198	251	641	1.03E-19	CART
GGA2	3.60E-24	-1054589454	373	782	1.07E-19	CART
FBXW4	3.72E-24	-1393172698	183	564	1.11E-19	CART
KIF9-AS1	3.77E-24	-2706948596	45	295	1.12E-19	CART
ABI1	3.78E-24	-1114670712	546	889	1.13E-19	CART
JUNB	3.78E-24	192810713	713	457	1.13E-19	CART
FBXO34	3.87E-24	-1295081056	323	735	1.15E-19	CART
SLX4IP	3.94E-24	-1806684747	117	444	1.17E-19	CART
AP005899.1	4.35E-24	-2478620539	38	282	1.29E-19	CART
ASTN2	4.40E-24	-2623840116	45	295	1.31E-19	CART
TLK1	4.42E-24	-9552095129	627	919	1.32E-19	CART
NLRC3	4.49E-24	-9700359321	391	846	1.34E-19	CART
FAM222B	4.51E-24	-138854402	0.18	547	1.34E-19	CART
MYL12A	4.83E-24	6053056134	975	0.97	1.44E-19	CART
SGCE	5.00E-24	-3009551294	28	252	1.49E-19	CART
CYTH1	5.01E-24	-999256912	0.62	927	1.49E-19	CART
RAB3GAP2	5.35E-24	-1194042764	342	756	1.59E-19	CART
KLHL5	5.45E-24	-1334499537	366	765	1.62E-19	CART
UBA52	5.47E-24	4734899996	982	966	1.63E-19	CART
BMP2K	5.50E-24	-1710617326	139	474	1.64E-19	CART
KDSR	5.84E-24	2033439749	634	342	1.74E-19	CART
AC090825.1	5.96E-24	-2804773081	28	252	1.78E-19	CART
LRMP	6.16E-24	-1355038568	191	568	1.84E-19	CART
DNHD1	6.26E-24	-264601265	38	278	1.86E-19	CART
GPD2	6.79E-24	-2222173711	94	393	2.02E-19	CART
ZNF81	6.90E-24	-2473182794	38	278	2.05E-19	CART
RPL34-AS1	7.45E-24	-3633307676	17	218	2.22E-19	CART
RAP1A	7.75E-24	-8267600861	827	962	2.31E-19	CART
CHIC2	7.96E-24	-1141532654	391	812	2.37E-19	CART
CD226	7.96E-24	-1296982718	0.5	825	2.37E-19	CART
LGALS3	8.57E-24	1102536983	875	846	2.55E-19	CART
VPS39	8.74E-24	-1830939004	124	457	2.61E-19	CART
PRKX-AS1	8.78E-24	-2746218112	26	248	2.62E-19	CART
AP4E1	9.41E-24	-175417705	107	432	2.80E-19	CART
PIGB	9.97E-24	-1752294955	116	444	2.97E-19	CART
ACVR1	1.01E-23	-167115394	142	487	3.01E-19	CART
SCFD1	1.03E-23	-1170412931	424	786	3.08E-19	CART
BTBD10	1.03E-23	-1457346669	191	564	3.08E-19	CART
ARHGAP25	1.06E-23	-1203601499	487	821	3.17E-19	CART
WDR44	1.16E-23	-158686972	147	496	3.44E-19	CART
ATE1	1.19E-23	-1388016277	309	697	3.55E-19	CART
ERCC6L2	1.22E-23	-1634130592	236	615	3.63E-19	CART
AC124319.2	1.36E-23	-2162340501	71	355	4.05E-19	CART
MTREX	1.39E-23	-1340822556	272	667	4.14E-19	CART
TBC1D31	1.40E-23	-1290798696	0.2	585	4.17E-19	CART
PIK3C2A	1.40E-23	-1384448873	195	577	4.18E-19	CART
ANXA5	1.51E-23	1069772304	865	0.85	4.50E-19	CART
SLC35F5	1.55E-23	-1703227213	155	504	4.62E-19	CART
RCC1	1.72E-23	-1699027948	112	432	5.12E-19	CART
PIGL	1.74E-23	-1730305206	125	457	5.18E-19	CART
ZMYND8	1.76E-23	-1270942298	328	735	5.23E-19	CART
PRKRIP1	1.77E-23	-158469863	196	564	5.29E-19	CART
KANTR	1.95E-23	-2311218207	53	312	5.81E-19	CART
CDKL1	1.99E-23	-27209639	51	303	5.93E-19	CART
MDFIC	1.99E-23	-1267543362	518	838	5.93E-19	CART
ZDHHC17	2.01E-23	-1450601066	177	551	5.98E-19	CART
KCNQ1	2.18E-23	-2363649247	61	329	6.50E-19	CART
GPR171	2.23E-23	854840133	939	0.94	6.65E-19	CART
ZNF254	2.31E-23	-1566135432	147	491	6.87E-19	CART
AL645465.1	2.35E-23	-2997692192	25	239	6.99E-19	CART
TXNDC16	2.46E-23	-2029236632	64	338	7.34E-19	CART
AC068888.1	2.58E-23	-3177786127	23	235	7.70E-19	CART
OSBPL8	2.59E-23	-9058648008	0.81	979	7.72E-19	CART
TMBIM6	2.62E-23	8523951066	932	893	7.79E-19	CART
RANBP9	2.63E-23	-1442492335	304	684	7.83E-19	CART
ATP2C1	2.64E-23	-1560858478	206	573	7.86E-19	CART
EHMT1	2.70E-23	-1199856644	383	748	8.06E-19	CART
AL133480.1	2.87E-23	-2725760278	13	205	8.54E-19	CART
NIN	2.92E-23	-1294937743	444	791	8.69E-19	CART
SNHG22	2.92E-23	-2331895878	0.04	278	8.71E-19	CART
RAB28	2.94E-23	-1517816873	208	573	8.75E-19	CART
BCL2L1	3.12E-23	-1463655445	167	0.53	9.28E-19	CART
BTAF1	3.12E-23	-153386433	215	581	9.31E-19	CART
ITPR1	3.21E-23	-1123488287	325	709	9.55E-19	CART
AC015813.2	3.25E-23	-3994805891	8	188	9.69E-19	CART
MAPK1	3.46E-23	-1164170449	401	786	1.03E-18	CART
SLC23A2	3.80E-23	-1758244933	94	397	1.13E-18	CART
SUMO2	4.07E-23	6215220395	965	949	1.21E-18	CART
MTA3	4.57E-23	-1535300126	175	0.53	1.36E-18	CART
LATS1	4.77E-23	-1190210551	249	654	1.42E-18	CART
MAPKAP1	4.90E-23	-1477871253	0.3	684	1.46E-18	CART
AC007384.1	4.93E-23	-1894258909	137	0.47	1.47E-18	CART
EPS15	4.96E-23	-1172053771	503	829	1.48E-18	CART
SLC16A7	5.17E-23	-122633326	249	645	1.54E-18	CART
ASXL1	5.45E-23	-1266406558	363	739	1.62E-18	CART
TLE4	5.50E-23	-1165195326	403	786	1.64E-18	CART
STIM2	5.55E-23	-1224049396	459	803	1.65E-18	CART
SORL1	6.28E-23	-1166734803	503	825	1.87E-18	CART
RPS8	6.54E-23	5065119398	982	979	1.95E-18	CART
GNLY	6.97E-23	-1427184906	393	761	2.08E-18	CART
NEK1	7.04E-23	-1391223374	322	697	2.10E-18	CART
WASL	7.16E-23	-1785264815	153	496	2.13E-18	CART
RBM26	7.26E-23	-1078990084	579	868	2.16E-18	CART
FAM13B	7.38E-23	-1269407485	342	731	2.20E-18	CART
RNASET2	7.49E-23	1421295444	769	0.62	2.23E-18	CART
SLAMF6	7.67E-23	-156024581	175	0.53	2.28E-18	CART
CSNK1G3	7.73E-23	-104459827	0.38	782	2.30E-18	CART
HELB	7.85E-23	-1189588338	361	774	2.34E-18	CART
AC005037.1	8.08E-23	-2781485841	33	256	2.41E-18	CART
UHRF1BP1	8.89E-23	-1865026015	58	321	2.65E-18	CART
AHNAK	8.93E-23	1661193003	756	598	2.66E-18	CART
CSGALNACT2	9.53E-23	-1114820012	429	812	2.84E-18	CART
FAM102B	9.62E-23	-1886136993	124	0.44	2.86E-18	CART
CRTC3	9.72E-23	-127010212	388	761	2.89E-18	CART
MAPK8	9.89E-23	-2310248644	155	466	2.95E-18	CART
KLHDC10	1.00E-22	-1451280208	162	509	2.99E-18	CART
CUBN	1.02E-22	-2542508924	0.05	295	3.02E-18	CART
SPON1-AS1	1.02E-22	-4457573392	8	184	3.02E-18	CART
LDHB	1.10E-22	7153376586	957	936	3.27E-18	CART
PLCG1-AS1	1.16E-22	-3354169907	13	201	3.46E-18	CART
WAC	1.20E-22	-8658891108	713	932	3.57E-18	CART
AL035530.2	1.22E-22	-244668079	33	256	3.62E-18	CART
LAIR1	1.28E-22	-151211162	137	483	3.82E-18	CART
AKAP7	1.29E-22	-1513292593	162	509	3.85E-18	CART
CENPK	1.29E-22	-1355394934	277	671	3.85E-18	CART
JAZF1	1.34E-22	-1715999943	137	457	3.98E-18	CART
AL391056.1	1.43E-22	-2986731081	38	265	4.25E-18	CART
ATP6V1G1	1.44E-22	7147911093	929	936	4.29E-18	CART
AL137856.1	1.46E-22	-2369982237	54	308	4.34E-18	CART
PDZD8	1.49E-22	-1288614811	244	628	4.45E-18	CART
USP9X	1.51E-22	-1109077774	446	833	4.51E-18	CART
CCR6	1.52E-22	3405894994	406	64	4.54E-18	CART
RASA3	1.64E-22	-16613107	285	654	4.89E-18	CART
PRF1	1.88E-22	-7386992887	305	739	5.62E-18	CART
RUFY3	1.91E-22	-199786836	135	449	5.70E-18	CART
SLC35F3	2.03E-22	-2626363505	76	342	6.05E-18	CART
FGGY	2.04E-22	-2471048155	68	329	6.08E-18	CART
ATP8B1	2.06E-22	-295033125	38	265	6.15E-18	CART
TRAF3IP2-AS1	2.17E-22	-2081310885	104	402	6.47E-18	CART
SNX25	2.30E-22	-1780484729	153	474	6.85E-18	CART
URI1	2.31E-22	-1233042181	393	769	6.87E-18	CART
GPBP1L1	2.34E-22	-111711288	355	756	6.96E-18	CART
AC068533.3	2.37E-22	-3438642799	23	226	7.05E-18	CART
BCL2L11	2.41E-22	-1236286242	0.21	585	7.18E-18	CART
MED14	2.53E-22	-1706828005	139	466	7.54E-18	CART
IFITM2	2.62E-22	-8319186913	873	936	7.81E-18	CART
SPRY1	2.63E-22	-1390441641	182	543	7.84E-18	CART
SMARCA2	2.69E-22	-1018875766	505	876	8.01E-18	CART
AC011477.4	2.80E-22	-4358632271	7	175	8.33E-18	CART
MRPL34	2.82E-22	1319725785	733	496	8.40E-18	CART
MMP24	2.83E-22	-3919762224	13	197	8.42E-18	CART
ACTG1	2.86E-22	8405106832	0.97	953	8.53E-18	CART
ARFIP1	3.02E-22	-1373196903	234	0.62	8.98E-18	CART
TMEM71	3.06E-22	-1417686653	305	675	9.13E-18	CART
MAPRE2	3.19E-22	-1438319913	327	697	9.50E-18	CART
ZNF789	3.31E-22	-211639699	64	329	9.86E-18	CART
AL390763.2	3.34E-22	-3712731762	13	197	9.96E-18	CART
RETREG1	3.35E-22	-1226530944	353	731	9.98E-18	CART
HMGN4	3.42E-22	-1595424589	0.15	496	1.02E-17	CART
RPS4X	3.55E-22	5264459598	979	0.97	1.06E-17	CART
CHD9	3.57E-22	-1039218568	442	816	1.06E-17	CART
REPS1	3.68E-22	-1417835525	266	0.65	1.10E-17	CART
DPP4	3.72E-22	-1190516085	439	774	1.11E-17	CART
IL9R	3.92E-22	-2132836123	51	299	1.17E-17	CART
USP33	3.92E-22	-1060866383	431	795	1.17E-17	CART
S1PR4	4.03E-22	1326697862	799	679	1.20E-17	CART
CDK13	4.09E-22	-9284987997	673	927	1.22E-17	CART
ATF6	4.23E-22	-1351652597	323	705	1.26E-17	CART
AUH	4.36E-22	-1525482027	244	598	1.30E-17	CART
SYNRG	4.73E-22	-7802787045	776	944	1.41E-17	CART
AC022146.2	4.77E-22	-2559848691	23	226	1.42E-17	CART
TMEM65	4.88E-22	-1495088664	249	607	1.45E-17	CART
TBC1D8	4.95E-22	-3725003374	17	205	1.48E-17	CART
AC025165.2	5.02E-22	-3401773624	15	201	1.50E-17	CART
STK38	5.18E-22	-1011368809	616	0.91	1.54E-17	CART
SLC25A26	5.38E-22	-1506969167	182	534	1.60E-17	CART
AC008569.1	5.43E-22	-360431464	15	201	1.62E-17	CART
AKAP10	5.54E-22	-1405634934	228	594	1.65E-17	CART
MAP4K3	5.67E-22	-2155094715	84	363	1.69E-17	CART
PHACTR4	5.70E-22	-1231184905	351	739	1.70E-17	CART
ZNF638	5.77E-22	-9943895442	576	885	1.72E-17	CART
HELZ	5.77E-22	-8891763581	673	932	1.72E-17	CART
ADARB1	5.87E-22	-141962629	142	0.47	1.75E-17	CART
VOPP1	5.91E-22	-1324884956	363	718	1.76E-17	CART
SLC10A1	5.93E-22	-4787905025	5	167	1.77E-17	CART
ARHGDIB	6.04E-22	5932571582	977	966	1.80E-17	CART
SAMD8	6.23E-22	-160616415	155	487	1.86E-17	CART
MICU2	7.05E-22	-1115354639	398	765	2.10E-17	CART
LRRC37A3	7.12E-22	-314443419	28	235	2.12E-17	CART
DIP2A	7.16E-22	-1167542074	347	739	2.13E-17	CART
GPR174	7.25E-22	-1341536164	266	0.65	2.16E-17	CART
UBTD2	7.77E-22	-2127614359	87	368	2.31E-17	CART
CPEB3	7.92E-22	-2003031881	79	355	2.36E-17	CART
PPM1D	8.34E-22	-1756364525	106	406	2.48E-17	CART
TAF2	8.71E-22	-1374978653	219	585	2.60E-17	CART
ARHGEF7	8.92E-22	-1232960469	327	714	2.66E-17	CART
SNX14	9.01E-22	-1167058024	262	667	2.69E-17	CART
NDUFA4	9.18E-22	7521904055	931	893	2.74E-17	CART
TMEM245	9.47E-22	-1170008315	365	752	2.82E-17	CART
ANO6	9.64E-22	-1512591194	216	564	2.87E-17	CART
TCF20	9.78E-22	-1425573794	185	0.53	2.91E-17	CART
PAFAH1B1	1.02E-21	-9645992228	715	0.94	3.03E-17	CART
PAK1	1.02E-21	-1640831938	122	436	3.05E-17	CART
MAST2	1.04E-21	-257631628	41	269	3.10E-17	CART
DUSP16	1.06E-21	-1069847317	469	842	3.17E-17	CART
SRSF7	1.17E-21	118862105	804	658	3.47E-17	CART
PDE9A	1.17E-21	-1691368636	87	372	3.48E-17	CART
KCMF1	1.17E-21	-1185079325	426	778	3.49E-17	CART
KIZ-AS1	1.17E-21	-3734045896	12	188	3.49E-17	CART
ARRDC3-AS1	1.22E-21	-2462569744	0.03	244	3.63E-17	CART
ATG14	1.24E-21	-158407832	172	513	3.68E-17	CART
LDAH	1.25E-21	-2154953671	116	406	3.71E-17	CART
SLC2A13	1.26E-21	-2325159331	45	278	3.76E-17	CART
CORO1A	1.27E-21	7551996361	932	915	3.77E-17	CART
OTULIN	1.29E-21	-1171583891	452	795	3.83E-17	CART
AC009299.3	1.29E-21	-4149259926	7	171	3.86E-17	CART
DENND6A	1.30E-21	-1435612052	229	585	3.88E-17	CART
CCDC18	1.35E-21	-1953825313	0.13	432	4.02E-17	CART
MT1F	1.36E-21	-1469291152	0.14	0.47	4.07E-17	CART
TANK	1.38E-21	-9807872402	713	927	4.11E-17	CART
BRWD3	1.39E-21	-1441120192	196	543	4.14E-17	CART
CEACAM21	1.44E-21	-1480723339	211	564	4.30E-17	CART
UPP2	1.55E-21	-2668201182	21	218	4.62E-17	CART
ANKRD23	1.56E-21	-2742551784	36	256	4.66E-17	CART
AC024145.1	1.57E-21	-4064080652	7	171	4.67E-17	CART
SPIN1	1.58E-21	-1473099521	223	585	4.70E-17	CART
RPS20	1.65E-21	4964790831	977	962	4.91E-17	CART
MAPK14	1.68E-21	-1225302697	325	709	5.00E-17	CART
GIGYF2	1.68E-21	-1083702689	439	803	5.00E-17	CART
RPL6	1.69E-21	5537258073	988	966	5.03E-17	CART
HMG20A	1.79E-21	-1253645085	183	538	5.34E-17	CART
AC118549.1	1.84E-21	-117183092	252	632	5.47E-17	CART
ZMYM4-AS1	1.84E-21	-4307547993	8	175	5.48E-17	CART
RARS2	1.86E-21	-1376635232	224	585	5.54E-17	CART
SH3D19	1.92E-21	-3517108482	13	192	5.71E-17	CART
KPNA1	1.95E-21	-1487748751	272	645	5.82E-17	CART
MED27	1.96E-21	-1477358149	0.17	513	5.83E-17	CART
RPL23	1.98E-21	5653766538	972	0.97	5.90E-17	CART
ELMO1-AS1	2.08E-21	-3413484657	15	197	6.20E-17	CART
EFCAB2	2.22E-21	-376989528	17	201	6.62E-17	CART
SH2B3	2.23E-21	-1807572049	54	303	6.65E-17	CART
FBXO28	2.29E-21	-1301491629	224	598	6.83E-17	CART
CUX1	2.32E-21	-1276665739	236	607	6.90E-17	CART
INSL6	2.44E-21	-5643583459	2	0.15	7.27E-17	CART
ARSB	2.64E-21	-1589098484	87	368	7.87E-17	CART
LINC02210-CRHR1	2.68E-21	-1828015725	33	248	7.98E-17	CART
FOXK2	2.68E-21	-1433051114	124	0.44	7.98E-17	CART
RBL1	2.85E-21	-125042976	211	568	8.49E-17	CART
MAP4K5	2.87E-21	-1247552693	231	598	8.55E-17	CART
FBXL20	2.92E-21	-1206698158	333	697	8.71E-17	CART
HERPUD1	2.94E-21	1364347388	769	679	8.76E-17	CART
NDEL1	3.36E-21	-1326491884	231	598	1.00E-16	CART
CPEB2	3.42E-21	-1746519353	124	427	1.02E-16	CART
FO393401.1	3.44E-21	-1531377114	168	504	1.03E-16	CART
NCOA6	3.53E-21	-1382674338	215	564	1.05E-16	CART
PLEKHA2	3.65E-21	-108403602	583	902	1.09E-16	CART
RABGAP1	4.10E-21	-1590169515	193	521	1.22E-16	CART
STK10	4.11E-21	-1000950601	584	889	1.22E-16	CART
PTEN	4.14E-21	-1006007958	578	906	1.23E-16	CART
PTPN9	4.15E-21	-1554041156	0.21	0.56	1.24E-16	CART
OPRM1	4.19E-21	-3056851711	23	218	1.25E-16	CART
RPS25	4.27E-21	4492225729	982	979	1.27E-16	CART
BTBD1	4.64E-21	-1171953011	267	658	1.38E-16	CART
USP37	4.68E-21	-1607272923	139	453	1.40E-16	CART
NUP133	4.93E-21	-1835328211	104	397	1.47E-16	CART
CHD2	5.12E-21	-1058685014	513	838	1.52E-16	CART
ACACA	5.29E-21	-1999470602	0.12	0.41	1.58E-16	CART
CRLF3	5.43E-21	-114412271	446	774	1.62E-16	CART
MICU1	5.61E-21	-1821222518	218	556	1.67E-16	CART
LINC02256	5.64E-21	-3036463044	25	222	1.68E-16	CART
ETS1	5.82E-21	-6729310701	858	983	1.73E-16	CART
MAK	6.36E-21	-271450973	23	218	1.89E-16	CART
ZNF44	6.45E-21	-123252978	122	0.44	1.92E-16	CART
FCER1G	6.51E-21	-2275679597	45	274	1.94E-16	CART
C9orf135	6.70E-21	-2893260736	41	261	2.00E-16	CART
NDUFS5	6.72E-21	7531690829	937	906	2.00E-16	CART
TUT7	6.84E-21	-9310263548	505	0.85	2.04E-16	CART
VIM	7.14E-21	8799358512	959	949	2.13E-16	CART
CASS4	7.24E-21	-2259346385	53	291	2.16E-16	CART
ALKBH1	7.36E-21	-2172423683	58	303	2.19E-16	CART
SUB1	7.43E-21	6913598043	959	944	2.21E-16	CART
ANAPC10	7.45E-21	-136871113	224	585	2.22E-16	CART
ARFGEF2	7.76E-21	-1484501499	185	534	2.31E-16	CART
YAF2	7.79E-21	-1224709639	409	769	2.32E-16	CART
CCDC107	8.05E-21	144025484	0.71	564	2.40E-16	CART
GSTK1	8.23E-21	1129315041	848	808	2.45E-16	CART
BMT2	8.66E-21	-1869406228	112	402	2.58E-16	CART
CRTC3-AS1	8.73E-21	-2576339016	23	218	2.60E-16	CART
AL355581.1	8.76E-21	-3504707724	18	201	2.61E-16	CART
SNX29	8.82E-21	-1672975236	137	449	2.63E-16	CART
AC004039.1	9.18E-21	-5724702103	2	145	2.74E-16	CART
RPL24	9.84E-21	4402795994	983	966	2.93E-16	CART
ZNF565	9.89E-21	-2661178801	31	239	2.95E-16	CART
AC017083.3	9.94E-21	-3063756407	23	214	2.96E-16	CART
CD69	1.02E-20	-9509843682	0.68	944	3.03E-16	CART
ST8SIA4	1.02E-20	-12414058	528	825	3.04E-16	CART
ID3	1.02E-20	-158407884	87	368	3.04E-16	CART
ECPAS	1.05E-20	-1575400981	0.2	551	3.12E-16	CART
USP18	1.07E-20	-2184663829	0.05	282	3.18E-16	CART
AC022973.3	1.12E-20	-4009589759	0.01	175	3.34E-16	CART
QKI	1.12E-20	-121630383	0.3	0.65	3.34E-16	CART
AC098850.3	1.14E-20	-2564361512	46	274	3.39E-16	CART
SAMSN1	1.14E-20	-9016732913	804	944	3.39E-16	CART
FAM193A	1.15E-20	-1354682618	191	534	3.42E-16	CART
MEGF9	1.17E-20	-2070445296	129	423	3.48E-16	CART
SLC25A13	1.23E-20	-2016749666	83	0.35	3.65E-16	CART
DGKD	1.30E-20	-1370277967	196	543	3.87E-16	CART
SESN1	1.34E-20	-1370604874	0.19	534	3.98E-16	CART
ELOB	1.35E-20	6995652866	0.96	923	4.01E-16	CART
MCPH1-AS1	1.36E-20	-2872843179	0.02	205	4.06E-16	CART
FBXL5	1.40E-20	-1185049969	0.32	705	4.17E-16	CART
ATG10	1.40E-20	-1600862419	0.17	491	4.18E-16	CART
SHLD1	1.43E-20	-1691684482	139	449	4.27E-16	CART
SLC14A1	1.44E-20	-2636497379	59	295	4.30E-16	CART
POLA1	1.49E-20	-2350678592	61	303	4.43E-16	CART
ATF7IP2	1.50E-20	-128391459	422	739	4.47E-16	CART
AC027097.2	1.66E-20	-3103593476	26	222	4.96E-16	CART
CFL1	1.82E-20	5253040312	975	957	5.42E-16	CART
AL139022.1	1.84E-20	-3004172016	25	218	5.49E-16	CART
WDFY2	1.87E-20	-1238932191	327	688	5.57E-16	CART
LINC01358	1.94E-20	-1874129527	81	346	5.79E-16	CART
PPP3CB	1.95E-20	-1162445248	335	705	5.82E-16	CART
AP000311.1	2.03E-20	-4172223321	7	162	6.05E-16	CART
AL513188.1	2.03E-20	-4230555004	7	162	6.05E-16	CART
USP20	2.05E-20	-1274584166	173	513	6.10E-16	CART
YWHAH	2.12E-20	1341157964	744	607	6.32E-16	CART
RARRES3	2.15E-20	-862809166	0.8	0.94	6.39E-16	CART
TMEM181	2.15E-20	-1220060262	289	658	6.41E-16	CART
SLC7A6	2.21E-20	-1319745721	246	615	6.59E-16	CART
COX10	2.23E-20	-1724703072	116	0.41	6.64E-16	CART
IQCB1	2.25E-20	-1336539887	315	671	6.71E-16	CART
IPO11	2.41E-20	-2726057141	31	235	7.18E-16	CART
RAB12	2.51E-20	-2103965427	46	274	7.46E-16	CART
HCST	2.54E-20	-7543465843	823	953	7.55E-16	CART
APRT	2.88E-20	1021760948	856	791	8.58E-16	CART
PIK3C3	2.90E-20	-1076781245	295	692	8.63E-16	CART
WRN	2.94E-20	-2044953977	124	415	8.77E-16	CART
TMEM164	2.95E-20	-2311750363	51	282	8.78E-16	CART
ZRSR2	3.45E-20	-1072818396	213	0.59	1.03E-15	CART
C9orf84	3.70E-20	-3255490411	23	209	1.10E-15	CART
PARN	3.79E-20	-1300640938	241	603	1.13E-15	CART
PSMA7	4.05E-20	74692053	939	0.91	1.21E-15	CART
TRAPPC8	4.14E-20	-1332417687	277	645	1.23E-15	CART
CELF2	4.51E-20	-7441491421	847	966	1.34E-15	CART
PHKB	4.67E-20	-1159295411	375	748	1.39E-15	CART
PHF20	4.67E-20	-993402293	472	842	1.39E-15	CART
TTC27	4.70E-20	-1771727834	81	338	1.40E-15	CART
PAM	4.90E-20	-22873569	0.12	397	1.46E-15	CART
CXCR3	5.25E-20	-1074672249	172	521	1.56E-15	CART
XRRA1	5.33E-20	-1717246664	0.12	419	1.59E-15	CART
SLC30A6	5.41E-20	-1612331968	127	427	1.61E-15	CART
RNF125	5.66E-20	-1020530765	462	803	1.69E-15	CART
ANKS1A	5.70E-20	-2079202667	87	346	1.70E-15	CART
SP4	5.75E-20	-1194846023	332	705	1.71E-15	CART
CMTM6	5.82E-20	1107966288	804	705	1.73E-15	CART
ORC2	5.86E-20	-1295885097	269	624	1.75E-15	CART
NUBPL	5.94E-20	-1975392504	69	316	1.77E-15	CART
AC098829.1	6.35E-20	-3182471525	18	197	1.89E-15	CART
XPO6	6.49E-20	-1119751467	279	662	1.93E-15	CART
RCOR3	6.61E-20	-1070647164	0.33	701	1.97E-15	CART
WIPF1	6.75E-20	-6327332202	884	979	2.01E-15	CART
PPP1R13B	6.78E-20	-3188430914	23	209	2.02E-15	CART
BTBD7	6.95E-20	-1176631748	271	628	2.07E-15	CART
SGPP1	7.17E-20	-1669517559	0.13	423	2.13E-15	CART
VPS53	7.32E-20	-949006646	223	603	2.18E-15	CART
STXBP1	7.71E-20	-1772525869	91	359	2.30E-15	CART
AC018816.1	7.79E-20	-1676736446	117	406	2.32E-15	CART
GALNT6	7.82E-20	-1981943805	101	385	2.33E-15	CART
TTC37	7.83E-20	-1145117183	337	726	2.33E-15	CART
AC007566.1	7.86E-20	-4327938485	7	158	2.34E-15	CART
EGLN3	7.87E-20	-2037909764	83	342	2.34E-15	CART
KLHL28	8.25E-20	-1117551314	264	632	2.46E-15	CART
ZNRF2	8.59E-20	-1589139629	158	462	2.56E-15	CART
AGO3	8.61E-20	-1240040746	335	684	2.57E-15	CART
ABLIM1	8.73E-20	-1218403418	462	808	2.60E-15	CART
MPHOSPH9	9.19E-20	-1197925981	348	718	2.74E-15	CART
UFL1-AS1	9.25E-20	-4666948932	8	162	2.76E-15	CART
TRIP12	9.43E-20	-9016526113	607	902	2.81E-15	CART
FLOT1	9.57E-20	-9505782762	413	791	2.85E-15	CART
NUMB	1.03E-19	-1147869328	315	692	3.08E-15	CART
BMPR1A	1.05E-19	-2305673377	87	342	3.12E-15	CART
TMLHE-AS1	1.07E-19	-3676674931	17	188	3.17E-15	CART
HDAC4	1.08E-19	-1367489929	243	594	3.22E-15	CART
ELF1	1.08E-19	-6813462037	868	966	3.22E-15	CART
MACROD2	1.12E-19	-4406342603	3	145	3.32E-15	CART
AL449266.1	1.12E-19	-3387069367	15	184	3.35E-15	CART
SLCO3A1	1.26E-19	-1132262479	342	718	3.75E-15	CART
C22orf34	1.34E-19	-2852391737	36	239	4.00E-15	CART
PTPN13	1.34E-19	568946968	297	9	4.00E-15	CART
CSTB	1.44E-19	805960571	894	885	4.28E-15	CART
SETD2	1.47E-19	-8549327606	616	915	4.38E-15	CART
APC	1.49E-19	-1219194262	261	645	4.44E-15	CART
LNPEP	1.54E-19	-9287061803	0.63	889	4.58E-15	CART
CWF19L1	1.56E-19	-1610040002	144	449	4.65E-15	CART
Z83844.2	1.73E-19	-3683430098	0.01	167	5.17E-15	CART
SAP130	1.76E-19	-1293154608	119	419	5.24E-15	CART
UQCC1	1.77E-19	-1823702491	107	385	5.26E-15	CART
RFLNB	1.78E-19	-9314481892	592	889	5.31E-15	CART
AC090971.2	1.86E-19	-3090670133	18	192	5.54E-15	CART
ANGPT2	1.87E-19	-180919936	89	355	5.57E-15	CART
APPBP2	1.90E-19	-1315044687	246	598	5.66E-15	CART
CHM	1.96E-19	-1396666534	226	564	5.83E-15	CART
DGLUCY	1.98E-19	-1216179219	309	675	5.88E-15	CART
LINC01871	2.03E-19	-8786188213	637	0.91	6.05E-15	CART
ZNF586	2.03E-19	-1687945767	94	363	6.06E-15	CART
DDX60	2.10E-19	-1298760858	193	526	6.26E-15	CART
STRBP	2.12E-19	-1414498202	254	0.59	6.31E-15	CART
PRDX2	2.13E-19	1013452176	835	756	6.34E-15	CART
JPT1	2.13E-19	112366526	0.8	701	6.35E-15	CART
TMEM161B-AS1	2.15E-19	-145414436	175	496	6.40E-15	CART
AC006030.1	2.19E-19	-2879797313	0.02	197	6.53E-15	CART
PLEKHM3	2.26E-19	-2189379993	63	299	6.74E-15	CART
MANBA	2.33E-19	-129173903	186	521	6.94E-15	CART
CD2AP	2.34E-19	-1204916653	333	697	6.97E-15	CART
INTS7	2.44E-19	-2011134378	111	0.38	7.28E-15	CART
NPC1	2.52E-19	-9600459841	243	632	7.49E-15	CART
MIR181A1HG	2.53E-19	-1448960204	175	479	7.53E-15	CART
SCYL2	2.79E-19	-1205718952	226	585	8.30E-15	CART
ALG13	2.95E-19	-1278433739	297	0.65	8.80E-15	CART
EMSY	3.07E-19	-1580868183	0.19	504	9.14E-15	CART
MMD	3.14E-19	-1356281583	195	538	9.35E-15	CART
SELENOI	3.31E-19	-1767043025	107	385	9.85E-15	CART
LNX2	3.39E-19	-1790733007	86	346	1.01E-14	CART
AC096558.2	3.43E-19	-2722230046	18	192	1.02E-14	CART
FHL3	3.49E-19	-2239998656	48	265	1.04E-14	CART
GOLGA8A	3.62E-19	-1258483993	233	581	1.08E-14	CART
UTY	3.84E-19	4460256552	302	13	1.15E-14	CART
NMT1	4.14E-19	-126195838	188	538	1.23E-14	CART
CHD7	4.21E-19	-9998558944	246	607	1.25E-14	CART
AL158152.2	4.24E-19	-2397494027	21	201	1.26E-14	CART
P4HA1	4.24E-19	-1605700708	167	474	1.26E-14	CART
AC022217.3	4.27E-19	-4500029743	0.01	162	1.27E-14	CART
PARP11	4.34E-19	-1215250414	155	474	1.29E-14	CART
RAB6A	4.41E-19	-1098821687	403	735	1.32E-14	CART
SRSF5	4.55E-19	7584745059	914	902	1.35E-14	CART
AGPS	4.72E-19	-1220201418	281	641	1.41E-14	CART
BRWD1	4.96E-19	-8907898819	0.54	872	1.48E-14	CART
ATXN7	5.17E-19	-193841479	51	274	1.54E-14	CART
CERKL	5.18E-19	-2712893442	31	226	1.54E-14	CART
PDHX	5.32E-19	-148290821	124	419	1.58E-14	CART
PSMB3	5.35E-19	9311540776	817	778	1.59E-14	CART
PIK3IP1-AS1	5.39E-19	-3151464936	25	205	1.61E-14	CART
TULP4	5.46E-19	-1333212175	0.32	658	1.63E-14	CART
OSBPL9	5.50E-19	-1228223358	317	662	1.64E-14	CART
PIK3CB	5.73E-19	-1541272436	158	466	1.71E-14	CART
LINC00243	5.74E-19	-161798507	106	385	1.71E-14	CART
C2CD5	5.95E-19	-142681372	193	517	1.77E-14	CART
RAB30	5.98E-19	-1769102927	106	0.38	1.78E-14	CART
ANKRD36	6.32E-19	-1199754101	365	709	1.88E-14	CART
SLAMF7	6.35E-19	-1767259805	86	342	1.89E-14	CART
AC114760.2	6.59E-19	-1130198107	353	697	1.96E-14	CART
LMBRD1	6.65E-19	-1085323249	413	739	1.98E-14	CART
HKR1	6.78E-19	-1773167578	81	338	2.02E-14	CART
ZNF710	6.83E-19	-2124817454	46	261	2.03E-14	CART
MCU	6.84E-19	-1912430956	76	321	2.04E-14	CART
AP000919.2	6.98E-19	-2931772803	26	209	2.08E-14	CART
SENP2	7.02E-19	-136792421	144	453	2.09E-14	CART
AC008083.2	7.08E-19	-1753321712	91	0.35	2.11E-14	CART
INO80D	7.19E-19	-987150558	0.35	731	2.14E-14	CART
UIMC1	7.22E-19	-1213966096	309	675	2.15E-14	CART
PRELID1	7.31E-19	9885511223	858	812	2.18E-14	CART
APPL2	7.39E-19	-1260120082	215	556	2.20E-14	CART
AC079209.2	7.60E-19	-3242306065	23	201	2.27E-14	CART
AC004551.1	7.65E-19	-3606751248	0.01	162	2.28E-14	CART
SNED1	7.72E-19	-2567032599	36	235	2.30E-14	CART
MSL2	8.13E-19	-143268239	279	611	2.42E-14	CART
PUM1	8.24E-19	-890793238	503	855	2.46E-14	CART
KDM3B	8.25E-19	-1338445877	274	611	2.46E-14	CART
PLCXD2	8.43E-19	-1759539768	64	303	2.51E-14	CART
AL592295.4	8.52E-19	-3055315155	0.02	192	2.54E-14	CART
ULK4	8.84E-19	-157659444	162	462	2.64E-14	CART
PFDN5	9.11E-19	5225855484	972	966	2.71E-14	CART
PUDP	9.19E-19	-2107792537	54	278	2.74E-14	CART
CDKN2B-AS1	9.35E-19	-2687213741	21	197	2.79E-14	CART
ST3GAL1	1.02E-18	-9600754469	462	859	3.04E-14	CART
DCAF10	1.06E-18	-1444442065	252	581	3.15E-14	CART
SENP6	1.08E-18	-8956627911	548	863	3.23E-14	CART
RASGRP1	1.08E-18	-6656219002	848	0.97	3.23E-14	CART
MTCP1	1.11E-18	-2863033393	25	205	3.31E-14	CART
DOPEY2	1.11E-18	-16539759	111	385	3.32E-14	CART
AC015849.3	1.12E-18	-2403762174	35	231	3.34E-14	CART
GLIPR2	1.19E-18	-1205940908	282	641	3.53E-14	CART
PKD2L2	1.20E-18	-2830337772	25	205	3.56E-14	CART
ZNF512	1.20E-18	-1558292514	132	423	3.58E-14	CART
MCCC1	1.20E-18	-1614994694	125	419	3.58E-14	CART
PCBD2	1.23E-18	-1533788362	155	449	3.66E-14	CART
CEP120	1.32E-18	-1382382747	172	483	3.93E-14	CART
ARL6IP4	1.33E-18	8757186996	843	778	3.95E-14	CART
NSMAF	1.37E-18	-1266370839	267	607	4.10E-14	CART
C2CD3	1.38E-18	-18309208	104	372	4.10E-14	CART
DNMT3A	1.38E-18	-1605727696	0.15	444	4.13E-14	CART
TAF3	1.39E-18	-1062226252	371	731	4.13E-14	CART
RABEP1	1.52E-18	-1205786929	328	697	4.53E-14	CART
AREL1	1.57E-18	-1617820727	111	0.38	4.68E-14	CART
DOPEY1	1.62E-18	-152393967	144	436	4.83E-14	CART
UCP2	1.69E-18	1246241958	731	573	5.04E-14	CART
SYNJ1	1.73E-18	-170226961	172	474	5.17E-14	CART
AC008438.1	1.75E-18	-3496537684	15	175	5.22E-14	CART
GNE	1.78E-18	-1729678172	69	312	5.32E-14	CART
TES	1.83E-18	-858589551	479	838	5.44E-14	CART
PPIA	1.83E-18	6185664196	952	962	5.47E-14	CART
ARID3B	1.84E-18	-1462509019	119	402	5.48E-14	CART
RIC8B	1.88E-18	-2021324563	117	397	5.60E-14	CART
ANKAR	1.91E-18	-1628269439	104	372	5.71E-14	CART
G2E3	1.93E-18	-1471464575	191	504	5.74E-14	CART
APBA2	1.99E-18	-3124653997	17	179	5.93E-14	CART
GTF2F2	2.09E-18	-9670060315	0.29	667	6.22E-14	CART
TRIM37	2.10E-18	-1474407085	177	487	6.25E-14	CART
METTL16	2.19E-18	-1235038033	186	509	6.51E-14	CART
CHKA	2.37E-18	-3237410183	15	175	7.06E-14	CART
TNRC6A	2.45E-18	-1019444107	432	825	7.31E-14	CART
AC005480.1	2.61E-18	-3233649387	17	179	7.77E-14	CART
MIR34AHG	2.62E-18	-1805663189	56	278	7.81E-14	CART
MYH11	2.73E-18	-1617687311	74	316	8.15E-14	CART
TUT4	2.76E-18	-8199475405	667	932	8.21E-14	CART
STRN	2.78E-18	-1264481493	246	0.59	8.27E-14	CART
ZC3H12B	2.82E-18	-3851782684	0.01	158	8.39E-14	CART
TRIM24	2.85E-18	-1159688992	0.18	513	8.50E-14	CART
LRRC8B	2.86E-18	-1844065655	112	0.38	8.52E-14	CART
AC011997.1	3.00E-18	-4750296795	5	141	8.94E-14	CART
AC018541.1	3.08E-18	-4411187642	12	162	9.17E-14	CART
AL117381.1	3.14E-18	-3058563657	0.02	188	9.36E-14	CART
ZBTB20-AS5	3.17E-18	-4282155809	12	162	9.43E-14	CART
SEL1L3	3.47E-18	-9996052396	366	731	1.03E-13	CART
RPS12	3.63E-18	4246828843	983	974	1.08E-13	CART
2025-09-06	3.69E-18	-6480568553	883	962	1.10E-13	CART
SMAP1	3.77E-18	-7985617935	606	906	1.12E-13	CART
CD40LG	3.82E-18	187944032	446	124	1.14E-13	CART
ZMYM2	3.96E-18	-8441812061	632	906	1.18E-13	CART
ARHGEF6	4.06E-18	-8834691049	543	842	1.21E-13	CART
TMEM241	4.07E-18	-3438598507	12	162	1.21E-13	CART
AC009690.2	4.39E-18	-2509479389	23	197	1.31E-13	CART
RYBP	4.43E-18	-1101862589	0.31	684	1.32E-13	CART
ARRB1	4.46E-18	-2368252135	45	248	1.33E-13	CART
ABR	4.50E-18	-1244723101	145	453	1.34E-13	CART
GLIPR1	4.69E-18	1339028496	743	658	1.40E-13	CART
TTC13	4.74E-18	-1317590179	158	0.47	1.41E-13	CART
TAF15	4.80E-18	-8342392347	583	889	1.43E-13	CART
MARK3	5.04E-18	-9779363314	0.45	791	1.50E-13	CART
TEAD1	5.07E-18	-3490697645	12	162	1.51E-13	CART
TIMM23B	5.10E-18	-1397460912	137	432	1.52E-13	CART
SESTD1	5.12E-18	-2545022445	21	192	1.52E-13	CART
BCKDHB	5.43E-18	-195638087	104	359	1.62E-13	CART
DEK	6.11E-18	8162750415	906	859	1.82E-13	CART
COMMD6	6.27E-18	7280066479	921	872	1.87E-13	CART
MOB1B	6.38E-18	-1675255573	106	368	1.90E-13	CART
ZFYVE9	6.62E-18	-3146949459	15	171	1.97E-13	CART
INPP5B	6.64E-18	-1353460528	132	427	1.98E-13	CART
NLRP1	6.92E-18	-1339453846	295	632	2.06E-13	CART
RPL36AL	7.01E-18	4459094713	0.98	966	2.09E-13	CART
TMTC4	7.03E-18	-166151293	97	355	2.09E-13	CART
NAA35	7.03E-18	-1059668365	203	538	2.09E-13	CART
LINC01588	7.09E-18	-1468685526	139	419	2.11E-13	CART
TMLHE	7.12E-18	-1979819295	81	321	2.12E-13	CART
DGCR2	7.82E-18	-1591113564	97	363	2.33E-13	CART
RRP12	8.06E-18	-2238605367	31	218	2.40E-13	CART
USP49	8.14E-18	-2413434007	54	265	2.43E-13	CART
SLC30A9	8.48E-18	-1064707119	236	573	2.53E-13	CART
OPA1	8.99E-18	-1131926602	327	675	2.68E-13	CART
TNFRSF25	9.08E-18	1927951855	513	256	2.70E-13	CART
SHOC2	9.32E-18	-9938242957	391	748	2.78E-13	CART
RPL11	9.37E-18	3833398108	982	974	2.79E-13	CART
TMEM62	9.37E-18	-1617272045	89	342	2.79E-13	CART
COX5B	9.62E-18	7429238966	904	897	2.87E-13	CART
KIAA0319L	9.82E-18	-1008231695	0.53	855	2.93E-13	CART
CEPT1	1.02E-17	-1194113431	233	0.56	3.03E-13	CART
LSM14A	1.02E-17	-7502586612	668	936	3.05E-13	CART
PSEN1	1.07E-17	-1305004505	257	581	3.19E-13	CART
IGF2R	1.12E-17	-1046761322	289	641	3.35E-13	CART
DYNLL1	1.15E-17	954213886	0.88	782	3.42E-13	CART
ELF2	1.15E-17	-1000683192	477	791	3.44E-13	CART
HAVCR2	1.19E-17	-1057232324	441	769	3.55E-13	CART
SLAIN1	1.27E-17	-1845480327	74	312	3.77E-13	CART
CITED2	1.29E-17	2331562923	0.49	231	3.83E-13	CART
GRIP1	1.46E-17	-2105740048	33	218	4.35E-13	CART
PIK3CG	1.46E-17	-1043691958	223	564	4.36E-13	CART
EYS	1.48E-17	-2812835032	31	214	4.41E-13	CART
RAF1	1.48E-17	-1111218879	251	585	4.42E-13	CART
NCAM1	1.50E-17	-3865457373	12	158	4.48E-13	CART
ZNF236-DT	1.52E-17	-2310250074	33	218	4.52E-13	CART
INTS9	1.53E-17	-1832772552	73	303	4.56E-13	CART
CFLAR-AS1	1.54E-17	-2166826444	0.04	235	4.58E-13	CART
GTF2IRD2B	1.56E-17	-2500967101	38	231	4.64E-13	CART
MAL	1.58E-17	-1078906889	343	684	4.70E-13	CART
RNF165	1.61E-17	-256272145	25	197	4.80E-13	CART
MIR646HG	1.64E-17	-5180000903	7	141	4.90E-13	CART
GAREM1	1.64E-17	-3546680453	13	162	4.90E-13	CART
SS18	1.74E-17	-1019627865	431	782	5.18E-13	CART
CEACAM1	1.76E-17	-1392353111	132	0.41	5.25E-13	CART
BCAS4	1.82E-17	-1102105459	0.15	453	5.41E-13	CART
ZC3HAV1	1.89E-17	-6490436568	797	983	5.64E-13	CART
ZXDC	1.92E-17	-1954423531	101	0.35	5.72E-13	CART
GSAP	2.02E-17	-1546365878	97	355	6.02E-13	CART
VAV1	2.05E-17	-9138921373	272	637	6.11E-13	CART
IGF1R	2.07E-17	-1861426397	54	265	6.18E-13	CART
EIF2B3	2.09E-17	-1721410368	124	393	6.22E-13	CART
ZMYND11	2.17E-17	-1149339348	318	662	6.46E-13	CART
LINC01891	2.20E-17	-2221082647	31	214	6.56E-13	CART
SLC9A8	2.27E-17	-144207999	112	0.38	6.76E-13	CART
RABAC1	2.37E-17	8475548316	886	855	7.05E-13	CART
RBFOX1	2.42E-17	-3189206534	13	162	7.22E-13	CART
VRK2	2.43E-17	-1567772396	0.12	389	7.25E-13	CART
SFI1	2.44E-17	-1118221569	216	543	7.28E-13	CART
NARS2	2.45E-17	-1994891857	81	312	7.31E-13	CART
PRMT2	2.54E-17	-7969421663	612	0.91	7.57E-13	CART
GLS	2.57E-17	-7491955967	632	897	7.65E-13	CART
HIBCH	2.58E-17	-1523197419	183	479	7.68E-13	CART
COG6	2.66E-17	-1833122426	139	406	7.94E-13	CART
MPP5	2.76E-17	-1993240634	83	321	8.22E-13	CART
COA1	2.82E-17	-1054016999	454	752	8.40E-13	CART
FBXO38	2.83E-17	-1229111824	165	474	8.44E-13	CART
WNK1	2.86E-17	-6984599205	703	915	8.52E-13	CART
DIAPH2-AS1	3.03E-17	-4140407217	0.01	0.15	9.02E-13	CART
MACF1	3.23E-17	-6801499515	817	979	9.63E-13	CART
AC008083.1	3.26E-17	-2982660188	18	175	9.71E-13	CART
XPO7	3.26E-17	-1677205542	163	462	9.72E-13	CART
ANXA2	3.38E-17	9363836906	884	825	1.01E-12	CART
LINC00886	3.40E-17	-2858554323	31	209	1.01E-12	CART
ORC5	3.47E-17	-1489761071	0.13	402	1.03E-12	CART
SNX13	3.47E-17	-1342279692	218	0.53	1.04E-12	CART
SPATA1	3.51E-17	-1799770129	48	252	1.05E-12	CART
ATL2	3.57E-17	-1368405624	157	453	1.06E-12	CART
TNFSF13B	3.64E-17	2488554995	467	209	1.08E-12	CART
PBRM1	3.66E-17	-9359520945	441	786	1.09E-12	CART
ZNF814	3.76E-17	-1835851423	56	269	1.12E-12	CART
RSF1	3.77E-17	-7277006099	632	919	1.12E-12	CART
DCP1A	3.89E-17	-1136671122	244	573	1.16E-12	CART
MIR4435-2HG	3.89E-17	-1154499418	0.5	795	1.16E-12	CART
C6orf106	3.98E-17	-1291849124	261	577	1.19E-12	CART
CHCHD2	3.99E-17	5798411086	0.95	927	1.19E-12	CART
ABTB2	4.12E-17	-2955383244	28	201	1.23E-12	CART
CCDC173	4.18E-17	-4613588201	5	132	1.24E-12	CART
SHISAL2A	4.18E-17	-1646824896	101	355	1.25E-12	CART
STAT5B	4.37E-17	-9895941929	452	799	1.30E-12	CART
MAN1A2	4.40E-17	-1169375453	482	786	1.31E-12	CART
CCNI	4.41E-17	6433836715	937	957	1.31E-12	CART
C12orf57	4.45E-17	1023165868	832	735	1.33E-12	CART
RPL14	4.53E-17	3746983365	0.98	979	1.35E-12	CART
DBN1	4.55E-17	-137972177	69	299	1.36E-12	CART
AL138787.2	4.56E-17	-4403812968	5	132	1.36E-12	CART
RGS1	4.80E-17	1901206141	629	427	1.43E-12	CART
AC073343.2	4.99E-17	-2726906967	23	188	1.49E-12	CART
SLC39A9	4.99E-17	-1672398553	0.12	385	1.49E-12	CART
TRPM2	5.06E-17	-2387942553	33	214	1.51E-12	CART
PDXDC1	5.25E-17	-9448683848	285	641	1.57E-12	CART
KCTD9	5.28E-17	-1178350753	183	496	1.57E-12	CART
AC007038.1	5.56E-17	-2306195021	51	256	1.66E-12	CART
UPF2	5.59E-17	-7745418644	531	855	1.66E-12	CART
AC008781.2	5.69E-17	-3296206564	12	154	1.70E-12	CART
PDLIM1	5.70E-17	-3225580088	21	184	1.70E-12	CART
AL139021.2	5.78E-17	-3380068704	13	158	1.72E-12	CART
LEMD3	6.14E-17	-1113561003	252	603	1.83E-12	CART
DHRS7B	6.22E-17	-198797466	74	295	1.85E-12	CART
KCTD13	6.38E-17	-1406927504	84	329	1.90E-12	CART
NUS1	6.46E-17	-1539451095	173	466	1.93E-12	CART
RALGAPB	6.97E-17	-108220878	249	0.59	2.08E-12	CART
TESPA1	7.01E-17	-9683615229	422	761	2.09E-12	CART
TBC1D23	7.26E-17	-121370895	173	479	2.16E-12	CART
AC084337.2	7.28E-17	-3170098646	12	154	2.17E-12	CART
SLC24A1	7.30E-17	-2472102644	25	192	2.18E-12	CART
HAVCR1	7.37E-17	-2343723392	25	192	2.20E-12	CART
RORA	7.43E-17	6751601499	942	0.88	2.21E-12	CART
KDM5B	7.46E-17	-9451907005	479	808	2.22E-12	CART
TAOK1	7.87E-17	-1011982943	485	795	2.34E-12	CART
LMO4	8.01E-17	1546588963	667	513	2.39E-12	CART
LINC02325	8.01E-17	-244809999	26	197	2.39E-12	CART
PNRC1	8.32E-17	7263264982	908	893	2.48E-12	CART
ENOX2	8.45E-17	-1637720144	111	359	2.52E-12	CART
CERS4	8.49E-17	-1375862629	109	376	2.53E-12	CART
IP6K1	8.53E-17	-1303391188	236	551	2.54E-12	CART
ATP6V1H	8.92E-17	-114127894	295	637	2.66E-12	CART
ABCC4	9.10E-17	-2111190401	68	286	2.71E-12	CART
ANKRD26	9.23E-17	-1212892833	0.19	491	2.75E-12	CART
PARG	9.26E-17	-1076184794	198	0.53	2.76E-12	CART
TET1	9.44E-17	-1772328601	106	359	2.81E-12	CART
UBE3D	9.63E-17	-184747556	87	321	2.87E-12	CART
SAT1	9.79E-17	1211186272	776	654	2.92E-12	CART
TTC19	9.98E-17	-940898493	351	692	2.97E-12	CART
HECTD1	1.00E-16	-9129004112	497	816	2.99E-12	CART
ARMC8	1.02E-16	-1017508213	309	662	3.04E-12	CART
TTTY15	1.03E-16	484415921	266	13	3.07E-12	CART
CD58	1.05E-16	-8768864977	533	838	3.14E-12	CART
UQCRB	1.10E-16	5515091153	964	953	3.28E-12	CART
SLC25A5	1.13E-16	1030867303	799	714	3.35E-12	CART
SPDYA	1.13E-16	-3106975074	18	171	3.36E-12	CART
SRGAP2	1.13E-16	-1087122986	226	543	3.38E-12	CART
TMTC2	1.21E-16	-2556628025	35	214	3.59E-12	CART
SPTBN1	1.26E-16	-8774882864	389	744	3.76E-12	CART
SPTLC2	1.30E-16	-1132575864	307	637	3.88E-12	CART
UBE3A	1.32E-16	-9163423172	502	825	3.92E-12	CART
PIKFYVE	1.32E-16	-1085237602	0.31	628	3.92E-12	CART
RAD52	1.33E-16	-2010808095	71	291	3.97E-12	CART
ZNF131	1.33E-16	-9209479763	472	799	3.97E-12	CART
TTBK2	1.33E-16	-1579597772	149	415	3.97E-12	CART
VPS35L	1.36E-16	-1319772721	134	415	4.06E-12	CART
UHRF2	1.39E-16	-1091965617	337	671	4.14E-12	CART
UBASH3B	1.39E-16	-1619144559	97	342	4.15E-12	CART
EIF3K	1.42E-16	7377590452	921	868	4.23E-12	CART
DDX60L	1.42E-16	-1172671953	279	0.62	4.25E-12	CART
FYB1	1.44E-16	-5691877364	898	983	4.28E-12	CART
LINC00894	1.55E-16	-2746853557	0.02	175	4.62E-12	CART
SEC31A	1.58E-16	-951345633	432	774	4.70E-12	CART
ZNF736	1.58E-16	-1731864324	59	274	4.72E-12	CART
ZER1	1.60E-16	-1670960231	97	346	4.76E-12	CART
AC130324.2	1.60E-16	-4767207814	5	128	4.77E-12	CART
TEX14	1.63E-16	-4653473941	5	128	4.84E-12	CART
C12orf40	1.69E-16	-2761188252	18	171	5.03E-12	CART
MROH1	1.71E-16	-1988926535	74	295	5.08E-12	CART
AL157938.2	1.74E-16	-1685876673	58	265	5.18E-12	CART
DDX58	1.77E-16	-121591403	234	0.56	5.29E-12	CART
RAB10	1.78E-16	-9276005958	0.53	846	5.30E-12	CART
FAR1	1.78E-16	-139748417	249	551	5.31E-12	CART
GDE1	1.84E-16	2042436809	492	244	5.48E-12	CART
DLST	1.88E-16	-1316750398	186	496	5.60E-12	CART
ATG5	1.92E-16	-1056120932	368	705	5.73E-12	CART
NUP98	1.93E-16	-9135736901	353	692	5.75E-12	CART
IER3	2.00E-16	-1212996615	0.18	479	5.95E-12	CART
SOD2.1	2.01E-16	-3220744773	12	0.15	5.99E-12	CART
TASP1	2.06E-16	-1662239423	109	363	6.13E-12	CART
SIMC1	2.07E-16	-1497653093	132	397	6.15E-12	CART
SPATA5	2.10E-16	-1809965179	157	419	6.25E-12	CART
MAPK8IP3	2.11E-16	-1588469047	68	286	6.29E-12	CART
RALY	2.16E-16	-779913557	498	825	6.42E-12	CART
CD55	2.17E-16	-8271630308	612	0.88	6.48E-12	CART
FBXO33	2.36E-16	-1217703122	276	598	7.03E-12	CART
MACO1	2.36E-16	-1064740198	206	526	7.03E-12	CART
MFSD10	2.40E-16	1923544745	507	265	7.15E-12	CART
KIAA0232	2.41E-16	-1009194661	292	0.62	7.18E-12	CART
GRAMD4	2.41E-16	-2335078638	48	244	7.18E-12	CART
AC093157.1	2.45E-16	-1701416496	137	402	7.30E-12	CART
RC3H2	2.55E-16	-9264878987	353	684	7.61E-12	CART
GSDMB	2.55E-16	-1503465906	96	342	7.61E-12	CART
AAGAB	2.57E-16	-1412247812	208	509	7.65E-12	CART
NDFIP2	2.60E-16	-1060692648	282	603	7.74E-12	CART
EXOC6	2.65E-16	-1304683905	157	0.44	7.89E-12	CART
WDR26	2.68E-16	-9230936462	424	761	7.98E-12	CART
CA5B	2.69E-16	-1307993065	172	466	8.02E-12	CART
AC025682.1	2.71E-16	-2161012382	33	209	8.08E-12	CART
TMEM260	2.73E-16	-1397561585	183	474	8.13E-12	CART
ITGB3BP	2.76E-16	-1344301834	134	406	8.23E-12	CART
C17orf97	2.78E-16	-2315154958	26	192	8.28E-12	CART
AC104986.2	2.85E-16	-2462966275	26	192	8.48E-12	CART
AC005920.2	2.85E-16	-4083293726	7	132	8.48E-12	CART
CLIP4	2.85E-16	-1093980501	0.33	671	8.51E-12	CART
IL18RAP	2.96E-16	-1801900297	91	325	8.82E-12	CART
Z93930.2	2.97E-16	-1361147833	173	462	8.85E-12	CART
CNOT4	2.98E-16	-8851569884	488	812	8.87E-12	CART
RSRC1	2.99E-16	-1165915969	0.36	671	8.91E-12	CART
EPHA1-AS1	3.02E-16	-1897608222	145	397	9.01E-12	CART
PSTPIP2	3.06E-16	-1778445493	61	269	9.12E-12	CART
AP002812.2	3.09E-16	-3309878847	13	154	9.20E-12	CART
ATXN10	3.16E-16	-1003961644	317	637	9.42E-12	CART
ARMC2	3.23E-16	-2572966734	36	214	9.62E-12	CART
CD72	3.29E-16	-2269608307	48	239	9.79E-12	CART
AL022097.1	3.29E-16	-5666670893	0	107	9.80E-12	CART
NUP210	3.31E-16	-1123578303	261	624	9.86E-12	CART
ALS2	3.33E-16	-2019698645	56	261	9.91E-12	CART
CREB1	3.34E-16	-9739986294	449	765	9.94E-12	CART
MOSMO	3.35E-16	-140057858	195	491	9.99E-12	CART
REV3L	3.55E-16	-9744869325	508	795	1.06E-11	CART
CBWD2	3.64E-16	-1445632239	74	299	1.08E-11	CART
ZNF595	3.71E-16	-330176954	7	132	1.11E-11	CART
GBE1	3.81E-16	-1883150168	87	316	1.13E-11	CART
CNOT1	3.84E-16	-9303375204	434	782	1.14E-11	CART
OCIAD2	3.85E-16	9056331159	858	821	1.15E-11	CART
ITM2A	3.96E-16	1082803646	767	679	1.18E-11	CART
AGK	4.04E-16	-137838047	129	397	1.20E-11	CART
PARP1	4.12E-16	104715228	782	697	1.23E-11	CART
CNR2	4.13E-16	-2910850086	18	167	1.23E-11	CART
UBE2K	4.18E-16	-7260815122	0.68	923	1.25E-11	CART
MAP2K6	4.48E-16	-1498413782	134	402	1.34E-11	CART
ATP5F1D	4.92E-16	6986288657	893	893	1.47E-11	CART
PDS5B	4.98E-16	-9725652237	447	769	1.48E-11	CART
ZNF721	4.99E-16	-8811737344	307	662	1.49E-11	CART
CASTOR3	5.02E-16	-1956278427	61	269	1.49E-11	CART
COL10A1	5.08E-16	-3691533091	8	137	1.51E-11	CART
TMEM161B	5.19E-16	-1099019239	224	551	1.55E-11	CART
CCND2	5.28E-16	-7932481348	719	885	1.57E-11	CART
HIBADH	5.58E-16	-1629726915	132	393	1.66E-11	CART
FANCC	5.70E-16	-2082807268	33	205	1.70E-11	CART
AL137145.2	5.91E-16	-2097751065	68	278	1.76E-11	CART
AGFG1	6.02E-16	-1320323896	272	577	1.79E-11	CART
SSBP3	6.11E-16	-1035591457	294	615	1.82E-11	CART
CNST	6.18E-16	-8472872918	302	658	1.84E-11	CART
AC107068.2	6.88E-16	-435931252	5	124	2.05E-11	CART
SPNS3	6.88E-16	-1373624522	97	342	2.05E-11	CART
PSMD5	6.92E-16	-1192445803	236	564	2.06E-11	CART
RPA1	7.03E-16	-1015332061	315	671	2.09E-11	CART
ABCB7	7.07E-16	-1306271318	185	479	2.11E-11	CART
TRGC2	7.11E-16	-1695423528	142	397	2.12E-11	CART
LINC02362	7.31E-16	-2479101089	18	167	2.18E-11	CART
TRAK2	7.48E-16	-1008362917	248	577	2.23E-11	CART
MYH10	7.54E-16	-2272113872	28	192	2.25E-11	CART
COMMD3	7.91E-16	1405864074	629	444	2.36E-11	CART
LINC02478	8.25E-16	-5008863109	2	111	2.46E-11	CART
AC116348.3	8.42E-16	-3424918371	12	145	2.51E-11	CART
PIK3CD-AS2	8.77E-16	-2184970704	26	188	2.61E-11	CART
KIAA0556	9.18E-16	-140961254	59	265	2.74E-11	CART
ARMH1	9.37E-16	-1801140489	58	261	2.79E-11	CART
TRAPPC10	9.48E-16	-798129274	543	846	2.82E-11	CART
NAP1L1	9.48E-16	7018578965	909	932	2.82E-11	CART
BMPR2	9.54E-16	-1330832899	203	487	2.84E-11	CART
ECD	9.56E-16	-1869991002	0.14	397	2.85E-11	CART
IMMP1L	9.63E-16	-119301655	198	491	2.87E-11	CART
KPNA3	9.76E-16	-9678468102	365	701	2.91E-11	CART
A1BG-AS1	1.00E-15	-2409297975	23	179	2.98E-11	CART
PDE6G	1.02E-15	-1844830299	0.05	244	3.05E-11	CART
CUL1	1.03E-15	-1059439811	342	692	3.07E-11	CART
RYK	1.08E-15	-1740060817	92	321	3.22E-11	CART
LRRC63	1.12E-15	-3080229562	25	179	3.32E-11	CART
MRPL1	1.14E-15	-1440374076	175	457	3.38E-11	CART
SUCLA2	1.15E-15	-1112437204	252	568	3.43E-11	CART
SIL1	1.23E-15	-1438909358	175	466	3.67E-11	CART
PLSCR1	1.24E-15	-9327307464	347	697	3.70E-11	CART
ABCA5	1.24E-15	-1601414579	107	0.35	3.70E-11	CART
AC026470.2	1.25E-15	-394151224	7	128	3.72E-11	CART
HLA-DRA	1.25E-15	2041749046	576	372	3.72E-11	CART
COG3	1.26E-15	-1279362486	213	521	3.76E-11	CART
NR3C2	1.27E-15	-2038228351	41	222	3.78E-11	CART
ALG13-AS1	1.28E-15	-4073119953	7	128	3.81E-11	CART
FAM227B	1.29E-15	-1605462734	64	269	3.83E-11	CART
AC010260.1	1.37E-15	-2907001645	13	0.15	4.07E-11	CART
GPR107	1.39E-15	-1294082475	135	406	4.14E-11	CART
RPRD1A	1.41E-15	-125972647	195	496	4.22E-11	CART
AL365356.1	1.45E-15	-3051764597	17	158	4.31E-11	CART
EIF4B	1.46E-15	8647627358	0.85	803	4.34E-11	CART
CCNH	1.48E-15	-1046611931	512	795	4.40E-11	CART
PRKD2	1.49E-15	-1126191059	201	509	4.44E-11	CART
ACBD6	1.52E-15	-1197755212	0.36	679	4.53E-11	CART
C9orf41-AS1	1.55E-15	-2996551636	17	158	4.63E-11	CART
ZC2HC1A	1.59E-15	4124667351	264	21	4.74E-11	CART
RAB1A	1.66E-15	-8923585159	417	739	4.94E-11	CART
POGZ	1.68E-15	-883663498	294	654	5.00E-11	CART
ANO10	1.69E-15	-2023421832	63	265	5.02E-11	CART
LINC01550	1.70E-15	-1441105268	134	402	5.08E-11	CART
MIGA1	1.71E-15	-1181514788	236	534	5.09E-11	CART
AC096677.1	1.74E-15	-2754319269	23	175	5.19E-11	CART
ERAP1	1.78E-15	-9951709895	249	0.59	5.31E-11	CART
EIF4A2	1.81E-15	8579710997	856	833	5.39E-11	CART
C1orf147	1.89E-15	-2612624928	13	0.15	5.62E-11	CART
ATP5PF	1.92E-15	7348624193	871	833	5.73E-11	CART
STRADB	1.95E-15	-1568784791	111	363	5.81E-11	CART
ADGRE5	1.95E-15	-1057498729	413	739	5.81E-11	CART
CASD1	1.95E-15	-1177036235	228	543	5.82E-11	CART
RPRD1B	2.01E-15	-1216055861	0.12	0.38	5.98E-11	CART
NCOR1	2.04E-15	-5970813935	748	927	6.07E-11	CART
PARK7	2.04E-15	7517427494	875	838	6.09E-11	CART
SLC25A6	2.07E-15	7543845226	0.87	0.85	6.18E-11	CART
TSNARE1	2.08E-15	-2782111055	17	158	6.19E-11	CART
TMEM87A	2.08E-15	-9385855697	408	748	6.20E-11	CART
CISH	2.14E-15	-795212717	223	538	6.39E-11	CART
KIAA2026	2.22E-15	-9439823244	474	782	6.60E-11	CART
CNOT6L	2.26E-15	-7899150459	754	949	6.73E-11	CART
AC091045.1	2.30E-15	-3095374465	8	132	6.85E-11	CART
AL354733.3	2.35E-15	-2045976361	48	235	6.99E-11	CART
IL21R	2.38E-15	-1653064046	92	316	7.11E-11	CART
ZNF43	2.39E-15	-1041464678	175	474	7.14E-11	CART
EDF1	2.40E-15	6455967533	919	0.91	7.15E-11	CART
ETFA	2.41E-15	-9545863041	414	752	7.19E-11	CART
ZNF761	2.45E-15	-1368821773	106	0.35	7.29E-11	CART
COL4A3BP	2.60E-15	-953170858	403	748	7.76E-11	CART
CDKN1B	2.61E-15	1177308658	744	688	7.77E-11	CART
FAM13A	2.65E-15	-1839035642	101	333	7.89E-11	CART
EZH2	2.67E-15	-1341423048	231	534	7.96E-11	CART
OIP5	2.67E-15	-2516090486	26	184	7.96E-11	CART
ERAP2	2.69E-15	-9032625983	475	821	8.01E-11	CART
PTPRC	2.75E-15	-3134981493	1	1	8.21E-11	CART
HSPA8	2.76E-15	7360188347	904	0.88	8.21E-11	CART
MZT2B	2.83E-15	6710908418	908	885	8.42E-11	CART
DYNC1I2	2.84E-15	-9691205191	381	701	8.45E-11	CART
AC008537.1	2.88E-15	-2987193562	0.01	137	8.58E-11	CART
AUTS2	2.89E-15	-1085284027	305	615	8.61E-11	CART
RAB11A	2.92E-15	-8311857225	543	863	8.69E-11	CART
PCM1	2.98E-15	-6374182092	751	936	8.89E-11	CART
ADHFE1	3.01E-15	-1773676111	48	235	8.97E-11	CART
IL4R	3.13E-15	-8092212091	413	761	9.32E-11	CART
EP300	3.20E-15	-8396783972	427	752	9.52E-11	CART
C11orf80	3.21E-15	-213521961	41	218	9.57E-11	CART
GRAMD1B	3.24E-15	-1026227755	507	816	9.67E-11	CART
TPP2	3.35E-15	-8639951015	442	782	9.97E-11	CART
BAZ2B	3.36E-15	-1191741398	168	453	1.00E-10	CART
KIAA1257	3.43E-15	-3324979718	12	141	1.02E-10	CART
ZNF790	3.50E-15	-1834971658	86	308	1.04E-10	CART
AC016831.5	3.63E-15	255910294	366	115	1.08E-10	CART
PLAA	3.71E-15	-1141859892	173	466	1.11E-10	CART
EVI2B	3.82E-15	1053760058	767	667	1.14E-10	CART
NDUFB11	3.92E-15	7612586716	858	838	1.17E-10	CART
TIGAR	3.94E-15	-1326799167	228	513	1.17E-10	CART
RHOG	4.18E-15	121933912	683	564	1.24E-10	CART
NVL	4.18E-15	-111588307	229	534	1.25E-10	CART
ATAD1	4.24E-15	-9299225802	373	722	1.26E-10	CART
SEC14L1	4.33E-15	-85965004	482	821	1.29E-10	CART
NPC2	4.41E-15	167607818	556	359	1.32E-10	CART
AHI1	4.44E-15	-1418229471	399	701	1.32E-10	CART
SFXN5	4.46E-15	-1776884045	59	256	1.33E-10	CART
LINC02391	4.58E-15	-3177194986	13	145	1.36E-10	CART
BBX	4.63E-15	-8707965094	592	915	1.38E-10	CART
TRIM33	4.65E-15	-8557536119	421	739	1.38E-10	CART
TMEM184C	4.65E-15	-1543424492	97	333	1.39E-10	CART
INTS4	4.72E-15	-1176948686	155	432	1.41E-10	CART
AC020913.1	4.90E-15	-3669239554	7	124	1.46E-10	CART
MKL2	5.05E-15	-202777764	69	269	1.51E-10	CART
March8	5.10E-15	-1689502873	157	415	1.52E-10	CART
AGBL5	5.11E-15	-2329102475	36	205	1.52E-10	CART
LAYN	5.23E-15	-156791961	107	338	1.56E-10	CART
IMPG2	5.24E-15	-2817990293	25	175	1.56E-10	CART
AL603839.3	5.24E-15	-3812443709	7	124	1.56E-10	CART
SOAT1	5.48E-15	-117238292	198	496	1.63E-10	CART
AC025917.1	5.52E-15	-2933076617	13	145	1.65E-10	CART
GPR18	5.55E-15	-1282588386	92	325	1.65E-10	CART
SMAD2	5.93E-15	-764963835	495	821	1.77E-10	CART
MYCBP2	5.94E-15	-6932431333	738	927	1.77E-10	CART
UBE2F-SCLY	6.01E-15	-2869924092	15	0.15	1.79E-10	CART
FBXL4	6.03E-15	-1233095323	172	457	1.80E-10	CART
WHAMM	6.07E-15	-9112622306	271	615	1.81E-10	CART
MAP2K1	6.14E-15	-9029869311	348	671	1.83E-10	CART
CKMT2-AS1	6.17E-15	-1799483229	83	295	1.84E-10	CART
SPATS2	6.30E-15	-14363817	112	355	1.88E-10	CART
AP001267.3	6.41E-15	-2983647333	18	158	1.91E-10	CART
RFX2	6.41E-15	-2050710282	51	235	1.91E-10	CART
STK17A	6.62E-15	-5624219005	896	979	1.97E-10	CART
NUP88	7.00E-15	-1263880897	183	474	2.09E-10	CART
FBXL14	7.04E-15	-2357727672	33	197	2.10E-10	CART
SLC17A5	7.06E-15	-1043713545	167	453	2.10E-10	CART
MAP3K7	7.08E-15	-9934922555	191	483	2.11E-10	CART
OSTF1	7.22E-15	7889284126	873	846	2.15E-10	CART
ATP5MC3	7.24E-15	6835918189	891	855	2.16E-10	CART
FBXO6	7.30E-15	-1673161914	68	274	2.17E-10	CART
EIF3A	7.41E-15	7539587592	873	863	2.21E-10	CART
FAM217A	7.46E-15	-3268842853	8	128	2.22E-10	CART
SH2D3C	7.79E-15	-1277814182	178	0.47	2.32E-10	CART
LINC02062	7.89E-15	-2343763663	0.02	162	2.35E-10	CART
PCSK5	7.97E-15	-3077440571	18	158	2.37E-10	CART
ANKFY1	8.26E-15	-9404670388	223	526	2.46E-10	CART
MBOAT1	8.41E-15	-2391913821	61	252	2.51E-10	CART
FAM126B	8.69E-15	-1019607441	0.32	0.65	2.59E-10	CART
HLA-DPB1	8.89E-15	1554565044	611	453	2.65E-10	CART
SPON1	8.91E-15	-1986248046	54	244	2.66E-10	CART
WDFY1	8.97E-15	-1044204619	205	509	2.67E-10	CART
LMF1	9.42E-15	-1453493978	54	244	2.81E-10	CART
DROSHA	9.58E-15	-1593503233	76	286	2.85E-10	CART
CARD8	9.63E-15	-6955776008	573	872	2.87E-10	CART
PEBP1	9.69E-15	9281012078	0.81	735	2.89E-10	CART
KAZN	9.71E-15	-3723845622	0.01	132	2.89E-10	CART
CLEC12A	1.00E-14	-4103592391	13	141	2.99E-10	CART
CCDC65	1.01E-14	-2265002035	46	226	3.00E-10	CART
SPACA9	1.03E-14	-2500899731	0.02	162	3.06E-10	CART
UBR5	1.03E-14	-8788397482	512	812	3.07E-10	CART
RHOU	1.04E-14	-2620947093	33	192	3.09E-10	CART
AP001767.3	1.04E-14	-2429205353	21	167	3.10E-10	CART
FIG4	1.08E-14	-1991962683	68	265	3.21E-10	CART
SMARCAL1	1.08E-14	-1503719057	102	333	3.22E-10	CART
FYN	1.09E-14	-6631134961	856	962	3.24E-10	CART
SCRN3	1.09E-14	-1147146835	109	355	3.25E-10	CART
AC022126.1	1.13E-14	-2962849709	5	115	3.37E-10	CART
MTMR2	1.15E-14	-1831328583	92	308	3.42E-10	CART
PPARD	1.16E-14	-1491327076	99	329	3.47E-10	CART
CITED4	1.18E-14	-2101533842	35	201	3.50E-10	CART
PSMC5	1.19E-14	1142046448	662	517	3.55E-10	CART
SMG5	1.20E-14	-1343116132	106	342	3.57E-10	CART
AL691403.1	1.25E-14	-4968879724	2	103	3.73E-10	CART
AL589990.1	1.30E-14	-4323848142	5	115	3.87E-10	CART
Dec1	1.30E-14	-3167982389	13	141	3.88E-10	CART
SDCBP2-AS1	1.32E-14	-128583685	63	265	3.92E-10	CART
RGS3	1.32E-14	-1655117057	79	291	3.94E-10	CART
CEP70	1.32E-14	-2027143538	0.03	188	3.95E-10	CART
EPB41L5	1.36E-14	-2705025748	0.03	184	4.05E-10	CART
FURIN	1.40E-14	1331431106	655	521	4.18E-10	CART
UBE2G1	1.43E-14	-1017860456	434	748	4.27E-10	CART
POM121	1.49E-14	-9508984773	264	598	4.43E-10	CART
TRANK1	1.52E-14	-9086963646	373	709	4.52E-10	CART
MIR29B2CHG	1.59E-14	-1367737338	99	329	4.74E-10	CART
TPCN1	1.60E-14	-1773155205	64	261	4.75E-10	CART
TPTEP2-CSNK1E	1.62E-14	-2196839374	56	239	4.82E-10	CART
AC008937.2	1.66E-14	-4139223083	7	0.12	4.95E-10	CART
ARNTL2-AS1	1.67E-14	-2424937884	12	137	4.98E-10	CART
ATF2	1.69E-14	-119012196	322	641	5.03E-10	CART
A2M	1.81E-14	-329357317	18	154	5.39E-10	CART
C5orf58	1.82E-14	-2985844879	15	145	5.42E-10	CART
ZNF708	1.84E-14	-9495073524	294	624	5.48E-10	CART
KLRD1	1.89E-14	-1697968028	63	256	5.64E-10	CART
BFSP2-AS1	1.93E-14	-3023025862	17	0.15	5.76E-10	CART
REXO2	1.98E-14	1264999619	645	509	5.90E-10	CART
QRICH1	1.98E-14	-1233915827	226	521	5.91E-10	CART
ZC3HC1	2.00E-14	-1959206074	0.05	231	5.94E-10	CART
NSUN3	2.00E-14	-1183713263	173	449	5.95E-10	CART
CD59	2.07E-14	1665317608	528	312	6.15E-10	CART
ZNF592	2.09E-14	-1096308532	173	453	6.22E-10	CART
USF2	2.15E-14	1212047073	672	594	6.41E-10	CART
CCDC69	2.16E-14	-8529054008	389	731	6.43E-10	CART
KANSL3	2.27E-14	-1306642749	0.17	444	6.76E-10	CART
MICAL3	2.34E-14	-2109540696	56	244	6.97E-10	CART
IKBKE	2.35E-14	-8867691935	224	547	7.02E-10	CART
NUCB1-AS1	2.37E-14	-4617989679	3	107	7.06E-10	CART
AL359706.1	2.41E-14	-412569671	8	124	7.19E-10	CART
DHX34	2.51E-14	-2481290537	0.03	184	7.48E-10	CART
TFDP2	2.51E-14	-1257706673	233	513	7.49E-10	CART
AC099669.1	2.52E-14	-3280059008	8	124	7.50E-10	CART
AGBL3	2.57E-14	-2591001353	25	171	7.67E-10	CART
FAM129A	2.68E-14	-7474088302	719	915	7.99E-10	CART
TLK2	2.70E-14	-9514526674	388	735	8.05E-10	CART
TM7SF3	2.71E-14	-1083432188	271	585	8.07E-10	CART
[truncated: 8,201 more rows]

## Sheet: Table S4
Table S4. List of genes used to for module scoring
Checkpoint module	Transcription Factor module	Effector module	Stemlike module	20-gene exhaustion/dysfunction program	GSE9650_EXHAUSTED_VS_MEMORY_CD8_TCELL_UP
PDCD1	TOX	GZMB	TCF7	PDCD1	CD244
HAVCR2	TOX2	PRF1	LEF1	HAVCR2	ENTPD1
LAG3	NR4A1	GNLY	IL7R	LAG3	EOMES
TIGIT	NR4A2	NKG7	CCR7	TIGIT	PRDM1
CTLA4	NR4A3	IFNG	LTB	CTLA4	GZMB
CD160	BATF	CTSW	SELL	CD160	AARD
BTLA	MAF	TNFRSF9		BTLA	ACADVL
CD244	EOMES	CD38		CD244	ACKR3
ENTPD1	PRDM1			ENTPD1	ADAM7
ITGAE				ITGAE	ADCY6
LAYN				LAYN	ADGRG1
CXCL13				CXCL13	AFP
				TOX	AHR
				TOX2	ALCAM
				NR4A1	ALOXE3
				NR4A2	ANXA3
				NR4A3	AOPEP
				BATF	APOBEC2
				MAF	ART1
				EOMES	ATP5IF1
					ATP5MF
					AUH
					BAAT
					BCL2L11
					BCL3
					BLK
					BTK
					CANX
					CCDC28B
					CCDC93
					CCR6
					CCRL2
					CD22
					CELA1
					CELF4
					CEP250
					CFH
					CFHR2
					CISH
					CKMT1B
					CKMT2
					CLIC4
					COCH
					CORO2B
					CRYZ
					CSF1
					CSRP1
					CTSE
					CUBN
					CXCR2
					CXCR5
					CYTH3
					DDIT4
					DHRS7B
					DLG3
					DOCK7
					DPP7
					EEA1
					EFNB3
					EGR2
					ELK1
					EPCAM
					ERCC5
					ETV1
					FAM171A1
					FASLG
					FKBP10
					FLNA
					FLT3
					FSTL1
					GAMT
					GAPDHS
					GATA1
					GCM2
					GCSAM
					GDNF
					GPD2
					GPM6B
					GRIA1
					GRM8
					GSX1
					GTF3C4
					H1-4
					H1-5
					HAO2
					HIF1A
					HLA-DMA
					HMGA2
					HOXB8
					HOXC6
					HOXD10
					HSD3B7
					HSPA4L
					IFI27L2
					IFIH1
					IL10
					IL1A
					IL1RN
					IMMT
					ITGAV
					KCNAB1
					KCNU1
					KCTD9
					KHK
					KRT27
					LAMC1
					LAT2
					LCLAT1
					LGMN
					LHPP
					LITAF
					LRP10
					LY75
					LY86
					MAP2
					MC5R
					MCAM
					MFHAS1
					MKI67
					MMP14
					MRPL48
					MRPS2
					MS4A1
					MYCL
					MYO6
					MYRF
					NAB2
					NAT2
					NDUFB4
					NDUFS4
					NEFH
					NELFE
					OSMR
					PARP1
					PAWR
					PERP
					PLA2R1
					PLOD3
					PLSCR1
					POLR2C
					PRL
					PROX1
					PRR15
					PRRC1
					PTCH1
					PTMS
					PTPN11
					PTPRA
					PTPRJ
					RGS16
					RPRD1B
					RPS14
					RUNX1T1
					SAPCD1
					SCGB1A1
					SCN7A
					SEC14L1
					SELP
					SFRP2
					SGO1
					SHMT2
					SLC27A4
					SLC3A1
					SLC4A7
					SLC4A8
					SLX9
					SPIC
					SPMAP2
					SPOCK1
					SPOCK2
					SPRR2A
					ST6GALNAC2
					STRA6
					SURF4
					SYPL1
					TBL1X
					TCF7L1
					TERF1
					TFDP1
					TG
					TLN1
					TLR7
					TM4SF1
					TMEM150A
					TMEM214
					TMEM266
					TNFRSF4
					TWSG1
					VAMP5
					VMP1
					VNN1
					WDR55
					WFS1
					WIZ
					WNK2
					XCR1
					YAP1
					ZNF292
					ZNF35
					ZNF821

## Sheet: Table S5
Table S5. Statistical comparison between CART and Mock for different exhaustion modules
Module	Mean_CART	SD_CART	Mean_MOCK	SD_MOCK	Difference	Cohens_d	P_value
Checkpoint module	0.00482496	0.160076	-0.0168106	0.16434	0.0216355	0.13337	0.0642513
Transcription Factor module	0.00482208	0.153549	-0.167199	0.139537	0.172021	1.17252	4.55515e-46
Effector module	-0.179904	0.532238	0.412753	0.490919	-0.592657	-1.15754	4.68134e-46
Stemlike module	0.241455	0.431576	0.397545	0.495991	-0.15609	-0.335748	1.26837e-05
20-gene exhaustion/dysfunction program	0.00358678	0.114556	-0.0649951	0.124095	0.0685819	0.574288	1.43905e-15
GSE9650_EXHAUSTED_VS_MEMORY_CD8_TCELL_UP	0.0294163	0.0276492	0.0204287	0.0266015	0.00898762	0.331275	2.87393e-05

## Sheet: Table S6
Table S6 : Number of different myeloid subtypes among the doublets and singlet myeloid cells
GBmap celltype	Doublet	Singlet
Mono	499	172
TAM_BDM	188	435
TAM_MG	8	102

## Sheet: Table S7
Table S7. List of marker genes for singlet and doublet myeloid cells
gene	p_val	avg_log2FC	pct.1	pct.2	p_val_adj	cluster
RPS12	6.30729e-47	1.25476	0.856	0.919	1.87926e-42	Singlet
GAPDH	2.66832e-45	1.17655	0.831	0.919	7.95027e-41	Singlet
TBRG1	4.94143e-43	0.535368	0.197	0.643	1.4723e-38	Singlet
RPL17	2.48585e-42	4.74062	0.575	0.384	7.40659e-38	Singlet
RPLP1	1.2021e-41	0.928941	0.907	0.96	3.58167e-37	Singlet
OXR1	1.7764e-41	0.593355	0.178	0.591	5.29279e-37	Singlet
RPL13	1.14306e-40	1.55962	0.772	0.894	3.40575e-36	Singlet
MSRB2	1.30571e-40	0.541752	0.188	0.613	3.89037e-36	Singlet
RPL41	8.71848e-40	0.891713	0.883	0.938	2.59767e-35	Singlet
HMGN3	1.72568e-39	0.63361	0.138	0.522	5.14166e-35	Singlet
RCN2	3.54568e-37	0.621602	0.2	0.613	1.05644e-32	Singlet
SPP1	3.63937e-37	1.42424	0.869	0.889	1.08435e-32	Singlet
KIF2A	5.40421e-37	0.575889	0.165	0.545	1.61019e-32	Singlet
ERGIC3	5.85352e-37	0.728116	0.193	0.596	1.74406e-32	Singlet
RPS18	6.55029e-36	2.08837	0.746	0.862	1.95166e-31	Singlet
PDE4D	7.19007e-36	0.5864	0.22	0.646	2.14228e-31	Singlet
CCDC107	9.23159e-36	0.571103	0.202	0.604	2.75055e-31	Singlet
EEF1A1	1.3382e-35	1.03943	0.831	0.932	3.98717e-31	Singlet
SYAP1	1.77912e-35	0.611547	0.185	0.587	5.30089e-31	Singlet
RPS2	4.60041e-35	1.46912	0.788	0.902	1.37069e-30	Singlet
DNAJC7	1.09782e-34	0.504073	0.255	0.712	3.27095e-30	Singlet
S100A13	1.92022e-34	0.966314	0.192	0.596	5.7213e-30	Singlet
GOLIM4	2.80736e-34	0.920812	0.203	0.6	8.36452e-30	Singlet
RPL28	4.1278e-34	1.21177	0.784	0.912	1.22988e-29	Singlet
IFI30	5.66292e-34	4.83439	0.659	0.662	1.68727e-29	Singlet
CD151	2.48686e-33	0.696109	0.154	0.515	7.40961e-29	Singlet
PNRC2	5.6845e-33	0.554893	0.217	0.623	1.6937e-28	Singlet
NDUFS1	5.82614e-33	0.502801	0.152	0.509	1.7359e-28	Singlet
EAPP	5.89122e-33	0.711144	0.168	0.541	1.75529e-28	Singlet
TADA3	8.82532e-33	0.568348	0.178	0.554	2.6295e-28	Singlet
RBBP7	1.26606e-32	0.561202	0.173	0.534	3.77222e-28	Singlet
CEBPD	1.43983e-32	0.532288	0.154	0.505	4.28998e-28	Singlet
DDOST	2.21246e-32	0.545774	0.22	0.629	6.59204e-28	Singlet
GBP1	3.09097e-32	0.525087	0.207	0.606	9.20955e-28	Singlet
SAR1B	3.12279e-32	0.59358	0.226	0.642	9.30434e-28	Singlet
DDX46	4.76452e-32	0.557702	0.281	0.721	1.41959e-27	Singlet
RECQL	5.22705e-32	0.560694	0.206	0.596	1.5574e-27	Singlet
CDC5L	8.05758e-32	0.504816	0.244	0.663	2.40076e-27	Singlet
GOLGA2	8.61911e-32	0.767677	0.152	0.502	2.56806e-27	Singlet
EIF4E2	9.30561e-32	0.646872	0.179	0.551	2.77261e-27	Singlet
PIGP	1.18567e-31	0.619202	0.157	0.506	3.5327e-27	Singlet
CNIH1	1.43916e-31	0.504948	0.186	0.561	4.28799e-27	Singlet
BEST1	1.50284e-31	0.792028	0.262	0.685	4.47772e-27	Singlet
DPY30	1.57369e-31	0.569438	0.2	0.577	4.68881e-27	Singlet
ATG12	3.0723e-31	0.51245	0.195	0.571	9.15391e-27	Singlet
IAH1	3.94758e-31	0.617991	0.182	0.545	1.17618e-26	Singlet
CDC26	4.96949e-31	0.635111	0.248	0.666	1.48066e-26	Singlet
RSRC2	6.95581e-31	0.603108	0.267	0.704	2.07248e-26	Singlet
IFI27L2	8.97723e-31	0.54946	0.227	0.624	2.67477e-26	Singlet
NDUFA5	1.04736e-30	0.605198	0.209	0.593	3.12062e-26	Singlet
NUDT14	1.37136e-30	0.589104	0.171	0.522	4.08595e-26	Singlet
SERPINB6	1.51006e-30	0.55037	0.285	0.744	4.49924e-26	Singlet
RPL11	2.56476e-30	1.25411	0.757	0.904	7.6417e-26	Singlet
GOLGA7	2.84481e-30	0.579562	0.165	0.509	8.47611e-26	Singlet
GLTP	3.22229e-30	0.596666	0.173	0.529	9.60081e-26	Singlet
RPL10	4.19755e-30	1.52995	0.739	0.878	1.25066e-25	Singlet
NAP1L4	4.30397e-30	0.755034	0.169	0.518	1.28237e-25	Singlet
MORF4L2	4.82788e-30	0.768362	0.251	0.665	1.43847e-25	Singlet
TMEM167A	7.44254e-30	0.508588	0.298	0.748	2.21751e-25	Singlet
C14orf119	1.40733e-29	0.5668	0.213	0.606	4.19314e-25	Singlet
CHORDC1	1.54581e-29	0.50006	0.189	0.557	4.60575e-25	Singlet
DYNC1LI2	1.57186e-29	0.612394	0.166	0.505	4.68335e-25	Singlet
RPL26	1.62877e-29	2.10635	0.677	0.783	4.85291e-25	Singlet
SLU7	1.78865e-29	0.668849	0.171	0.521	5.32927e-25	Singlet
NDUFB6	1.87631e-29	0.528068	0.247	0.656	5.59047e-25	Singlet
LSM6	2.14053e-29	0.646675	0.207	0.59	6.37772e-25	Singlet
PSMD11	2.63939e-29	0.71524	0.221	0.624	7.86405e-25	Singlet
SSU72	3.17919e-29	0.532558	0.228	0.622	9.4724e-25	Singlet
JUND	3.43166e-29	0.654516	0.289	0.715	1.02246e-24	Singlet
ARF3	3.44483e-29	0.516615	0.23	0.616	1.02639e-24	Singlet
CCDC25	3.58804e-29	0.704076	0.196	0.554	1.06906e-24	Singlet
POLR2G	5.40627e-29	0.70304	0.197	0.565	1.6108e-24	Singlet
SMU1	6.04618e-29	0.646042	0.23	0.614	1.80146e-24	Singlet
RPS8	6.05212e-29	1.4892	0.733	0.876	1.80323e-24	Singlet
METAP2	7.4871e-29	0.705007	0.252	0.676	2.23078e-24	Singlet
CARD16	8.82355e-29	0.60221	0.171	0.511	2.62898e-24	Singlet
RAD23B	1.01892e-28	0.699651	0.236	0.635	3.03587e-24	Singlet
SNRNP70	1.13065e-28	0.768572	0.179	0.528	3.36876e-24	Singlet
SRSF2	1.27776e-28	0.683054	0.195	0.564	3.80708e-24	Singlet
TSFM	1.55405e-28	0.86275	0.173	0.518	4.63028e-24	Singlet
ASPH	1.62563e-28	1.06169	0.169	0.508	4.84357e-24	Singlet
CWC15	1.64189e-28	0.536602	0.251	0.66	4.89202e-24	Singlet
SMIM7	1.69992e-28	0.930801	0.206	0.574	5.0649e-24	Singlet
YY1	1.84817e-28	0.63516	0.296	0.731	5.50663e-24	Singlet
MRPL47	2.09675e-28	0.509122	0.199	0.56	6.24726e-24	Singlet
PPIL4	3.17349e-28	0.77283	0.22	0.593	9.4554e-24	Singlet
ARCN1	3.37961e-28	0.523469	0.2	0.567	1.00695e-23	Singlet
EIF2AK1	3.87441e-28	0.535046	0.183	0.527	1.15438e-23	Singlet
ADSS	4.52063e-28	0.837493	0.189	0.537	1.34692e-23	Singlet
UFD1	7.02064e-28	0.642056	0.203	0.567	2.0918e-23	Singlet
SURF4	7.734e-28	0.572467	0.197	0.553	2.30435e-23	Singlet
HNRNPH2	7.92821e-28	0.539256	0.202	0.564	2.36221e-23	Singlet
NDUFS3	9.56311e-28	0.539424	0.178	0.519	2.84933e-23	Singlet
SRP72	1.06152e-27	0.565062	0.192	0.541	3.16279e-23	Singlet
TMEM147	1.08279e-27	0.54593	0.274	0.701	3.22618e-23	Singlet
EIF3H	1.10434e-27	0.519176	0.3	0.74	3.29038e-23	Singlet
RPL30	1.13643e-27	1.45319	0.749	0.879	3.38599e-23	Singlet
CBR1	1.18849e-27	0.832973	0.214	0.588	3.5411e-23	Singlet
TMED4	1.30627e-27	0.607711	0.269	0.686	3.89202e-23	Singlet
COQ10B	1.65839e-27	0.577689	0.209	0.578	4.94117e-23	Singlet
LSM10	1.7085e-27	0.537366	0.209	0.567	5.09049e-23	Singlet
LSM12	1.8536e-27	0.598523	0.207	0.567	5.5228e-23	Singlet
NONO	2.56915e-27	0.759987	0.217	0.583	7.65477e-23	Singlet
MZT2B	3.11511e-27	0.739626	0.269	0.694	9.28146e-23	Singlet
ZC3H15	3.15509e-27	0.58745	0.265	0.691	9.40058e-23	Singlet
DSTN	3.81445e-27	0.695168	0.275	0.699	1.13652e-22	Singlet
TMEM230	4.50969e-27	0.511579	0.274	0.712	1.34366e-22	Singlet
MEA1	5.25195e-27	0.666683	0.217	0.584	1.56482e-22	Singlet
POLR2I	5.89082e-27	0.693873	0.192	0.534	1.75517e-22	Singlet
TIMM8B	6.27178e-27	0.877086	0.233	0.622	1.86868e-22	Singlet
HNRNPH1	6.36135e-27	0.658315	0.271	0.694	1.89537e-22	Singlet
PRKDC	9.54718e-27	0.831269	0.227	0.6	2.84458e-22	Singlet
GTF3A	1.08489e-26	0.609615	0.26	0.66	3.23243e-22	Singlet
COPRS	1.12546e-26	0.744993	0.19	0.548	3.35331e-22	Singlet
POLR2J	1.32707e-26	0.552483	0.278	0.689	3.954e-22	Singlet
HAT1	1.78704e-26	0.744008	0.189	0.525	5.3245e-22	Singlet
NUDT9	1.79492e-26	0.542911	0.178	0.509	5.34798e-22	Singlet
ATF3	1.84206e-26	0.964001	0.214	0.583	5.48842e-22	Singlet
DARS	2.16405e-26	0.635596	0.233	0.619	6.44778e-22	Singlet
UBE2N	2.18478e-26	0.582488	0.252	0.647	6.50955e-22	Singlet
NUDC	2.28666e-26	0.694162	0.237	0.637	6.81309e-22	Singlet
POLR2F	2.47552e-26	0.627388	0.223	0.599	7.3758e-22	Singlet
MRFAP1	2.53171e-26	0.554693	0.279	0.695	7.54324e-22	Singlet
NKAP	2.87365e-26	0.671039	0.193	0.537	8.56204e-22	Singlet
UFC1	3.66354e-26	0.67565	0.282	0.694	1.09155e-21	Singlet
RPS14	3.76854e-26	1.48608	0.714	0.863	1.12284e-21	Singlet
DNAJA2	7.30483e-26	0.793329	0.267	0.662	2.17647e-21	Singlet
TIAL1	7.60827e-26	0.6274	0.21	0.56	2.26689e-21	Singlet
MRPL43	7.70856e-26	0.778293	0.188	0.522	2.29677e-21	Singlet
PSMC1	1.03686e-25	0.682962	0.252	0.655	3.08931e-21	Singlet
COPS2	1.332e-25	1.2657	0.19	0.537	3.96868e-21	Singlet
RPA3	1.49458e-25	0.582347	0.206	0.554	4.4531e-21	Singlet
EIF4A2	1.54201e-25	0.706976	0.21	0.567	4.59441e-21	Singlet
RPS15A	1.7298e-25	1.48835	0.712	0.862	5.15395e-21	Singlet
COX14	1.78892e-25	0.764562	0.275	0.673	5.33009e-21	Singlet
SRSF10	1.84635e-25	0.584298	0.223	0.59	5.50119e-21	Singlet
FAAP20	2.37384e-25	0.776337	0.19	0.531	7.07284e-21	Singlet
SFPQ	2.57999e-25	0.601913	0.21	0.568	7.68707e-21	Singlet
MRPL41	3.42903e-25	0.557533	0.276	0.691	1.02168e-20	Singlet
LDHB	3.6009e-25	0.689991	0.212	0.563	1.07289e-20	Singlet
CHMP2A	3.93452e-25	0.508721	0.305	0.745	1.17229e-20	Singlet
RPS19	4.67605e-25	0.956568	0.808	0.942	1.39323e-20	Singlet
SELENOF	4.92224e-25	0.517053	0.339	0.781	1.46658e-20	Singlet
PSMD2	5.59156e-25	0.536746	0.261	0.675	1.666e-20	Singlet
DENR	6.19943e-25	0.67623	0.224	0.584	1.84712e-20	Singlet
RPL13A	6.446e-25	1.2428	0.753	0.898	1.92059e-20	Singlet
ATP5PB	6.8542e-25	0.547936	0.283	0.688	2.04221e-20	Singlet
EIF4B	7.2199e-25	0.532241	0.267	0.663	2.15117e-20	Singlet
POLR2K	7.67504e-25	0.767743	0.279	0.683	2.28678e-20	Singlet
APP	9.47382e-25	1.14928	0.236	0.609	2.82272e-20	Singlet
ORMDL1	1.00323e-24	0.725496	0.238	0.607	2.98912e-20	Singlet
FKBP3	1.04574e-24	0.953555	0.254	0.652	3.11577e-20	Singlet
NRBP1	1.17623e-24	0.511358	0.228	0.587	3.50456e-20	Singlet
FUNDC2	1.27085e-24	0.691861	0.189	0.515	3.78651e-20	Singlet
GLOD4	1.42348e-24	0.554518	0.181	0.505	4.24127e-20	Singlet
NDUFB5	1.82854e-24	0.625864	0.227	0.586	5.44813e-20	Singlet
RPS6	1.90708e-24	1.56237	0.726	0.876	5.68215e-20	Singlet
MIEN1	2.12222e-24	0.758226	0.195	0.518	6.32315e-20	Singlet
CLINT1	2.29054e-24	0.678278	0.202	0.534	6.82468e-20	Singlet
PYURF	2.45831e-24	0.535666	0.228	0.599	7.32452e-20	Singlet
SIVA1	2.46754e-24	0.701977	0.226	0.587	7.35203e-20	Singlet
IK	2.75364e-24	0.641977	0.275	0.673	8.20448e-20	Singlet
CLPP	2.78329e-24	0.552511	0.182	0.501	8.29281e-20	Singlet
MRPS15	3.04078e-24	0.550374	0.214	0.561	9.06e-20	Singlet
BUD31	3.13306e-24	0.670812	0.281	0.676	9.33494e-20	Singlet
ADRM1	3.75838e-24	0.705175	0.238	0.619	1.11981e-19	Singlet
MRPS36	4.27979e-24	0.657412	0.252	0.637	1.27516e-19	Singlet
GTF2A2	4.59462e-24	0.792272	0.293	0.717	1.36897e-19	Singlet
NAXE	4.69506e-24	0.956071	0.206	0.544	1.39889e-19	Singlet
EVI2A	5.18551e-24	0.506715	0.224	0.571	1.54502e-19	Singlet
IFNAR2	5.20317e-24	0.876962	0.192	0.519	1.55029e-19	Singlet
SRP9	5.27115e-24	0.531496	0.288	0.692	1.57054e-19	Singlet
VKORC1	5.78201e-24	0.718885	0.279	0.672	1.72275e-19	Singlet
PCNP	6.36208e-24	0.730492	0.26	0.643	1.89558e-19	Singlet
COPZ1	7.2501e-24	0.637866	0.261	0.659	2.16017e-19	Singlet
MRPL57	8.81075e-24	0.699634	0.267	0.656	2.62516e-19	Singlet
ARPC5L	9.1739e-24	0.779359	0.188	0.512	2.73336e-19	Singlet
KDELR2	9.81491e-24	0.591075	0.295	0.721	2.92435e-19	Singlet
POLR3GL	1.8166e-23	0.616922	0.233	0.591	5.41255e-19	Singlet
DERL1	1.99365e-23	0.762462	0.188	0.509	5.94007e-19	Singlet
PSMC6	2.0023e-23	0.61523	0.252	0.626	5.96586e-19	Singlet
RHOC	2.07716e-23	0.669303	0.327	0.75	6.18891e-19	Singlet
MRPL13	2.18479e-23	0.819684	0.258	0.639	6.50957e-19	Singlet
PSMC4	2.70427e-23	0.501723	0.217	0.57	8.05738e-19	Singlet
SNRPF	2.78135e-23	0.641754	0.262	0.662	8.28702e-19	Singlet
CAMLG	3.22619e-23	0.819372	0.2	0.538	9.61242e-19	Singlet
BNIP3L	3.63188e-23	0.567411	0.36	0.81	1.08212e-18	Singlet
SLIRP	3.65084e-23	0.758296	0.282	0.691	1.08777e-18	Singlet
TCEAL4	4.13226e-23	0.618517	0.324	0.737	1.23121e-18	Singlet
STMP1	4.49472e-23	0.898198	0.281	0.673	1.3392e-18	Singlet
SBDS	4.67188e-23	0.752838	0.254	0.629	1.39199e-18	Singlet
DNTTIP2	4.88485e-23	0.699493	0.217	0.564	1.45544e-18	Singlet
RPS23	5.35703e-23	1.46711	0.722	0.879	1.59613e-18	Singlet
SRSF3	5.87039e-23	0.652282	0.288	0.704	1.74908e-18	Singlet
SMIM15	5.96223e-23	0.546119	0.195	0.525	1.77645e-18	Singlet
ECH1	6.15586e-23	0.988219	0.22	0.571	1.83414e-18	Singlet
UBE2F	7.40891e-23	0.929772	0.251	0.629	2.20749e-18	Singlet
TRAPPC3	7.44596e-23	0.724519	0.255	0.627	2.21852e-18	Singlet
PRDX6	1.15631e-22	0.829588	0.312	0.722	3.44521e-18	Singlet
CH25H	1.18875e-22	0.586487	0.206	0.531	3.54188e-18	Singlet
MRPL34	1.18891e-22	0.560943	0.264	0.645	3.54235e-18	Singlet
TRAPPC2L	1.19289e-22	0.735425	0.21	0.551	3.55422e-18	Singlet
SEC11A	1.20335e-22	0.687658	0.31	0.741	3.58539e-18	Singlet
SEPHS2	1.2989e-22	0.581157	0.234	0.584	3.87006e-18	Singlet
NDUFS6	1.33213e-22	0.549962	0.298	0.721	3.96908e-18	Singlet
PCMT1	1.44818e-22	0.510744	0.286	0.685	4.31486e-18	Singlet
PPP4C	1.627e-22	0.582033	0.271	0.656	4.84764e-18	Singlet
NDUFA2	1.68474e-22	0.707728	0.269	0.647	5.01967e-18	Singlet
EID1	1.92135e-22	1.12372	0.238	0.6	5.72467e-18	Singlet
DYNLT1	1.94044e-22	0.506321	0.343	0.778	5.78155e-18	Singlet
LAMTOR2	2.1557e-22	0.526733	0.334	0.742	6.4229e-18	Singlet
PSMB7	2.17411e-22	0.711292	0.275	0.675	6.47776e-18	Singlet
MRPS16	2.35465e-22	0.512271	0.258	0.629	7.01567e-18	Singlet
PSMA3	2.44339e-22	0.598282	0.312	0.745	7.28008e-18	Singlet
ZNHIT1	3.22464e-22	0.976355	0.221	0.558	9.60783e-18	Singlet
TAF10	3.35991e-22	0.892845	0.278	0.671	1.00108e-17	Singlet
RWDD1	3.64744e-22	0.832046	0.282	0.675	1.08676e-17	Singlet
PBDC1	3.76687e-22	1.09588	0.21	0.542	1.12234e-17	Singlet
HSPA1A	3.84185e-22	0.998741	0.21	0.557	1.14468e-17	Singlet
SNRPB2	3.99979e-22	0.546577	0.309	0.728	1.19174e-17	Singlet
SUPT16H	4.36452e-22	0.960473	0.271	0.645	1.30041e-17	Singlet
MAGOH	4.48421e-22	0.833337	0.243	0.601	1.33607e-17	Singlet
MRPL20	5.34426e-22	0.60319	0.276	0.65	1.59232e-17	Singlet
PGAM1	5.49061e-22	0.66427	0.238	0.612	1.63593e-17	Singlet
MRPL33	5.53394e-22	0.687928	0.248	0.617	1.64884e-17	Singlet
TMEM208	5.62464e-22	0.730927	0.274	0.672	1.67586e-17	Singlet
NDUFS7	5.8867e-22	0.598467	0.241	0.594	1.75394e-17	Singlet
AURKAIP1	5.89944e-22	0.763472	0.293	0.692	1.75774e-17	Singlet
EIF2S3	6.01242e-22	0.58632	0.197	0.518	1.7914e-17	Singlet
EMC6	6.60923e-22	0.750828	0.227	0.576	1.96922e-17	Singlet
UFM1	7.42093e-22	0.804072	0.278	0.666	2.21107e-17	Singlet
RAC2	8.63867e-22	0.645681	0.202	0.517	2.57389e-17	Singlet
YWHAQ	9.28311e-22	1.10479	0.24	0.604	2.7659e-17	Singlet
ZNF22	1.02497e-21	0.719119	0.213	0.529	3.05389e-17	Singlet
NDUFB7	1.44762e-21	0.506729	0.333	0.742	4.31318e-17	Singlet
OAS1	1.49869e-21	0.616037	0.241	0.6	4.46536e-17	Singlet
ATRAID	1.5736e-21	0.645025	0.331	0.742	4.68854e-17	Singlet
EIF4A3	1.70986e-21	0.743372	0.207	0.538	5.09454e-17	Singlet
CIB1	1.77586e-21	0.591741	0.355	0.767	5.29118e-17	Singlet
LMAN1	2.1237e-21	0.678424	0.34	0.764	6.32758e-17	Singlet
MED10	2.37555e-21	0.806707	0.197	0.509	7.07794e-17	Singlet
SNRPG	2.59811e-21	0.581381	0.316	0.742	7.74106e-17	Singlet
TXNL4A	2.8274e-21	0.752417	0.233	0.581	8.42423e-17	Singlet
CORO1A	2.93943e-21	0.53221	0.209	0.527	8.75803e-17	Singlet
PDAP1	3.03021e-21	0.579938	0.292	0.685	9.02852e-17	Singlet
PPP1R15A	4.11393e-21	0.795799	0.333	0.774	1.22575e-16	Singlet
PGLS	4.54535e-21	0.577147	0.268	0.626	1.35429e-16	Singlet
TIPRL	5.17585e-21	0.55143	0.24	0.578	1.54215e-16	Singlet
TMEM14B	5.47559e-21	0.6534	0.31	0.708	1.63145e-16	Singlet
ABCF1	5.75891e-21	0.63715	0.24	0.59	1.71587e-16	Singlet
SRSF7	6.03982e-21	0.76866	0.217	0.55	1.79956e-16	Singlet
SNRPC	6.10467e-21	0.727632	0.233	0.576	1.81889e-16	Singlet
LST1	6.25425e-21	0.510803	0.3	0.699	1.86345e-16	Singlet
GTF2H5	6.37266e-21	0.814312	0.216	0.54	1.89874e-16	Singlet
CBX3	6.75165e-21	0.566432	0.306	0.732	2.01165e-16	Singlet
COPS9	6.92949e-21	0.761647	0.296	0.681	2.06464e-16	Singlet
PSMC5	7.60222e-21	0.705667	0.269	0.652	2.26508e-16	Singlet
MRPL40	7.76016e-21	0.81519	0.226	0.563	2.31214e-16	Singlet
NDUFB9	8.99772e-21	0.656389	0.316	0.735	2.68087e-16	Singlet
ANP32E	9.56349e-21	0.755831	0.238	0.573	2.84944e-16	Singlet
HSPA5	9.916e-21	0.994869	0.365	0.819	2.95447e-16	Singlet
HERC5	1.068e-20	0.652414	0.262	0.63	3.1821e-16	Singlet
CALU	1.06983e-20	1.04094	0.305	0.708	3.18755e-16	Singlet
LSM5	1.23829e-20	0.920736	0.237	0.576	3.6895e-16	Singlet
EMC4	2.02577e-20	0.537861	0.209	0.537	6.03577e-16	Singlet
METTL5	2.13744e-20	0.597178	0.228	0.56	6.36849e-16	Singlet
SSR3	2.26102e-20	0.704487	0.316	0.74	6.73672e-16	Singlet
TMEM256	2.4723e-20	0.657878	0.2	0.509	7.36622e-16	Singlet
UBE2L3	3.41231e-20	0.654521	0.347	0.764	1.0167e-15	Singlet
UBE2L6	4.12231e-20	0.812786	0.238	0.58	1.22824e-15	Singlet
NASP	4.14377e-20	1.09416	0.252	0.596	1.23464e-15	Singlet
NDUFC1	4.14596e-20	0.515402	0.286	0.665	1.23529e-15	Singlet
TUBB4B	4.46581e-20	0.642959	0.248	0.6	1.33059e-15	Singlet
KRR1	4.76028e-20	0.580886	0.202	0.508	1.41833e-15	Singlet
MTPN	4.93231e-20	0.641631	0.354	0.791	1.46958e-15	Singlet
LSM4	5.40935e-20	0.886906	0.238	0.593	1.61172e-15	Singlet
STRAP	5.58166e-20	0.652785	0.197	0.508	1.66306e-15	Singlet
SELENOK	5.939e-20	0.815035	0.31	0.721	1.76953e-15	Singlet
CCT7	6.69273e-20	0.776034	0.195	0.508	1.9941e-15	Singlet
RPL32	7.27325e-20	1.34668	0.707	0.875	2.16707e-15	Singlet
OSTC	7.86362e-20	0.783204	0.262	0.617	2.34296e-15	Singlet
PSMD7	1.0486e-19	0.772981	0.312	0.722	3.1243e-15	Singlet
RAD23A	1.26166e-19	0.724268	0.292	0.706	3.75912e-15	Singlet
PSMB8	1.35264e-19	0.721582	0.302	0.717	4.03018e-15	Singlet
ARPC1A	1.38569e-19	0.713179	0.202	0.509	4.12865e-15	Singlet
CHCHD10	1.44959e-19	0.852104	0.279	0.65	4.31906e-15	Singlet
EIF3D	1.50873e-19	0.80669	0.251	0.6	4.49525e-15	Singlet
ARF4	2.06054e-19	0.637006	0.357	0.78	6.13937e-15	Singlet
SQOR	2.13193e-19	0.887916	0.282	0.675	6.35208e-15	Singlet
MRPS10	2.13378e-19	0.623591	0.212	0.521	6.35759e-15	Singlet
FNIP1	2.23914e-19	1.06513	0.254	0.604	6.67153e-15	Singlet
EPRS	2.42036e-19	0.884053	0.206	0.515	7.21145e-15	Singlet
SLC25A11	2.55535e-19	0.72436	0.2	0.506	7.61367e-15	Singlet
BANF1	2.66746e-19	0.830446	0.24	0.586	7.94771e-15	Singlet
RPS28	2.7616e-19	0.897716	0.777	0.921	8.22818e-15	Singlet
TMED2	3.11247e-19	0.748546	0.319	0.711	9.27362e-15	Singlet
CCL3L1	4.16523e-19	1.24489	0.302	0.663	1.24103e-14	Singlet
ARL6IP4	4.17507e-19	0.699801	0.333	0.755	1.24396e-14	Singlet
SSR2	4.24179e-19	0.694227	0.346	0.771	1.26384e-14	Singlet
PSMB5	4.84882e-19	0.774875	0.26	0.617	1.44471e-14	Singlet
RNF7	5.55382e-19	0.582821	0.312	0.708	1.65476e-14	Singlet
MESD	7.14027e-19	0.504315	0.377	0.786	2.12744e-14	Singlet
SRPRA	7.49417e-19	0.809822	0.258	0.61	2.23289e-14	Singlet
CDK4	7.78997e-19	0.775113	0.2	0.504	2.32102e-14	Singlet
CCT8	8.08987e-19	0.817031	0.278	0.662	2.41038e-14	Singlet
JTB	8.92718e-19	0.549244	0.341	0.748	2.65985e-14	Singlet
DUSP23	9.35767e-19	0.911253	0.219	0.529	2.78812e-14	Singlet
MYDGF	9.60231e-19	0.541915	0.337	0.765	2.86101e-14	Singlet
TMEM70	1.00911e-18	1.02476	0.221	0.54	3.00665e-14	Singlet
PPM1G	1.08767e-18	0.681173	0.285	0.66	3.24072e-14	Singlet
RNF181	1.12054e-18	0.591177	0.344	0.758	3.33866e-14	Singlet
TUFM	1.1626e-18	0.831404	0.243	0.577	3.46397e-14	Singlet
EIF6	1.20248e-18	0.851313	0.245	0.584	3.58278e-14	Singlet
ESF1	1.23272e-18	0.996871	0.217	0.527	3.67289e-14	Singlet
BLVRB	1.45921e-18	0.750316	0.286	0.666	4.34771e-14	Singlet
POLR2L	1.51037e-18	0.726449	0.268	0.619	4.50014e-14	Singlet
BAG1	1.6433e-18	0.753494	0.254	0.586	4.89623e-14	Singlet
LSM7	1.70056e-18	0.622677	0.205	0.505	5.06682e-14	Singlet
RPS4Y1	1.77447e-18	1.09653	0.269	0.64	5.28704e-14	Singlet
HNRNPDL	2.11375e-18	0.686069	0.323	0.734	6.29793e-14	Singlet
RPS27A	2.13577e-18	1.10612	0.722	0.891	6.36353e-14	Singlet
RNASEH2C	2.58751e-18	0.609807	0.236	0.56	7.70947e-14	Singlet
TMEM258	3.10868e-18	0.639823	0.334	0.74	9.2623e-14	Singlet
ARHGDIB	4.58139e-18	0.533494	0.302	0.653	1.36503e-13	Singlet
CCT6A	5.22969e-18	0.874656	0.299	0.692	1.55819e-13	Singlet
C1QBP	6.96715e-18	0.628257	0.207	0.515	2.07586e-13	Singlet
IFI35	7.17862e-18	1.09233	0.255	0.596	2.13887e-13	Singlet
EIF3E	7.48169e-18	0.958162	0.286	0.665	2.22917e-13	Singlet
CUTA	7.99334e-18	0.822138	0.212	0.512	2.38161e-13	Singlet
SRRM1	8.35839e-18	0.509709	0.385	0.814	2.49038e-13	Singlet
EIF3G	8.94837e-18	0.63571	0.24	0.574	2.66617e-13	Singlet
ATP5F1B	1.00557e-17	0.72242	0.309	0.702	2.99608e-13	Singlet
SF3B5	1.01745e-17	0.941884	0.245	0.573	3.03149e-13	Singlet
DEK	1.07319e-17	0.761599	0.358	0.801	3.19757e-13	Singlet
RPS20	1.09572e-17	0.889206	0.743	0.911	3.26468e-13	Singlet
DDX24	1.5215e-17	0.641641	0.348	0.761	4.5333e-13	Singlet
EIF1B	1.66272e-17	0.658088	0.364	0.776	4.95406e-13	Singlet
HNRNPAB	2.07544e-17	0.938713	0.252	0.584	6.18376e-13	Singlet
SNRPD1	2.13178e-17	0.9133	0.22	0.531	6.35164e-13	Singlet
GSPT1	2.622e-17	1.07459	0.22	0.522	7.81226e-13	Singlet
SUMO1	2.70863e-17	0.726754	0.346	0.748	8.07037e-13	Singlet
VIM	2.93357e-17	0.729521	0.824	0.945	8.74058e-13	Singlet
TPT1	2.98719e-17	0.631453	0.855	0.953	8.90034e-13	Singlet
CKLF	3.46481e-17	0.65197	0.299	0.66	1.03234e-12	Singlet
RPL18A	3.58254e-17	1.90037	0.652	0.817	1.06742e-12	Singlet
PSMA5	4.37129e-17	0.812898	0.276	0.639	1.30243e-12	Singlet
MRPS34	4.63625e-17	1.00469	0.214	0.512	1.38137e-12	Singlet
EGR1	4.86702e-17	1.01638	0.281	0.624	1.45013e-12	Singlet
ERO1A	4.89058e-17	0.760418	0.271	0.626	1.45715e-12	Singlet
AIMP1	5.26962e-17	0.982854	0.209	0.508	1.57008e-12	Singlet
PA2G4	6.26801e-17	0.800591	0.255	0.594	1.86755e-12	Singlet
DDX18	6.65891e-17	0.579009	0.271	0.609	1.98402e-12	Singlet
ATP5IF1	6.81661e-17	0.652784	0.354	0.75	2.03101e-12	Singlet
CCT5	7.73646e-17	0.863153	0.319	0.731	2.30508e-12	Singlet
TAF9	8.62394e-17	0.925006	0.213	0.514	2.5695e-12	Singlet
CHMP3	9.74946e-17	1.30394	0.245	0.564	2.90485e-12	Singlet
MRPS21	1.01927e-16	0.975779	0.271	0.612	3.03693e-12	Singlet
HNRNPA1	1.05804e-16	0.765041	0.248	0.58	3.15243e-12	Singlet
ACADVL	1.06977e-16	0.62373	0.254	0.583	3.18737e-12	Singlet
SERPINA1	1.17699e-16	0.590107	0.226	0.534	3.50684e-12	Singlet
CCT4	1.26715e-16	0.762456	0.262	0.603	3.77548e-12	Singlet
ERH	1.27456e-16	0.786534	0.339	0.753	3.79756e-12	Singlet
TBCA	1.41593e-16	0.567739	0.396	0.813	4.21876e-12	Singlet
TRIR	1.49636e-16	0.608547	0.35	0.761	4.45841e-12	Singlet
PSMB4	1.68384e-16	1.03976	0.305	0.681	5.017e-12	Singlet
NDUFAB1	1.71142e-16	0.887988	0.31	0.692	5.09919e-12	Singlet
VDAC2	2.05282e-16	0.890981	0.295	0.668	6.11638e-12	Singlet
HAX1	3.02501e-16	0.947678	0.221	0.514	9.013e-12	Singlet
RPL6	3.3872e-16	1.46533	0.68	0.871	1.00922e-11	Singlet
AMD1	4.11068e-16	1.10119	0.237	0.547	1.22478e-11	Singlet
SRI	4.52785e-16	0.861492	0.305	0.675	1.34907e-11	Singlet
HEBP2	4.59455e-16	0.777887	0.251	0.573	1.36895e-11	Singlet
H1F0	5.04078e-16	0.930079	0.245	0.558	1.5019e-11	Singlet
RPL15	6.5465e-16	0.946426	0.725	0.899	1.95053e-11	Singlet
PRDX4	6.78218e-16	1.24236	0.25	0.573	2.02075e-11	Singlet
DRAP1	7.69002e-16	0.663716	0.344	0.755	2.29124e-11	Singlet
ATP5MC2	8.9671e-16	0.503226	0.391	0.796	2.67175e-11	Singlet
EIF3F	9.21583e-16	1.03667	0.245	0.561	2.74586e-11	Singlet
TUBA1A	1.17025e-15	1.45724	0.255	0.563	3.48675e-11	Singlet
MRPL14	1.64023e-15	0.96379	0.257	0.576	4.88708e-11	Singlet
SF3B6	1.74227e-15	0.824732	0.339	0.728	5.19109e-11	Singlet
SNRPB	1.76761e-15	0.759335	0.278	0.633	5.26659e-11	Singlet
ATP5F1D	1.99061e-15	1.03935	0.281	0.635	5.93102e-11	Singlet
C1orf122	2.20369e-15	0.558507	0.386	0.774	6.5659e-11	Singlet
ENY2	2.24158e-15	0.709984	0.339	0.734	6.67879e-11	Singlet
MRPL27	2.24518e-15	1.32009	0.221	0.517	6.68951e-11	Singlet
ANP32B	2.37176e-15	0.788974	0.341	0.748	7.06666e-11	Singlet
ELOC	2.63631e-15	0.77974	0.346	0.75	7.85489e-11	Singlet
DDT	3.08941e-15	1.07445	0.237	0.541	9.20488e-11	Singlet
MRPS18C	3.10912e-15	0.891567	0.281	0.623	9.26363e-11	Singlet
TCEA1	3.11985e-15	0.614264	0.396	0.819	9.29559e-11	Singlet
RTRAF	3.26277e-15	0.706701	0.309	0.679	9.72143e-11	Singlet
SSBP1	3.30412e-15	0.782465	0.351	0.741	9.84464e-11	Singlet
PSME1	3.44971e-15	0.636138	0.334	0.727	1.02784e-10	Singlet
IFITM2	3.4882e-15	0.889872	0.241	0.542	1.03931e-10	Singlet
LAMTOR5	3.798e-15	0.555093	0.374	0.773	1.13161e-10	Singlet
TOMM20	4.85546e-15	0.93331	0.298	0.675	1.44669e-10	Singlet
TMEM205	6.62437e-15	1.00946	0.23	0.515	1.97373e-10	Singlet
MRPL51	6.75049e-15	1.0427	0.305	0.672	2.01131e-10	Singlet
PSMB2	7.61596e-15	0.938354	0.316	0.699	2.26917e-10	Singlet
CHURC1	8.7056e-15	1.3135	0.244	0.558	2.59383e-10	Singlet
RNH1	1.31621e-14	0.576794	0.317	0.673	3.92165e-10	Singlet
KRT10	1.36077e-14	1.11298	0.295	0.629	4.05441e-10	Singlet
FKBP1A	1.92853e-14	0.830118	0.231	0.515	5.74607e-10	Singlet
UXT	2.08008e-14	0.753053	0.327	0.714	6.19759e-10	Singlet
ATP5PD	2.3497e-14	0.522546	0.368	0.768	7.00092e-10	Singlet
PLP2	2.37769e-14	0.644825	0.279	0.614	7.08431e-10	Singlet
SNRPE	2.93976e-14	1.06973	0.279	0.617	8.75903e-10	Singlet
RPL8	3.13176e-14	1.35727	0.661	0.86	9.33107e-10	Singlet
RPL39	3.44102e-14	1.05676	0.707	0.899	1.02525e-09	Singlet
XRCC5	3.67124e-14	0.506283	0.433	0.863	1.09385e-09	Singlet
ZFAS1	4.08754e-14	1.14441	0.302	0.652	1.21788e-09	Singlet
NSA2	4.30575e-14	0.878139	0.283	0.619	1.2829e-09	Singlet
CCT3	4.37038e-14	0.865817	0.313	0.688	1.30215e-09	Singlet
EIF2S2	4.44473e-14	0.533367	0.398	0.803	1.32431e-09	Singlet
PARK7	5.25953e-14	0.834476	0.351	0.741	1.56708e-09	Singlet
IFIT3	6.59742e-14	0.55857	0.355	0.722	1.9657e-09	Singlet
ARL6IP1	7.21137e-14	0.764558	0.389	0.803	2.14863e-09	Singlet
RPS7	7.29688e-14	1.2442	0.677	0.865	2.17411e-09	Singlet
RPL7A	1.50067e-13	1.48817	0.667	0.86	4.47126e-09	Singlet
ATF5	2.26691e-13	1.03731	0.24	0.524	6.75426e-09	Singlet
APRT	2.30233e-13	0.75818	0.255	0.55	6.8598e-09	Singlet
COX7B	2.62815e-13	0.600462	0.416	0.82	7.83059e-09	Singlet
RPS15	2.6861e-13	1.14964	0.69	0.895	8.00323e-09	Singlet
RPS11	2.9091e-13	1.13977	0.68	0.883	8.66765e-09	Singlet
RSL24D1	2.93872e-13	1.21214	0.265	0.574	8.75592e-09	Singlet
UBA52	3.09053e-13	0.959641	0.694	0.895	9.20822e-09	Singlet
TUBB	3.11608e-13	0.653919	0.391	0.8	9.28436e-09	Singlet
RPS3A	3.49196e-13	1.04509	0.685	0.871	1.04043e-08	Singlet
SSB	3.7367e-13	0.555673	0.389	0.78	1.11335e-08	Singlet
EIF1	3.92605e-13	0.60998	0.767	0.934	1.16977e-08	Singlet
HNRNPA3	4.48503e-13	0.56321	0.416	0.85	1.33631e-08	Singlet
NDUFB11	4.48906e-13	1.01072	0.327	0.682	1.33751e-08	Singlet
CSNK2B	4.82046e-13	1.11288	0.292	0.633	1.43626e-08	Singlet
SLC25A5	4.87041e-13	0.843175	0.329	0.685	1.45114e-08	Singlet
NDUFB8	4.94837e-13	0.793813	0.337	0.706	1.47437e-08	Singlet
WDR83OS	5.35399e-13	0.921422	0.377	0.754	1.59522e-08	Singlet
PLEK	5.3925e-13	0.689859	0.408	0.806	1.60669e-08	Singlet
SPCS1	5.54058e-13	0.633239	0.385	0.778	1.65082e-08	Singlet
HSPB1	5.62394e-13	0.807507	0.378	0.774	1.67565e-08	Singlet
SRP19	7.7174e-13	1.38503	0.305	0.636	2.2994e-08	Singlet
ATP5MF	1.00239e-12	0.687428	0.394	0.777	2.98661e-08	Singlet
UQCRQ	1.0688e-12	0.817936	0.362	0.725	3.18449e-08	Singlet
NDUFA12	1.36898e-12	0.829961	0.315	0.658	4.07888e-08	Singlet
EIF3K	1.54629e-12	0.979372	0.348	0.718	4.60716e-08	Singlet
CYC1	1.68083e-12	1.26058	0.234	0.512	5.00802e-08	Singlet
HSP90AB1	1.80467e-12	1.14085	0.7	0.891	5.37702e-08	Singlet
RPS4X	2.07599e-12	1.58131	0.646	0.82	6.18541e-08	Singlet
PSMB1	2.12355e-12	0.63407	0.386	0.786	6.3271e-08	Singlet
NDUFB4	2.17528e-12	0.678961	0.409	0.812	6.48126e-08	Singlet
PDIA3	2.27431e-12	0.501529	0.453	0.876	6.7763e-08	Singlet
CNBP	2.55717e-12	0.667265	0.372	0.776	7.6191e-08	Singlet
HSBP1	3.1276e-12	0.51046	0.388	0.768	9.3187e-08	Singlet
RPL18	3.19208e-12	1.51534	0.64	0.847	9.5108e-08	Singlet
SRSF9	3.24447e-12	0.929364	0.357	0.735	9.6669e-08	Singlet
EDF1	3.75019e-12	0.747869	0.417	0.819	1.11737e-07	Singlet
NDUFA6	3.80588e-12	1.09351	0.291	0.622	1.13396e-07	Singlet
C19orf53	4.02646e-12	0.863847	0.375	0.761	1.19968e-07	Singlet
COX20	4.14929e-12	1.13882	0.236	0.511	1.23628e-07	Singlet
EIF1AX	5.86239e-12	1.08	0.299	0.626	1.7467e-07	Singlet
TCP1	6.22255e-12	1.08358	0.258	0.547	1.85401e-07	Singlet
RPS10	6.55171e-12	0.986162	0.32	0.666	1.95208e-07	Singlet
NUCKS1	6.72632e-12	0.65601	0.443	0.842	2.00411e-07	Singlet
PHPT1	6.76796e-12	1.26151	0.3	0.62	2.01651e-07	Singlet
TMSB10	8.45264e-12	0.532584	0.893	0.97	2.51847e-07	Singlet
PSMB6	1.16314e-11	0.518589	0.377	0.777	3.46556e-07	Singlet
PSMB3	1.31125e-11	0.572433	0.391	0.791	3.90686e-07	Singlet
SAP18	1.32619e-11	0.63856	0.409	0.82	3.95139e-07	Singlet
SNU13	1.68231e-11	1.4054	0.288	0.617	5.01243e-07	Singlet
PSMA4	1.69193e-11	0.894826	0.375	0.764	5.04112e-07	Singlet
UQCRH	2.02673e-11	0.832753	0.367	0.745	6.03864e-07	Singlet
COPE	2.31387e-11	0.782165	0.375	0.761	6.89419e-07	Singlet
EIF5A	4.21386e-11	1.14333	0.306	0.64	1.25552e-06	Singlet
MRPL52	5.44129e-11	1.17632	0.288	0.609	1.62123e-06	Singlet
EEF1D	1.05096e-10	0.815538	0.394	0.788	3.13134e-06	Singlet
SELENOH	1.14841e-10	0.877921	0.361	0.718	3.42168e-06	Singlet
GADD45GIP1	1.15708e-10	1.32148	0.291	0.599	3.44751e-06	Singlet
IFIT1	1.40788e-10	1.39105	0.281	0.57	4.19479e-06	Singlet
PDCD5	2.2142e-10	1.23083	0.306	0.63	6.5972e-06	Singlet
PSME2	2.26955e-10	1.09488	0.346	0.699	6.76213e-06	Singlet
TAGLN2	2.97114e-10	1.32726	0.337	0.682	8.85253e-06	Singlet
ATP5MC3	3.45582e-10	0.656375	0.406	0.773	1.02966e-05	Singlet
PFDN2	5.12585e-10	1.60441	0.334	0.688	1.52725e-05	Singlet
BRK1	5.86043e-10	0.628942	0.396	0.771	1.74611e-05	Singlet
PSMB9	6.05699e-10	1.12762	0.265	0.532	1.80468e-05	Singlet
SSR4	7.93347e-10	0.936865	0.391	0.773	2.36378e-05	Singlet
RPL12	9.71884e-10	1.20876	0.657	0.856	2.89573e-05	Singlet
RPL34	1.23662e-09	1.10823	0.666	0.873	3.6845e-05	Singlet
H2AFZ	1.3228e-09	0.604767	0.441	0.822	3.94127e-05	Singlet
RBM8A	1.33579e-09	1.16714	0.326	0.669	3.97998e-05	Singlet
COX5A	2.30944e-09	0.888301	0.385	0.755	6.88097e-05	Singlet
SERBP1	3.32421e-09	1.11228	0.377	0.75	9.90448e-05	Singlet
NDUFB2	3.33106e-09	0.633887	0.42	0.78	9.92488e-05	Singlet
SOD1	3.50874e-09	0.67094	0.446	0.82	0.000104543	Singlet
ATP5PO	4.29427e-09	1.15032	0.353	0.689	0.000127948	Singlet
SELENOW	5.35752e-09	0.551509	0.484	0.837	0.000159627	Singlet
RPL37	5.71658e-09	0.929948	0.67	0.879	0.000170326	Singlet
RPS25	5.91245e-09	0.866734	0.664	0.873	0.000176161	Singlet
RPS27	5.95404e-09	0.891257	0.693	0.898	0.000177401	Singlet
RPS24	7.96079e-09	0.994309	0.677	0.882	0.000237192	Singlet
RPL5	8.55715e-09	1.74761	0.599	0.797	0.00025496	Singlet
CCL4	9.75196e-09	0.945052	0.346	0.613	0.00029056	Singlet
FABP5	9.9397e-09	0.672775	0.42	0.75	0.000296153	Singlet
NACA	1.13867e-08	0.927257	0.657	0.878	0.000339267	Singlet
NOL7	1.31243e-08	1.22376	0.35	0.705	0.000391038	Singlet
EEF2	1.32715e-08	1.13526	0.34	0.673	0.000395423	Singlet
FAU	1.94575e-08	0.760906	0.664	0.894	0.000579736	Singlet
RPL35	2.22981e-08	1.41864	0.63	0.869	0.000664371	Singlet
BTG1	2.48536e-08	0.643776	0.464	0.837	0.000740512	Singlet
ATP5MD	2.81996e-08	0.588911	0.444	0.826	0.000840206	Singlet
SNRPD2	3.00247e-08	1.00865	0.385	0.735	0.000894586	Singlet
VDAC1	3.03459e-08	1.03502	0.372	0.738	0.000904158	Singlet
PSMD8	3.47451e-08	1.02021	0.381	0.755	0.00103523	Singlet
YWHAE	4.05517e-08	0.671037	0.433	0.832	0.00120824	Singlet
RPS16	4.06921e-08	1.22796	0.647	0.863	0.00121242	Singlet
PTMA	5.31893e-08	0.829342	0.684	0.918	0.00158478	Singlet
NAP1L1	5.31973e-08	0.735506	0.465	0.856	0.00158501	Singlet
NDUFA11	5.59446e-08	1.25897	0.337	0.652	0.00166687	Singlet
CYCS	8.73779e-08	1.38849	0.296	0.577	0.00260342	Singlet
C12orf57	9.0241e-08	1.63188	0.276	0.532	0.00268873	Singlet
PRELID1	1.21568e-07	1.48814	0.322	0.636	0.00362211	Singlet
RPL36	1.48881e-07	1.33259	0.639	0.86	0.00443591	Singlet
YBX1	1.68572e-07	0.670905	0.704	0.918	0.00502261	Singlet
NDUFS5	2.84494e-07	0.858225	0.405	0.758	0.00847651	Singlet
CD59	3.2737e-07	1.16192	0.461	0.807	0.00975399	Singlet
RAN	3.52719e-07	1.09182	0.377	0.729	0.0105093	Singlet
SLC25A6	3.61577e-07	1.53136	0.31	0.583	0.0107732	Singlet
PRDX5	3.63327e-07	0.974477	0.394	0.757	0.0108253	Singlet
RPLP2	3.88565e-07	0.932726	0.674	0.898	0.0115773	Singlet
HSPD1	5.51163e-07	1.37202	0.333	0.642	0.0164219	Singlet
SLC25A3	6.30613e-07	0.831253	0.42	0.776	0.0187891	Singlet
BST2	6.84919e-07	0.720833	0.458	0.823	0.0204072	Singlet
CNPY2	7.43926e-07	1.59514	0.276	0.525	0.0221653	Singlet
COX5B	9.32478e-07	0.545223	0.481	0.843	0.0277832	Singlet
RPL19	1.066e-06	0.876065	0.667	0.885	0.0317614	Singlet
RPL35A	1.11943e-06	1.26149	0.619	0.856	0.0333534	Singlet
SERP1	2.03959e-06	0.780211	0.434	0.803	0.0607697	Singlet
C4orf3	2.07314e-06	0.785601	0.434	0.757	0.0617691	Singlet
RPS13	2.25259e-06	1.35009	0.615	0.837	0.0671158	Singlet
NDUFC2	2.36134e-06	0.840348	0.427	0.773	0.0703562	Singlet
RPL27A	3.52927e-06	0.925702	0.654	0.878	0.105155	Singlet
RPL3	3.77949e-06	1.25039	0.614	0.863	0.11261	Singlet
RPL22	4.03617e-06	1.37866	0.599	0.823	0.120258	Singlet
TUBA1B	5.38189e-06	0.844351	0.443	0.816	0.160353	Singlet
HSPE1	6.8007e-06	1.43556	0.354	0.671	0.202627	Singlet
DNAJA1	7.11053e-06	0.97337	0.427	0.8	0.211858	Singlet
RPL9	8.52098e-06	1.07157	0.621	0.878	0.253883	Singlet
NCL	8.64783e-06	0.854448	0.436	0.81	0.257662	Singlet
HSP90AA1	1.02358e-05	0.565339	0.721	0.938	0.304976	Singlet
CALM1	1.38216e-05	0.511989	0.722	0.905	0.411815	Singlet
RPL37A	1.47673e-05	0.863639	0.654	0.885	0.439992	Singlet
OST4	1.5318e-05	0.620226	0.477	0.826	0.4564	Singlet
NEDD8	1.62403e-05	0.939588	0.446	0.799	0.483881	Singlet
RPL23	1.66682e-05	0.991447	0.638	0.878	0.496629	Singlet
SET	3.16205e-05	1.21928	0.409	0.758	0.942132	Singlet
COX6C	3.33695e-05	0.504859	0.518	0.855	0.994243	Singlet
TOMM7	4.83934e-05	0.741382	0.461	0.786	1	Singlet
COX8A	4.99507e-05	0.508582	0.472	0.819	1	Singlet
RPL4	5.70232e-05	1.24184	0.382	0.699	1	Singlet
PTGES3	6.00203e-05	0.758785	0.449	0.819	1	Singlet
CCL3	6.48957e-05	1.07527	0.587	0.919	1	Singlet
RPL29	7.4863e-05	1.22599	0.594	0.847	1	Singlet
HNRNPA2B1	8.3704e-05	0.834687	0.488	0.876	1	Singlet
DAD1	0.000104748	0.849454	0.443	0.786	1	Singlet
SEC61G	0.000106244	0.842696	0.441	0.78	1	Singlet
RPL21	0.000119723	1.03846	0.619	0.845	1	Singlet
CCL7	0.00024321	0.618068	0.334	0.505	1	Singlet
MT2A	0.000355031	2.48451	0.454	0.529	1	Singlet
RPL14	0.000435302	1.34557	0.587	0.839	1	Singlet
RPLP0	0.000438627	1.48588	0.583	0.823	1	Singlet
ACTG1	0.000472343	0.559585	0.698	0.921	1	Singlet
RAB5IF	0.000484108	1.19508	0.394	0.712	1	Singlet
ATP5MG	0.000552443	0.569669	0.511	0.84	1	Singlet
BTF3	0.000887655	1.0203	0.436	0.784	1	Singlet
ARPC1B	0.000941751	1.78606	0.55	0.79	1	Singlet
SH3BGRL3	0.00109058	0.762083	0.687	0.906	1	Singlet
RPS26	0.00109754	0.874918	0.64	0.866	1	Singlet
EIF4A1	0.00165411	2.62718	0.468	0.629	1	Singlet
ATP6V1G1	0.00243508	0.502175	0.491	0.822	1	Singlet
RPL23A	0.00279564	1.19689	0.573	0.817	1	Singlet
RPL24	0.0035964	1.1014	0.578	0.847	1	Singlet
RPS5	0.00550044	1.88316	0.522	0.744	1	Singlet
CALM2	0.0055187	0.540859	0.523	0.847	1	Singlet
PGK1	0.00562144	1.00929	0.441	0.783	1	Singlet
RPL27	0.0056519	1.19511	0.573	0.849	1	Singlet
NDUFA13	0.0057159	2.63341	0.427	0.538	1	Singlet
UBB	0.0075842	0.511828	0.533	0.847	1	Singlet
RPS9	0.00876343	0.814159	0.611	0.873	1	Singlet
PPIA	0.0096135	0.808169	0.653	0.902	1	Singlet
AP003086.2	1.42245e-176	5.33335	0.794	0.018	4.2382e-172	Doublet
AC009690.1	3.53249e-176	5.6386	0.781	0.014	1.05251e-171	Doublet
AC016831.7	9.28441e-171	3.29506	0.856	0.079	2.76629e-166	Doublet
COL4A3BP	1.22606e-170	3.00018	0.898	0.14	3.65303e-166	Doublet
HIF1A-AS2	3.2652e-147	3.36449	0.761	0.055	9.72867e-143	Doublet
ANKUB1	9.9169e-137	1.97646	0.866	0.127	2.95474e-132	Doublet
PTPRM	1.97511e-134	2.86486	0.731	0.061	5.88485e-130	Doublet
WDFY3	1.72043e-131	2.08404	0.832	0.141	5.12603e-127	Doublet
MGAT5	1.9579e-131	2.87358	0.757	0.093	5.83357e-127	Doublet
FHIT	1.31877e-127	2.02908	0.804	0.118	3.92927e-123	Doublet
MITF	2.06297e-127	1.98372	0.837	0.158	6.14663e-123	Doublet
RAPGEF1	2.28147e-126	2.0933	0.896	0.233	6.79764e-122	Doublet
AC027644.4	4.33312e-126	6.01955	0.614	0.011	1.29105e-121	Doublet
ETV6	2.98815e-125	1.90058	0.883	0.212	8.9032e-121	Doublet
VPS8	4.06694e-125	1.72459	0.892	0.212	1.21174e-120	Doublet
AC074327.1	6.11123e-124	5.36846	0.617	0.021	1.82084e-119	Doublet
LINC00486	6.37761e-124	1.46489	0.832	0.118	1.90021e-119	Doublet
PLD1	1.84619e-123	1.91887	0.869	0.188	5.50073e-119	Doublet
MERTK	1.89288e-123	1.98467	0.832	0.165	5.63985e-119	Doublet
CDH23	4.35752e-123	2.29703	0.731	0.082	1.29832e-118	Doublet
NT5C2	7.79763e-123	1.5072	0.823	0.141	2.3233e-118	Doublet
MYO5A	8.75644e-123	1.62734	0.862	0.185	2.60898e-118	Doublet
ARHGAP24	2.18951e-122	1.89252	0.875	0.195	6.52366e-118	Doublet
ARL15	4.98537e-122	1.7398	0.876	0.175	1.48539e-117	Doublet
TPRG1	1.10396e-121	2.29603	0.813	0.13	3.28924e-117	Doublet
DTNB	1.37329e-121	1.83949	0.807	0.14	4.0917e-117	Doublet
MANBA	5.15767e-121	1.91756	0.881	0.213	1.53673e-116	Doublet
DIRC2	1.52394e-120	3.52541	0.668	0.052	4.54058e-116	Doublet
RAD51B	3.9294e-120	1.84831	0.796	0.12	1.17076e-115	Doublet
NCKAP5	4.10843e-120	1.90379	0.819	0.155	1.22411e-115	Doublet
ARHGAP26	1.04626e-119	1.56307	0.835	0.162	3.11732e-115	Doublet
PEAK1	2.36484e-119	1.81882	0.79	0.131	7.04605e-115	Doublet
TGFBI	3.33412e-119	2.002	0.935	0.3	9.93402e-115	Doublet
PCSK5	4.20282e-119	2.49363	0.722	0.086	1.25223e-114	Doublet
FRMD4A	1.65638e-118	1.98533	0.895	0.245	4.93517e-114	Doublet
LRMDA	4.33565e-118	2.01995	0.931	0.299	1.29181e-113	Doublet
FOXN3	1.2892e-117	1.69693	0.863	0.196	3.84118e-113	Doublet
TRPS1	2.09313e-117	1.75476	0.807	0.141	6.23647e-113	Doublet
GAB2	5.84397e-117	1.58329	0.885	0.197	1.74121e-112	Doublet
FBXL17	1.02222e-116	1.9082	0.737	0.089	3.0457e-112	Doublet
FMN1	1.0732e-116	1.71995	0.896	0.241	3.19759e-112	Doublet
FAM20A	1.23249e-116	1.71739	0.778	0.116	3.67221e-112	Doublet
MKL1	1.9561e-116	4.12702	0.626	0.034	5.8282e-112	Doublet
DENND1A	3.5428e-116	1.64253	0.774	0.114	1.05558e-111	Doublet
SLC16A10	3.71155e-116	1.87401	0.942	0.315	1.10586e-111	Doublet
ATP9B	5.28094e-116	1.57953	0.819	0.162	1.57346e-111	Doublet
PPM1L	5.93534e-116	2.1477	0.681	0.061	1.76844e-111	Doublet
PTPRJ	1.54796e-115	1.6393	0.872	0.195	4.61214e-111	Doublet
GNA12	1.66205e-115	1.75131	0.81	0.155	4.95207e-111	Doublet
GPD2	2.53278e-115	1.34683	0.869	0.195	7.54643e-111	Doublet
VPS13B	2.96458e-115	1.08499	0.845	0.157	8.83298e-111	Doublet
SH3RF3	4.1255e-115	2.75676	0.686	0.069	1.22919e-110	Doublet
DMXL2	1.2155e-114	1.64812	0.94	0.317	3.62159e-110	Doublet
CPQ	2.89337e-114	1.63962	0.919	0.262	8.6208e-110	Doublet
SBF2	1.11471e-113	1.52054	0.899	0.247	3.32127e-109	Doublet
ABR	1.16622e-113	1.73797	0.809	0.158	3.47475e-109	Doublet
NCOA1	2.63326e-113	1.64051	0.803	0.155	7.8458e-109	Doublet
FAM198B	3.83391e-113	3.06413	0.619	0.038	1.14231e-108	Doublet
FAM96A	9.25026e-113	1.61626	0.797	0.145	2.75611e-108	Doublet
TNS3	1.63313e-112	1.55624	0.902	0.267	4.86592e-108	Doublet
ATP8B4	1.79662e-112	1.78339	0.783	0.13	5.35304e-108	Doublet
FPR3	2.8729e-112	1.46333	0.859	0.186	8.55982e-108	Doublet
GRK3	4.26056e-112	1.38409	0.763	0.126	1.26943e-107	Doublet
FCHSD2	6.36295e-112	1.53019	0.836	0.175	1.89584e-107	Doublet
DYM	9.26219e-112	1.30295	0.767	0.128	2.75967e-107	Doublet
TANC2	1.06377e-111	1.51384	0.784	0.13	3.16951e-107	Doublet
NHSL1	1.58255e-111	1.8801	0.721	0.093	4.71521e-107	Doublet
KIAA1468	2.6884e-111	4.11193	0.627	0.051	8.01009e-107	Doublet
LINC00278	2.80739e-111	2.30758	0.698	0.079	8.36462e-107	Doublet
ARL4C	3.08839e-111	1.65092	0.803	0.142	9.20187e-107	Doublet
CHST11	4.56884e-111	1.81432	0.909	0.285	1.36129e-106	Doublet
SLC38A6	6.42285e-111	2.32578	0.715	0.096	1.91369e-106	Doublet
VTI1A	1.05669e-110	1.4101	0.827	0.173	3.1484e-106	Doublet
PLXNC1	1.30077e-110	1.34523	0.837	0.188	3.87565e-106	Doublet
ZSWIM6	2.18883e-110	1.47235	0.871	0.223	6.52161e-106	Doublet
GSAP	2.38308e-110	1.5897	0.839	0.185	7.10039e-106	Doublet
ELMO1	7.78511e-110	1.75	0.755	0.126	2.31957e-105	Doublet
ARHGAP15	1.09913e-109	1.43873	0.839	0.175	3.27485e-105	Doublet
GNAQ	2.0594e-109	1.45749	0.905	0.258	6.13599e-105	Doublet
TBC1D5	2.4747e-109	1.33585	0.869	0.217	7.37336e-105	Doublet
DOCK2	3.11658e-109	1.44678	0.872	0.213	9.28584e-105	Doublet
UTRN	3.44758e-109	1.59097	0.764	0.128	1.02721e-104	Doublet
PIK3R5	4.15551e-109	1.6869	0.81	0.173	1.23814e-104	Doublet
ITFG1	6.2678e-109	1.22435	0.833	0.179	1.86749e-104	Doublet
EXOC4	6.40985e-109	1.26295	0.845	0.188	1.90981e-104	Doublet
TMCC1	6.45986e-109	1.44177	0.81	0.165	1.92471e-104	Doublet
DYRK1A	1.10166e-108	1.29508	0.791	0.148	3.28239e-104	Doublet
SLCO2B1	1.69502e-108	1.33967	0.878	0.223	5.05031e-104	Doublet
RBM47	3.62544e-108	1.69109	0.912	0.302	1.0802e-103	Doublet
WDR70	3.68711e-108	1.7627	0.732	0.104	1.09858e-103	Doublet
COP1	4.59782e-108	1.03762	0.846	0.183	1.36992e-103	Doublet
FCHO2	5.35265e-108	1.20706	0.807	0.168	1.59482e-103	Doublet
CLIP4	6.88707e-108	1.76384	0.702	0.087	2.052e-103	Doublet
RERE	9.34812e-108	1.31453	0.793	0.157	2.78527e-103	Doublet
FBXO11	1.13745e-107	1.14382	0.843	0.196	3.38904e-103	Doublet
ZNF609	1.60065e-107	1.36054	0.731	0.107	4.76915e-103	Doublet
BMP2K	2.08497e-107	1.70994	0.889	0.275	6.21217e-103	Doublet
WDR7	3.60102e-107	1.83039	0.709	0.099	1.07292e-102	Doublet
TIMP2	3.89189e-107	1.41594	0.855	0.207	1.15959e-102	Doublet
BIRC6	4.25165e-107	1.13865	0.86	0.205	1.26678e-102	Doublet
C20orf194	1.04417e-106	1.41781	0.744	0.121	3.11111e-102	Doublet
ARHGAP6	1.43892e-106	1.3834	0.719	0.102	4.28726e-102	Doublet
EIF4G3	1.86417e-106	1.23587	0.879	0.241	5.55428e-102	Doublet
PPP3CA	1.98979e-106	1.4617	0.806	0.172	5.92858e-102	Doublet
THADA	2.30919e-106	1.75437	0.682	0.086	6.88023e-102	Doublet
DISC1	3.39945e-106	1.47686	0.758	0.124	1.01287e-101	Doublet
IGF2R	8.21156e-106	1.38233	0.852	0.21	2.44663e-101	Doublet
TRIO	8.25599e-106	1.08281	0.829	0.171	2.45987e-101	Doublet
DLEU2	8.53926e-106	1.16567	0.767	0.127	2.54427e-101	Doublet
ZNF710	1.46227e-105	2.16908	0.685	0.086	4.35684e-101	Doublet
ATXN1	1.91258e-105	1.2357	0.894	0.248	5.69853e-101	Doublet
BAZ2B	3.00085e-105	1.24749	0.859	0.2	8.94105e-101	Doublet
JARID2	3.43618e-105	1.61061	0.737	0.12	1.02381e-100	Doublet
FAM172A	6.02732e-105	1.10088	0.778	0.138	1.79584e-100	Doublet
SYK	7.5991e-105	1.31307	0.863	0.217	2.26415e-100	Doublet
NCOA2	1.37182e-104	1.58572	0.732	0.118	4.08733e-100	Doublet
GPRIN3	1.63302e-104	1.33257	0.823	0.186	4.8656e-100	Doublet
LPAR1	3.14044e-104	1.5682	0.787	0.164	9.35695e-100	Doublet
ATG7	5.36121e-104	1.12574	0.823	0.173	1.59737e-99	Doublet
EXOC6B	1.26099e-103	1.35376	0.722	0.109	3.75712e-99	Doublet
STARD13	2.06351e-103	1.87779	0.659	0.073	6.14823e-99	Doublet
TTC7B	2.4512e-103	2.44143	0.64	0.068	7.30336e-99	Doublet
SIK3	2.62581e-103	1.3246	0.824	0.181	7.82359e-99	Doublet
ELF2	4.47496e-103	1.33758	0.767	0.148	1.33332e-98	Doublet
TRAPPC9	6.86765e-103	1.71099	0.672	0.086	2.04622e-98	Doublet
KCNQ3	9.25558e-103	1.68613	0.715	0.106	2.7577e-98	Doublet
MOB3B	1.64558e-102	1.8414	0.719	0.113	4.90301e-98	Doublet
ELL2	2.39693e-102	1.67343	0.945	0.355	7.14166e-98	Doublet
DOCK4	2.63143e-102	1.81056	0.935	0.415	7.84035e-98	Doublet
TBXAS1	4.01851e-102	1.11051	0.786	0.159	1.19732e-97	Doublet
SLC9A9	4.36357e-102	1.64515	0.819	0.185	1.30012e-97	Doublet
KANSL1	5.64667e-102	1.23275	0.869	0.227	1.68243e-97	Doublet
SGPL1	7.12938e-102	1.27359	0.77	0.15	2.1242e-97	Doublet
VRK2	7.2236e-102	1.29963	0.847	0.226	2.15227e-97	Doublet
ACER3	7.27182e-102	1.37114	0.836	0.221	2.16664e-97	Doublet
MYO9B	8.90818e-102	1.3115	0.847	0.219	2.65419e-97	Doublet
DIP2B	1.09037e-101	1.49618	0.767	0.157	3.24876e-97	Doublet
HERC1	1.40571e-101	1.19981	0.764	0.138	4.18833e-97	Doublet
NSMCE2	1.63751e-101	1.15484	0.868	0.234	4.87895e-97	Doublet
SUMF1	1.6935e-101	1.36625	0.763	0.137	5.04578e-97	Doublet
SLC7A8	1.82058e-101	1.15811	0.835	0.197	5.42442e-97	Doublet
PLXDC2	2.1775e-101	1.70595	0.932	0.377	6.48786e-97	Doublet
MEF2A	2.60306e-101	1.12068	0.853	0.223	7.75583e-97	Doublet
ITGAX	3.11602e-101	1.18997	0.873	0.247	9.28419e-97	Doublet
RASAL2	3.47629e-101	1.10775	0.852	0.219	1.03576e-96	Doublet
DENND4C	3.56962e-101	1.11381	0.738	0.128	1.06357e-96	Doublet
NAV2	3.61527e-101	1.83776	0.622	0.058	1.07717e-96	Doublet
SH3PXD2B	4.14272e-101	1.50948	0.78	0.165	1.23432e-96	Doublet
EVI5	4.65856e-101	1.5447	0.758	0.15	1.38802e-96	Doublet
SPPL3	5.98125e-101	1.27192	0.722	0.116	1.78211e-96	Doublet
FNDC3A	7.15206e-101	1.48184	0.922	0.296	2.13096e-96	Doublet
NPL	7.59894e-101	1.49461	0.929	0.346	2.2641e-96	Doublet
TET2	9.86224e-101	1.50233	0.757	0.148	2.93846e-96	Doublet
PICALM	1.07902e-100	1.26302	0.901	0.281	3.21494e-96	Doublet
JMJD1C	1.11767e-100	1.23079	0.899	0.274	3.33011e-96	Doublet
PIAS1	1.49477e-100	1.20276	0.865	0.241	4.45366e-96	Doublet
SPIDR	1.66044e-100	0.851965	0.755	0.128	4.94729e-96	Doublet
LCP2	2.14202e-100	1.45893	0.843	0.212	6.38214e-96	Doublet
FOXO3	3.46157e-100	1.29665	0.837	0.212	1.03138e-95	Doublet
ST3GAL1	4.49336e-100	1.54667	0.902	0.285	1.3388e-95	Doublet
DOCK10	5.31892e-100	1.47482	0.917	0.31	1.58477e-95	Doublet
ZNF438	5.9448e-100	1.9145	0.751	0.147	1.77125e-95	Doublet
EEPD1	6.87276e-100	1.7224	0.745	0.14	2.04774e-95	Doublet
AGPAT4	1.06892e-99	1.33202	0.692	0.097	3.18483e-95	Doublet
SEMA4A	1.36438e-99	1.50614	0.708	0.106	4.06518e-95	Doublet
COG5	1.44503e-99	1.11115	0.721	0.12	4.30547e-95	Doublet
TENT2	1.54087e-99	0.901544	0.797	0.171	4.59103e-95	Doublet
MED13L	1.77091e-99	0.918397	0.858	0.21	5.27643e-95	Doublet
NF1	2.54175e-99	0.921855	0.876	0.244	7.57314e-95	Doublet
WDR26	2.70738e-99	1.35142	0.742	0.135	8.06665e-95	Doublet
FER	4.08694e-99	1.09185	0.765	0.147	1.2177e-94	Doublet
ABCG1	5.53134e-99	1.33237	0.829	0.205	1.64806e-94	Doublet
SSH1	6.92276e-99	1.45666	0.787	0.172	2.06264e-94	Doublet
PAN3	7.05783e-99	1.11032	0.776	0.165	2.10288e-94	Doublet
ARHGAP25	1.17309e-98	1.3124	0.787	0.169	3.49523e-94	Doublet
SPG11	1.35368e-98	1.49733	0.742	0.138	4.03328e-94	Doublet
ARHGAP21	2.01829e-98	1.06025	0.776	0.165	6.01348e-94	Doublet
GNA13	3.97931e-98	1.33534	0.832	0.206	1.18563e-93	Doublet
BNC2	4.32151e-98	1.29801	0.803	0.161	1.28759e-93	Doublet
OLFML2B	1.03147e-97	1.09792	0.773	0.164	3.07328e-93	Doublet
PRKAG2	1.04033e-97	1.54361	0.796	0.195	3.09966e-93	Doublet
MAP3K5	1.09728e-97	1.56481	0.737	0.133	3.26933e-93	Doublet
MUC20-OT1	1.20037e-97	2.77512	0.626	0.072	3.57651e-93	Doublet
CDKAL1	1.41354e-97	1.27454	0.719	0.123	4.21166e-93	Doublet
ERC1	1.50017e-97	0.97488	0.83	0.206	4.46976e-93	Doublet
SNX29	1.57739e-97	1.21015	0.787	0.172	4.69984e-93	Doublet
SPIN1	2.09911e-97	1.1144	0.763	0.161	6.25429e-93	Doublet
WNK1	2.27959e-97	1.25313	0.883	0.269	6.79205e-93	Doublet
ALPK1	2.42849e-97	1.46011	0.724	0.128	7.23569e-93	Doublet
MTMR3	3.36831e-97	1.23791	0.709	0.114	1.00359e-92	Doublet
SEPT9	4.17368e-97	2.79903	0.573	0.044	1.24355e-92	Doublet
TCF12	4.34615e-97	0.936005	0.862	0.22	1.29493e-92	Doublet
KLHL6	5.07347e-97	1.87392	0.699	0.116	1.51164e-92	Doublet
PLCL2	5.91141e-97	1.73035	0.643	0.083	1.76131e-92	Doublet
SEPT10	7.40414e-97	1.95377	0.671	0.093	2.20606e-92	Doublet
NPC1	9.49222e-97	1.34839	0.894	0.267	2.82821e-92	Doublet
TBC1D22A	9.83997e-97	1.01577	0.823	0.202	2.93182e-92	Doublet
CLASP2	1.13916e-96	1.41349	0.728	0.135	3.39414e-92	Doublet
GLB1	1.63069e-96	1.45807	0.763	0.161	4.85864e-92	Doublet
SFMBT2	2.1845e-96	1.31645	0.672	0.099	6.50872e-92	Doublet
FMNL2	2.25435e-96	1.59006	0.922	0.348	6.71685e-92	Doublet
GSK3B	2.39889e-96	1.0292	0.813	0.202	7.1475e-92	Doublet
PIP4K2A	4.20617e-96	1.39253	0.742	0.154	1.25323e-91	Doublet
SNX24	4.35407e-96	1.03442	0.729	0.127	1.29729e-91	Doublet
KMT2C	4.93279e-96	1.0246	0.817	0.205	1.46972e-91	Doublet
ALOX5	5.59171e-96	1.09583	0.836	0.205	1.66605e-91	Doublet
TTC28	5.62401e-96	1.07081	0.709	0.113	1.67567e-91	Doublet
SIPA1L1	5.77516e-96	1.60454	0.915	0.336	1.72071e-91	Doublet
DDHD1	6.7146e-96	1.38835	0.66	0.089	2.00062e-91	Doublet
COMMD10	8.5245e-96	1.14391	0.763	0.166	2.53987e-91	Doublet
STAG1	9.99338e-96	1.21246	0.855	0.23	2.97753e-91	Doublet
HERC4	1.10159e-95	1.05465	0.847	0.228	3.28217e-91	Doublet
FUCA1	1.17674e-95	1.69273	0.852	0.268	3.50609e-91	Doublet
SEPT2	1.56933e-95	1.51177	0.787	0.157	4.67583e-91	Doublet
LDLRAD4	1.89739e-95	1.50151	0.66	0.09	5.65328e-91	Doublet
GTDC1	2.10666e-95	1.54327	0.708	0.128	6.2768e-91	Doublet
ITPR2	2.18375e-95	1.32947	0.902	0.309	6.50649e-91	Doublet
NUMB	2.468e-95	1.1248	0.799	0.188	7.3534e-91	Doublet
WDFY2	2.72597e-95	1.06199	0.656	0.086	8.12202e-91	Doublet
DMXL1	4.27491e-95	1.10922	0.776	0.168	1.27371e-90	Doublet
PBX3	4.66332e-95	1.57976	0.635	0.075	1.38944e-90	Doublet
NCEH1	5.70936e-95	1.19298	0.801	0.193	1.7011e-90	Doublet
MAML2	1.13112e-94	1.46499	0.896	0.296	3.37018e-90	Doublet
FNBP1	1.13839e-94	1.03347	0.754	0.152	3.39183e-90	Doublet
ARIH1	1.20472e-94	0.698761	0.794	0.179	3.58947e-90	Doublet
ARID2	1.21022e-94	1.19277	0.745	0.15	3.60587e-90	Doublet
BMT2	2.29094e-94	1.54369	0.662	0.099	6.82586e-90	Doublet
SLC23A2	2.30521e-94	1.48769	0.669	0.103	6.86839e-90	Doublet
PCNX1	2.59765e-94	0.921047	0.833	0.206	7.7397e-90	Doublet
AC009690.2	2.69574e-94	2.16384	0.564	0.041	8.03195e-90	Doublet
DICER1	2.76206e-94	1.35241	0.801	0.186	8.22956e-90	Doublet
TFRC	3.06119e-94	1.58124	0.922	0.35	9.12082e-90	Doublet
ATP2C1	3.13357e-94	1.10067	0.876	0.264	9.33648e-90	Doublet
UBASH3B	3.35131e-94	1.67703	0.668	0.107	9.98522e-90	Doublet
DOCK5	5.62595e-94	1.23669	0.718	0.118	1.67625e-89	Doublet
NR1H3	5.67641e-94	1.31541	0.767	0.158	1.69129e-89	Doublet
FAM168A	7.45401e-94	1.36832	0.685	0.109	2.22092e-89	Doublet
CUX1	8.10315e-94	1.21095	0.812	0.196	2.41433e-89	Doublet
NCOA3	8.40024e-94	1.27411	0.754	0.158	2.50285e-89	Doublet
SUSD6	9.31409e-94	1.3733	0.793	0.188	2.77513e-89	Doublet
RBMS1	1.00579e-93	0.829087	0.843	0.221	2.99675e-89	Doublet
TMEM117	1.06215e-93	1.9943	0.604	0.065	3.16467e-89	Doublet
ATP11B	1.20341e-93	1.26542	0.699	0.124	3.58555e-89	Doublet
FARP1	1.22736e-93	0.993678	0.735	0.134	3.65691e-89	Doublet
SPTLC3	2.35146e-93	1.61997	0.623	0.075	7.00618e-89	Doublet
KDM2A	2.92584e-93	1.24385	0.748	0.162	8.71754e-89	Doublet
SSH2	3.60782e-93	0.868369	0.721	0.127	1.07495e-88	Doublet
PLAU	4.1745e-93	1.30453	0.793	0.19	1.24379e-88	Doublet
SMURF2	4.64618e-93	1.56293	0.685	0.123	1.38433e-88	Doublet
CELF2	4.6971e-93	1.3334	0.829	0.212	1.3995e-88	Doublet
TNIK	4.8464e-93	1.14599	0.814	0.193	1.44398e-88	Doublet
PAG1	5.14852e-93	1.5108	0.839	0.227	1.534e-88	Doublet
NRP1	5.3544e-93	1.4341	0.914	0.324	1.59534e-88	Doublet
RREB1	5.43627e-93	1.26594	0.727	0.147	1.61974e-88	Doublet
BCL2	5.4703e-93	1.75836	0.646	0.087	1.62988e-88	Doublet
FNDC3B	8.13534e-93	1.34473	0.932	0.347	2.42392e-88	Doublet
KCNMA1	9.34922e-93	1.51544	0.768	0.181	2.7856e-88	Doublet
ZFAND3	1.00848e-92	1.17046	0.912	0.303	3.00476e-88	Doublet
ITPR1	1.70674e-92	1.5016	0.663	0.096	5.08522e-88	Doublet
SLC15A3	1.72861e-92	1.00406	0.797	0.188	5.1504e-88	Doublet
UBE2E2	1.84148e-92	1.12264	0.889	0.274	5.48668e-88	Doublet
MAN1A1	2.31933e-92	1.0124	0.76	0.165	6.91045e-88	Doublet
SPIRE1	2.50724e-92	1.24322	0.633	0.083	7.47033e-88	Doublet
SLC8A1	2.54911e-92	1.57613	0.914	0.327	7.59508e-88	Doublet
FGD4	2.78583e-92	1.50399	0.807	0.203	8.30037e-88	Doublet
KIF16B	2.93107e-92	1.49343	0.658	0.102	8.73311e-88	Doublet
MB21D2	3.21829e-92	1.43956	0.666	0.104	9.58889e-88	Doublet
TTC17	3.96561e-92	1.06456	0.732	0.138	1.18155e-87	Doublet
CD84	4.07234e-92	1.05969	0.816	0.21	1.21335e-87	Doublet
SAMD4A	4.67962e-92	1.84492	0.591	0.062	1.39429e-87	Doublet
ANKRD17	5.30964e-92	1.00285	0.814	0.205	1.58201e-87	Doublet
MICU1	6.27057e-92	0.977104	0.849	0.233	1.86832e-87	Doublet
ARHGEF11	6.47534e-92	1.50677	0.614	0.072	1.92933e-87	Doublet
RHOQ	6.64981e-92	1.1982	0.793	0.19	1.98131e-87	Doublet
PDE8A	8.826e-92	1.50374	0.688	0.124	2.62971e-87	Doublet
MAP4K3	9.24969e-92	1.10149	0.718	0.134	2.75595e-87	Doublet
KANSL1L	9.70545e-92	1.57816	0.645	0.092	2.89174e-87	Doublet
CBFA2T2	1.28373e-91	1.28249	0.617	0.075	3.82487e-87	Doublet
AKT3	1.79063e-91	1.07709	0.835	0.214	5.33519e-87	Doublet
ELF1	1.96595e-91	1.11289	0.891	0.281	5.85755e-87	Doublet
WAC	2.21365e-91	1.18541	0.797	0.197	6.59558e-87	Doublet
BCAS3	2.50491e-91	0.76718	0.671	0.097	7.46337e-87	Doublet
ARID1B	2.80547e-91	0.966908	0.83	0.22	8.35891e-87	Doublet
CMKLR1	5.30854e-91	1.66545	0.708	0.128	1.58168e-86	Doublet
QKI	7.18758e-91	1.41972	0.934	0.395	2.14154e-86	Doublet
ULK4	7.38904e-91	1.50911	0.612	0.073	2.20157e-86	Doublet
ARMH3	1.16586e-90	1.35351	0.669	0.109	3.47367e-86	Doublet
SETD2	1.21518e-90	1.26431	0.76	0.162	3.62062e-86	Doublet
LRP1	1.38428e-90	0.803015	0.835	0.224	4.12448e-86	Doublet
LRBA	1.66794e-90	1.32067	0.643	0.092	4.96963e-86	Doublet
UMAD1	1.85603e-90	1.18642	0.689	0.117	5.53004e-86	Doublet
MTSS1	2.27371e-90	1.5055	0.708	0.134	6.77453e-86	Doublet
PKD2	2.95997e-90	1.07755	0.706	0.128	8.81923e-86	Doublet
TTYH3	2.99409e-90	1.31397	0.675	0.113	8.92089e-86	Doublet
SPRED1	3.94626e-90	1.25122	0.824	0.223	1.17579e-85	Doublet
A2M	4.27368e-90	1.10682	0.866	0.261	1.27334e-85	Doublet
AMPD3	5.08714e-90	1.25339	0.814	0.217	1.51571e-85	Doublet
GALNT1	6.65546e-90	1.30096	0.761	0.168	1.98299e-85	Doublet
RAPGEF2	7.4809e-90	1.13131	0.804	0.195	2.22893e-85	Doublet
AFF1	9.24772e-90	0.854731	0.801	0.196	2.75536e-85	Doublet
IQGAP2	9.65267e-90	1.16255	0.711	0.134	2.87601e-85	Doublet
LIMK2	1.30124e-89	1.55589	0.778	0.188	3.87705e-85	Doublet
TRAK1	1.64477e-89	1.90758	0.578	0.066	4.90059e-85	Doublet
MCU	2.70361e-89	1.81114	0.601	0.073	8.05541e-85	Doublet
PAPSS2	2.76681e-89	1.36624	0.686	0.121	8.24372e-85	Doublet
NFAT5	4.82174e-89	0.900309	0.799	0.195	1.43664e-84	Doublet
SEPT7	5.4396e-89	1.08039	0.876	0.221	1.62073e-84	Doublet
ARSB	6.44237e-89	1.40607	0.692	0.135	1.9195e-84	Doublet
GBE1	6.7534e-89	1.26895	0.724	0.152	2.01218e-84	Doublet
FRYL	7.08991e-89	1.18657	0.724	0.157	2.11244e-84	Doublet
BACH1	8.4971e-89	1.15613	0.886	0.302	2.53171e-84	Doublet
ZNRF2	8.6595e-89	1.46552	0.676	0.116	2.5801e-84	Doublet
USP32	9.28819e-89	1.08329	0.725	0.147	2.76742e-84	Doublet
WBP1L	9.37203e-89	1.06324	0.692	0.124	2.7924e-84	Doublet
PARP8	1.22033e-88	1.15129	0.681	0.116	3.63598e-84	Doublet
PRKN	1.30189e-88	1.03098	0.603	0.066	3.879e-84	Doublet
AP3B1	1.56488e-88	0.955666	0.86	0.255	4.66255e-84	Doublet
RABGAP1L	1.69814e-88	1.01089	0.754	0.161	5.05959e-84	Doublet
MXD1	1.79786e-88	1.19075	0.902	0.291	5.35671e-84	Doublet
INPP4A	2.03306e-88	1.36566	0.614	0.08	6.0575e-84	Doublet
DLG1	2.26036e-88	0.746117	0.718	0.137	6.73475e-84	Doublet
SRPK2	2.26713e-88	0.668846	0.82	0.21	6.75493e-84	Doublet
MRC1	2.43216e-88	1.91233	0.662	0.111	7.24661e-84	Doublet
SGPP1	2.61816e-88	1.25475	0.675	0.11	7.80079e-84	Doublet
ENTPD1	2.77432e-88	1.75393	0.719	0.154	8.2661e-84	Doublet
CLEC7A	3.37161e-88	1.40176	0.777	0.197	1.00457e-83	Doublet
BABAM2	3.63839e-88	0.989983	0.794	0.193	1.08406e-83	Doublet
PECAM1	6.26948e-88	1.52754	0.742	0.166	1.86799e-83	Doublet
RIC1	6.53742e-88	0.867049	0.675	0.114	1.94782e-83	Doublet
TRPC4AP	6.86246e-88	1.1098	0.708	0.131	2.04467e-83	Doublet
TRAF3	1.01372e-87	1.29492	0.771	0.186	3.02037e-83	Doublet
GLG1	1.20815e-87	1.01105	0.796	0.197	3.5997e-83	Doublet
ARHGAP12	1.51214e-87	0.750422	0.784	0.192	4.50541e-83	Doublet
CDK19	1.64215e-87	1.14609	0.652	0.1	4.89278e-83	Doublet
HIPK2	1.72795e-87	1.04377	0.773	0.172	5.14842e-83	Doublet
DCAF6	2.03025e-87	0.718043	0.814	0.202	6.04914e-83	Doublet
CAB39	2.08987e-87	1.0134	0.768	0.188	6.22678e-83	Doublet
DIAPH2	2.31578e-87	1.33311	0.852	0.25	6.89987e-83	Doublet
DOCK11	2.35516e-87	1.02462	0.706	0.137	7.0172e-83	Doublet
PHACTR4	2.647e-87	1.23482	0.732	0.152	7.88673e-83	Doublet
TET3	2.84529e-87	1.6645	0.59	0.068	8.47755e-83	Doublet
PREX1	2.86632e-87	1.29416	0.731	0.158	8.54021e-83	Doublet
TAOK1	3.00517e-87	1.04497	0.794	0.189	8.95391e-83	Doublet
CYTH1	5.61908e-87	1.0448	0.776	0.189	1.6742e-82	Doublet
HEXB	6.36668e-87	1.10713	0.881	0.306	1.89695e-82	Doublet
RNF38	6.61286e-87	1.59014	0.596	0.076	1.9703e-82	Doublet
CDC27	6.67876e-87	1.39452	0.705	0.135	1.98994e-82	Doublet
TMEM135	8.29793e-87	2.06309	0.56	0.054	2.47237e-82	Doublet
OSBPL1A	8.60777e-87	0.836608	0.764	0.183	2.56469e-82	Doublet
FAM102B	8.87569e-87	1.49578	0.645	0.109	2.64451e-82	Doublet
ZBTB20	8.95177e-87	0.648971	0.852	0.219	2.66718e-82	Doublet
FRMD4B	9.10208e-87	1.07908	0.741	0.158	2.71196e-82	Doublet
RASGRP3	1.04814e-86	1.8615	0.626	0.093	3.12293e-82	Doublet
ABHD2	1.23564e-86	0.69919	0.698	0.133	3.68159e-82	Doublet
FAM49A	1.29054e-86	1.10867	0.891	0.293	3.84516e-82	Doublet
FKBP2	1.31893e-86	0.984439	0.79	0.171	3.92975e-82	Doublet
PSEN1	1.51551e-86	1.33897	0.712	0.142	4.51545e-82	Doublet
MBNL1	1.78556e-86	1.04193	0.908	0.329	5.32006e-82	Doublet
TAB2	1.81986e-86	0.782854	0.829	0.236	5.42227e-82	Doublet
ITSN1	2.03698e-86	1.40343	0.636	0.094	6.06917e-82	Doublet
SOS1	2.23822e-86	0.979809	0.727	0.154	6.66877e-82	Doublet
PSAP	2.40353e-86	1.10152	0.984	0.832	7.16131e-82	Doublet
ANO10	2.40497e-86	1.69321	0.6	0.076	7.1656e-82	Doublet
CMIP	2.90036e-86	1.27254	0.872	0.291	8.64161e-82	Doublet
MACF1	3.89197e-86	0.912178	0.901	0.3	1.15961e-81	Doublet
BTBD9	5.29751e-86	1.12113	0.622	0.083	1.57839e-81	Doublet
CHD9	5.36597e-86	0.73254	0.847	0.254	1.59879e-81	Doublet
USP6NL	6.45523e-86	1.05325	0.724	0.154	1.92334e-81	Doublet
ATP6V1H	7.33479e-86	0.804454	0.833	0.231	2.1854e-81	Doublet
EP300	8.11475e-86	1.08096	0.725	0.151	2.41779e-81	Doublet
SOS2	8.20501e-86	0.981233	0.649	0.11	2.44468e-81	Doublet
MAP3K2	8.25251e-86	0.985917	0.852	0.251	2.45884e-81	Doublet
SOCS6	1.06505e-85	1.53346	0.724	0.157	3.17331e-81	Doublet
STX8	1.17043e-85	1.36768	0.74	0.169	3.48731e-81	Doublet
CTSD	1.20104e-85	1.14192	0.991	0.817	3.57849e-81	Doublet
CYP27A1	1.2096e-85	1.25248	0.925	0.339	3.604e-81	Doublet
MYO1F	1.3731e-85	1.03449	0.758	0.183	4.09115e-81	Doublet
ASAP1	1.58028e-85	0.90213	0.859	0.248	4.70843e-81	Doublet
AGO3	1.62485e-85	1.00177	0.682	0.13	4.84123e-81	Doublet
EPAS1	1.73701e-85	0.683649	0.699	0.123	5.17543e-81	Doublet
FBXW11	1.76657e-85	1.45385	0.679	0.127	5.26351e-81	Doublet
KIAA1109	1.78806e-85	1.04329	0.729	0.151	5.32753e-81	Doublet
PHACTR1	1.78958e-85	1.07437	0.765	0.179	5.33207e-81	Doublet
AGFG1	1.91904e-85	1.09511	0.679	0.126	5.71777e-81	Doublet
WIPF1	2.08097e-85	0.773362	0.856	0.255	6.20026e-81	Doublet
KIAA2026	2.13735e-85	0.984924	0.711	0.145	6.36822e-81	Doublet
PHIP	2.20979e-85	1.27148	0.74	0.169	6.58408e-81	Doublet
PDE4B	2.23382e-85	1.14491	0.865	0.269	6.65566e-81	Doublet
RNF149	2.63297e-85	0.822435	0.885	0.298	7.84494e-81	Doublet
AMBRA1	3.33444e-85	1.07932	0.597	0.072	9.93495e-81	Doublet
CD163	3.88517e-85	1.26462	0.883	0.289	1.15759e-80	Doublet
AP2B1	3.9321e-85	1.15366	0.65	0.106	1.17157e-80	Doublet
PTPN9	5.16182e-85	1.4115	0.65	0.114	1.53796e-80	Doublet
HIVEP1	5.16769e-85	1.21332	0.764	0.175	1.53971e-80	Doublet
TBCK	6.01819e-85	1.15716	0.64	0.1	1.79312e-80	Doublet
HLA-DRB5	6.31477e-85	1.17343	0.876	0.244	1.88148e-80	Doublet
DENND5A	6.31532e-85	1.09587	0.701	0.141	1.88165e-80	Doublet
ITGAV	7.47663e-85	0.775261	0.8	0.206	2.22766e-80	Doublet
FAM213A	8.78048e-85	1.66508	0.633	0.102	2.61614e-80	Doublet
AHNAK	8.97682e-85	0.809189	0.718	0.144	2.67464e-80	Doublet
PHKB	1.00439e-84	1.41066	0.682	0.134	2.99259e-80	Doublet
ABHD12	1.13544e-84	0.833483	0.823	0.227	3.38305e-80	Doublet
AHCYL2	1.32024e-84	1.73553	0.565	0.059	3.93367e-80	Doublet
WIPI1	1.44677e-84	0.800177	0.84	0.223	4.31065e-80	Doublet
WWOX	1.47746e-84	1.29201	0.604	0.083	4.4021e-80	Doublet
BMPR2	1.58375e-84	0.751861	0.748	0.173	4.71878e-80	Doublet
VPS13D	1.67624e-84	1.1408	0.616	0.09	4.99436e-80	Doublet
PUM2	1.74344e-84	0.983183	0.708	0.141	5.19458e-80	Doublet
RASGEF1B	1.8026e-84	1.20148	0.757	0.185	5.37084e-80	Doublet
MADD	1.94826e-84	1.82709	0.571	0.069	5.80483e-80	Doublet
SLC41A2	2.03245e-84	1.35565	0.653	0.114	6.05568e-80	Doublet
UVRAG	2.47375e-84	0.922038	0.823	0.233	7.37053e-80	Doublet
CLASP1	2.83891e-84	1.09052	0.624	0.097	8.45854e-80	Doublet
POU2F1	3.18392e-84	0.991396	0.679	0.131	9.48649e-80	Doublet
UTY	3.22619e-84	1.04709	0.642	0.102	9.61243e-80	Doublet
LSS	3.35095e-84	1.27336	0.649	0.107	9.98416e-80	Doublet
SERINC5	3.48731e-84	0.770475	0.668	0.118	1.03904e-79	Doublet
AKAP13	3.5313e-84	1.03256	0.904	0.307	1.05215e-79	Doublet
CCNY	3.57545e-84	1.15767	0.613	0.085	1.06531e-79	Doublet
ANKRD44	4.31069e-84	1.12319	0.647	0.104	1.28437e-79	Doublet
ACP5	4.41123e-84	1.32516	0.806	0.213	1.31433e-79	Doublet
USP25	4.99842e-84	1.47501	0.63	0.103	1.48928e-79	Doublet
SETD5	5.4334e-84	0.933299	0.75	0.188	1.61888e-79	Doublet
PYGL	7.72717e-84	1.12623	0.753	0.176	2.30231e-79	Doublet
ANKS1A	7.93303e-84	1.26768	0.596	0.078	2.36365e-79	Doublet
TFEC	7.9344e-84	0.976392	0.843	0.257	2.36406e-79	Doublet
FAM135A	9.69105e-84	1.59317	0.58	0.071	2.88745e-79	Doublet
ZNF407	9.84769e-84	0.868635	0.686	0.128	2.93412e-79	Doublet
SHOC2	1.31375e-83	0.825532	0.8	0.212	3.91433e-79	Doublet
INVS	1.56799e-83	0.948345	0.623	0.096	4.67182e-79	Doublet
LMBRD1	1.61834e-83	0.71697	0.784	0.203	4.82185e-79	Doublet
MBD5	1.71202e-83	0.563437	0.709	0.138	5.10096e-79	Doublet
CPEB4	1.90858e-83	0.894239	0.803	0.206	5.68661e-79	Doublet
CPEB2	2.89888e-83	1.14166	0.586	0.075	8.63721e-79	Doublet
USP34	2.96384e-83	0.697561	0.812	0.223	8.83076e-79	Doublet
ATF6	3.1259e-83	1.10558	0.796	0.217	9.31363e-79	Doublet
RGL1	3.36839e-83	1.38396	0.685	0.13	1.00361e-78	Doublet
LPP	3.94414e-83	1.07124	0.915	0.323	1.17516e-78	Doublet
CCDC91	4.52257e-83	0.755537	0.79	0.21	1.3475e-78	Doublet
FTX	4.6375e-83	0.814458	0.888	0.282	1.38174e-78	Doublet
NLK	4.72767e-83	1.26764	0.59	0.078	1.40861e-78	Doublet
TOM1	4.74947e-83	0.755955	0.79	0.197	1.4151e-78	Doublet
C6orf106	4.93414e-83	1.69387	0.642	0.107	1.47013e-78	Doublet
ENTPD1-AS1	5.0328e-83	1.54546	0.609	0.085	1.49952e-78	Doublet
B4GALT5	5.80885e-83	0.918574	0.721	0.158	1.73075e-78	Doublet
PACS1	6.22051e-83	1.5903	0.639	0.116	1.8534e-78	Doublet
ADAM28	6.5417e-83	0.887727	0.783	0.196	1.9491e-78	Doublet
SMG6	6.84605e-83	0.788955	0.643	0.106	2.03978e-78	Doublet
SORL1	6.91959e-83	1.11405	0.742	0.166	2.06169e-78	Doublet
BRWD1	7.3738e-83	0.725625	0.709	0.144	2.19702e-78	Doublet
AOAH	8.75494e-83	1.52631	0.647	0.116	2.60853e-78	Doublet
LCORL	9.2182e-83	1.09539	0.725	0.161	2.74656e-78	Doublet
ITSN2	9.37239e-83	0.745073	0.816	0.221	2.7925e-78	Doublet
COLGALT1	1.11985e-82	1.09161	0.722	0.15	3.3366e-78	Doublet
MIR181A1HG	1.13331e-82	1.4891	0.531	0.048	3.37671e-78	Doublet
PDGFC	1.49381e-82	1.49546	0.565	0.063	4.45081e-78	Doublet
CD4	1.64796e-82	1.02335	0.731	0.164	4.91008e-78	Doublet
TBC1D2	1.7974e-82	1.7075	0.63	0.107	5.35536e-78	Doublet
KAT6A	2.09643e-82	1.20276	0.685	0.14	6.24632e-78	Doublet
AP1B1	2.19282e-82	1.09685	0.65	0.109	6.53351e-78	Doublet
PPP6R3	2.76776e-82	0.85712	0.735	0.162	8.24653e-78	Doublet
DCTN4	2.7808e-82	0.87796	0.672	0.124	8.2854e-78	Doublet
TMEM131	3.67377e-82	0.652008	0.725	0.168	1.0946e-77	Doublet
SCPEP1	3.793e-82	0.956805	0.85	0.272	1.13013e-77	Doublet
KIF13A	4.03917e-82	1.72621	0.577	0.075	1.20347e-77	Doublet
MBP	4.38812e-82	0.908346	0.837	0.243	1.30744e-77	Doublet
SIK2	4.99276e-82	0.875391	0.599	0.083	1.48759e-77	Doublet
GMDS-DT	5.23665e-82	1.1089	0.627	0.104	1.56026e-77	Doublet
TSPAN4	5.7195e-82	1.0918	0.601	0.082	1.70412e-77	Doublet
SEPT6	5.88464e-82	2.64053	0.563	0.069	1.75333e-77	Doublet
GIT2	5.91857e-82	1.56782	0.626	0.104	1.76344e-77	Doublet
N4BP1	6.41614e-82	1.21971	0.753	0.186	1.91169e-77	Doublet
ACAP2	7.57572e-82	0.963884	0.879	0.302	2.25719e-77	Doublet
RB1	7.60023e-82	0.921195	0.875	0.285	2.26449e-77	Doublet
CRTC3	8.08923e-82	1.46477	0.586	0.076	2.41019e-77	Doublet
PHF21A	8.31843e-82	0.814768	0.668	0.126	2.47848e-77	Doublet
IQGAP1	8.43632e-82	0.786301	0.896	0.31	2.5136e-77	Doublet
TLK1	9.50344e-82	0.681874	0.764	0.189	2.83155e-77	Doublet
AGO4	1.14833e-81	1.20157	0.623	0.103	3.42144e-77	Doublet
LYST	1.26107e-81	0.996933	0.738	0.173	3.75737e-77	Doublet
DHRSX	1.52057e-81	0.820778	0.65	0.117	4.53054e-77	Doublet
ABL1	1.55733e-81	0.904142	0.593	0.08	4.64005e-77	Doublet
LRCH1	1.58939e-81	1.03764	0.632	0.103	4.7356e-77	Doublet
MAML3	1.98003e-81	1.6433	0.62	0.103	5.8995e-77	Doublet
SERPING1	2.05042e-81	0.915246	0.767	0.181	6.10922e-77	Doublet
PHC2	2.24012e-81	1.00872	0.694	0.151	6.67445e-77	Doublet
SMPDL3A	2.24308e-81	0.892022	0.688	0.133	6.68325e-77	Doublet
MGAT4A	2.64759e-81	0.790445	0.809	0.223	7.88849e-77	Doublet
TMCC3	2.74606e-81	0.625603	0.731	0.169	8.18187e-77	Doublet
SGMS1	2.77577e-81	1.64378	0.622	0.104	8.27042e-77	Doublet
GNS	2.92212e-81	0.849132	0.885	0.3	8.70646e-77	Doublet
CADM1	3.72159e-81	1.07012	0.653	0.114	1.10885e-76	Doublet
CTSL	5.08469e-81	1.0855	0.994	0.866	1.51498e-76	Doublet
GAA	5.1027e-81	1.38017	0.663	0.121	1.52035e-76	Doublet
LARGE1	5.19585e-81	1.11798	0.537	0.052	1.5481e-76	Doublet
CTTNBP2NL	5.9938e-81	1.08867	0.708	0.152	1.78585e-76	Doublet
XPR1	6.26503e-81	1.43749	0.586	0.08	1.86666e-76	Doublet
PCCA	6.85153e-81	1.16862	0.6	0.089	2.04141e-76	Doublet
STEAP1B	7.47406e-81	0.871133	0.809	0.192	2.2269e-76	Doublet
RC3H1	9.35433e-81	0.936551	0.673	0.135	2.78712e-76	Doublet
SLC17A5	9.935e-81	1.22428	0.679	0.134	2.96013e-76	Doublet
APPL2	1.10741e-80	1.27734	0.649	0.117	3.29953e-76	Doublet
LARP4B	1.33242e-80	1.10443	0.685	0.141	3.96994e-76	Doublet
ATF7IP	1.71928e-80	0.540865	0.765	0.19	5.1226e-76	Doublet
GPCPD1	1.88824e-80	0.704517	0.761	0.197	5.62602e-76	Doublet
LCOR	2.18679e-80	1.17918	0.732	0.168	6.51555e-76	Doublet
CPEB3	2.40638e-80	2.16581	0.515	0.047	7.1698e-76	Doublet
MAPKAP1	2.6786e-80	0.646475	0.812	0.226	7.98089e-76	Doublet
RNF13	3.21868e-80	1.2236	0.97	0.523	9.59005e-76	Doublet
CSF3R	3.64657e-80	1.28792	0.609	0.097	1.0865e-75	Doublet
WASHC4	3.65834e-80	0.756281	0.826	0.241	1.09e-75	Doublet
CTSB	4.02051e-80	0.98954	0.996	0.859	1.19791e-75	Doublet
USP47	4.45277e-80	0.948739	0.747	0.175	1.3267e-75	Doublet
MED13	4.52697e-80	1.13212	0.738	0.171	1.34881e-75	Doublet
SLC8A1-AS1	5.03642e-80	2.21488	0.573	0.076	1.5006e-75	Doublet
VPS53	5.14605e-80	1.17462	0.676	0.134	1.53327e-75	Doublet
NCKAP1L	5.89732e-80	1.09373	0.753	0.192	1.75711e-75	Doublet
RASSF8	6.13378e-80	1.09085	0.62	0.102	1.82756e-75	Doublet
AVL9	6.15293e-80	0.872905	0.66	0.128	1.83327e-75	Doublet
CREBL2	8.10515e-80	0.855144	0.711	0.152	2.41493e-75	Doublet
PLPP3	8.17763e-80	1.56054	0.593	0.086	2.43652e-75	Doublet
GBA	8.31094e-80	0.98532	0.696	0.145	2.47625e-75	Doublet
MON2	8.80826e-80	0.779329	0.647	0.117	2.62442e-75	Doublet
NIPBL	1.2538e-79	0.846842	0.873	0.279	3.73569e-75	Doublet
HELZ	1.67069e-79	0.86831	0.666	0.138	4.97783e-75	Doublet
CD81	1.76658e-79	1.07373	0.888	0.331	5.26351e-75	Doublet
PBRM1	2.14494e-79	0.561328	0.813	0.226	6.39085e-75	Doublet
ITGB5	2.27632e-79	1.3692	0.593	0.086	6.78229e-75	Doublet
LNPEP	2.58845e-79	0.651448	0.704	0.15	7.71229e-75	Doublet
TBC1D9	2.64912e-79	1.11114	0.806	0.213	7.89305e-75	Doublet
SLC43A2	2.90912e-79	1.19554	0.758	0.189	8.66774e-75	Doublet
TSC22D2	3.79672e-79	0.693423	0.702	0.147	1.13123e-74	Doublet
HECTD1	4.00662e-79	0.977724	0.765	0.196	1.19377e-74	Doublet
PPARD	5.39528e-79	1.02825	0.658	0.131	1.60753e-74	Doublet
RUBCNL	5.58273e-79	1.28124	0.601	0.092	1.66338e-74	Doublet
TAOK3	6.4455e-79	0.771188	0.86	0.288	1.92044e-74	Doublet
CD2AP	6.78103e-79	0.726612	0.801	0.228	2.02041e-74	Doublet
TGFBR2	6.91039e-79	0.894167	0.76	0.189	2.05895e-74	Doublet
ATM	7.9864e-79	0.955853	0.717	0.166	2.37955e-74	Doublet
PLEKHA2	8.09458e-79	0.919434	0.712	0.165	2.41178e-74	Doublet
ANK2	8.38793e-79	1.4507	0.577	0.078	2.49918e-74	Doublet
TRPM7	8.82554e-79	0.890411	0.753	0.196	2.62957e-74	Doublet
GPR183	9.37228e-79	0.89512	0.826	0.228	2.79247e-74	Doublet
PLEKHM2	1.14172e-78	1.17178	0.671	0.133	3.40175e-74	Doublet
AL162414.1	1.25756e-78	1.93383	0.506	0.045	3.74691e-74	Doublet
PIK3R1	1.28091e-78	0.611002	0.83	0.244	3.81648e-74	Doublet
CAMK2D	1.33054e-78	0.581412	0.744	0.188	3.96435e-74	Doublet
CAT	1.4326e-78	0.893763	0.62	0.103	4.26844e-74	Doublet
ATP6V1A	1.45676e-78	0.824585	0.77	0.203	4.34042e-74	Doublet
PKN2	1.65653e-78	0.688395	0.732	0.186	4.93562e-74	Doublet
ATP6V0A1	1.94344e-78	0.787407	0.801	0.219	5.79048e-74	Doublet
AC120193.1	1.94539e-78	1.40867	0.571	0.072	5.79629e-74	Doublet
PRKCB	2.37889e-78	1.58744	0.659	0.131	7.08789e-74	Doublet
SLC36A1	2.56503e-78	2.22759	0.508	0.045	7.64252e-74	Doublet
PRKCA	2.84324e-78	1.58438	0.571	0.083	8.47142e-74	Doublet
REV3L	3.26627e-78	1.01163	0.788	0.227	9.73186e-74	Doublet
EPC1	3.4423e-78	0.860108	0.753	0.189	1.02563e-73	Doublet
RNGTT	3.88527e-78	0.785365	0.659	0.127	1.15762e-73	Doublet
WDPCP	4.07415e-78	0.854766	0.529	0.052	1.21389e-73	Doublet
NEK7	4.08821e-78	0.958828	0.652	0.126	1.21808e-73	Doublet
PELI1	4.24295e-78	1.4538	0.671	0.14	1.26419e-73	Doublet
TPP1	5.39058e-78	0.919507	0.853	0.291	1.60612e-73	Doublet
ANOS1	6.53863e-78	0.899263	0.588	0.089	1.94818e-73	Doublet
FAM208A	6.73962e-78	2.92519	0.54	0.069	2.00807e-73	Doublet
EML4	7.40198e-78	1.09716	0.908	0.351	2.20542e-73	Doublet
LINC00513	7.40957e-78	1.3288	0.532	0.056	2.20768e-73	Doublet
FAM13B	8.71064e-78	1.06512	0.659	0.133	2.59534e-73	Doublet
MCTP1	9.3831e-78	1.4659	0.609	0.099	2.79569e-73	Doublet
THEMIS2	1.00645e-77	0.638642	0.754	0.185	2.99872e-73	Doublet
CEP350	1.04637e-77	0.651946	0.801	0.223	3.11767e-73	Doublet
PTEN	1.04968e-77	0.781015	0.81	0.236	3.12753e-73	Doublet
TRPM2	1.05698e-77	0.961115	0.679	0.138	3.14926e-73	Doublet
DOCK8	1.13589e-77	0.897862	0.886	0.316	3.38437e-73	Doublet
ZNF638	1.48047e-77	0.701123	0.814	0.234	4.41106e-73	Doublet
SIRPA	1.72528e-77	0.908804	0.902	0.331	5.14047e-73	Doublet
AUTS2	1.74777e-77	0.970271	0.658	0.123	5.20748e-73	Doublet
ATP11A	1.90242e-77	1.84792	0.6	0.097	5.66826e-73	Doublet
SOAT1	1.96014e-77	1.00713	0.901	0.323	5.84024e-73	Doublet
ANGEL1	2.19104e-77	2.03092	0.528	0.062	6.52819e-73	Doublet
PMP22	2.26546e-77	0.950027	0.833	0.252	6.74993e-73	Doublet
UBR4	2.31269e-77	0.96772	0.658	0.127	6.89067e-73	Doublet
IQSEC1	2.38881e-77	1.36225	0.583	0.09	7.11746e-73	Doublet
BMPR1A	2.59012e-77	1.36568	0.571	0.079	7.71727e-73	Doublet
PIKFYVE	2.82722e-77	1.21603	0.633	0.114	8.4237e-73	Doublet
NR3C1	3.12921e-77	0.830632	0.898	0.302	9.32348e-73	Doublet
PFKFB3	3.31054e-77	1.10505	0.727	0.169	9.86376e-73	Doublet
ZYG11B	3.43742e-77	1.00576	0.632	0.11	1.02418e-72	Doublet
RAB20	3.73493e-77	0.946439	0.863	0.279	1.11282e-72	Doublet
HDAC8	3.82678e-77	0.668866	0.698	0.148	1.14019e-72	Doublet
KCMF1	4.51542e-77	0.753947	0.681	0.144	1.34537e-72	Doublet
RABGAP1	5.05391e-77	0.541993	0.692	0.145	1.50581e-72	Doublet
PDS5A	6.77475e-77	0.741911	0.734	0.181	2.01854e-72	Doublet
FAM120B	7.13861e-77	0.666039	0.607	0.1	2.12695e-72	Doublet
BTBD7	7.34718e-77	1.13343	0.669	0.145	2.18909e-72	Doublet
ARID4B	7.42708e-77	0.768529	0.812	0.23	2.2129e-72	Doublet
ANPEP	8.13219e-77	1.20213	0.588	0.087	2.42299e-72	Doublet
SH3KBP1	8.41406e-77	0.732135	0.866	0.282	2.50697e-72	Doublet
ZMYM4	1.04142e-76	0.713829	0.696	0.15	3.10291e-72	Doublet
NFKB1	1.05121e-76	1.42379	0.711	0.172	3.13207e-72	Doublet
BRAF	1.13961e-76	0.780721	0.689	0.145	3.39547e-72	Doublet
RAB3GAP2	1.23589e-76	1.13644	0.601	0.099	3.68235e-72	Doublet
RIN3	1.25103e-76	0.771138	0.633	0.117	3.72745e-72	Doublet
HMBOX1	1.50346e-76	1.15363	0.596	0.093	4.47955e-72	Doublet
UBAP1	1.5177e-76	0.570559	0.675	0.135	4.52199e-72	Doublet
RNF213	1.52171e-76	0.937946	0.899	0.315	4.53392e-72	Doublet
METTL15	1.57846e-76	1.41705	0.586	0.092	4.70302e-72	Doublet
LAMP1	1.74168e-76	1.01847	0.917	0.402	5.18935e-72	Doublet
PTBP3	1.88092e-76	0.762484	0.842	0.265	5.6042e-72	Doublet
RAPH1	2.05879e-76	1.14569	0.61	0.104	6.13418e-72	Doublet
CDK13	2.21144e-76	0.608391	0.702	0.164	6.58899e-72	Doublet
DCAF5	2.61513e-76	0.82436	0.632	0.117	7.79179e-72	Doublet
FBXL20	3.01779e-76	0.835492	0.596	0.094	8.99149e-72	Doublet
FRS2	3.10251e-76	1.07671	0.576	0.085	9.24393e-72	Doublet
ST3GAL6	3.29052e-76	1.84368	0.619	0.109	9.80411e-72	Doublet
ANKRD10	3.448e-76	0.63778	0.727	0.178	1.02733e-71	Doublet
TNKS	3.46686e-76	0.679424	0.65	0.128	1.03295e-71	Doublet
NPEPPS	3.80128e-76	0.6522	0.717	0.171	1.13259e-71	Doublet
CDYL	4.48012e-76	1.15629	0.596	0.097	1.33485e-71	Doublet
GK	4.48519e-76	1.21007	0.886	0.331	1.33636e-71	Doublet
AFF4	4.60145e-76	0.619945	0.797	0.227	1.371e-71	Doublet
RICTOR	4.69805e-76	0.82699	0.691	0.157	1.39978e-71	Doublet
NBAS	4.78568e-76	1.0224	0.597	0.093	1.42589e-71	Doublet
MAP3K8	4.80548e-76	1.47274	0.663	0.133	1.43179e-71	Doublet
MEGF9	4.82195e-76	0.851838	0.61	0.097	1.4367e-71	Doublet
FNIP2	5.13876e-76	1.22221	0.904	0.327	1.53109e-71	Doublet
PCNX2	5.35973e-76	1.06845	0.606	0.102	1.59693e-71	Doublet
ASH1L	5.6699e-76	0.633392	0.85	0.272	1.68935e-71	Doublet
ZBTB1	7.81053e-76	0.831679	0.692	0.158	2.32715e-71	Doublet
LRCH3	7.92549e-76	0.96971	0.645	0.123	2.3614e-71	Doublet
KDM4C	8.83403e-76	1.23592	0.593	0.096	2.6321e-71	Doublet
GUSB	9.68537e-76	0.962836	0.757	0.2	2.88576e-71	Doublet
YTHDF3	9.69436e-76	0.888389	0.673	0.14	2.88844e-71	Doublet
GPATCH2L	9.91054e-76	1.17612	0.701	0.164	2.95285e-71	Doublet
C9orf72	1.0445e-75	0.767554	0.839	0.248	3.1121e-71	Doublet
MLLT10	1.51297e-75	0.667379	0.653	0.131	4.50788e-71	Doublet
ZMYND11	1.56112e-75	0.769892	0.619	0.109	4.65135e-71	Doublet
NFIL3	1.62849e-75	0.838165	0.63	0.118	4.85208e-71	Doublet
ALDH1A2	2.1921e-75	1.91865	0.571	0.089	6.53137e-71	Doublet
PPP6R2	3.01238e-75	0.631074	0.584	0.09	8.97538e-71	Doublet
ARHGAP22	3.0211e-75	1.46531	0.639	0.131	9.00137e-71	Doublet
MMP14	3.10676e-75	0.964279	0.899	0.312	9.25658e-71	Doublet
UBR1	3.17688e-75	0.737693	0.606	0.103	9.46552e-71	Doublet
PIBF1	3.82694e-75	0.899422	0.612	0.103	1.14024e-70	Doublet
MFSD11	4.75116e-75	0.749686	0.652	0.131	1.41561e-70	Doublet
LILRB1	4.93759e-75	0.725738	0.814	0.236	1.47116e-70	Doublet
HSD17B12	5.13163e-75	0.698334	0.78	0.217	1.52897e-70	Doublet
MAST2	5.6379e-75	1.17001	0.538	0.068	1.67981e-70	Doublet
KIF1B	5.83611e-75	0.507785	0.669	0.138	1.73887e-70	Doublet
RANBP9	5.97798e-75	0.831424	0.617	0.109	1.78114e-70	Doublet
PPFIA1	8.07914e-75	0.950032	0.777	0.21	2.40718e-70	Doublet
PLBD2	1.0639e-74	1.09143	0.646	0.133	3.16988e-70	Doublet
UBL3	1.14861e-74	0.713867	0.8	0.228	3.4223e-70	Doublet
ST8SIA4	1.16257e-74	1.35838	0.586	0.093	3.46387e-70	Doublet
SMURF1	1.16423e-74	0.928696	0.614	0.113	3.46881e-70	Doublet
VOPP1	1.41272e-74	0.510289	0.8	0.23	4.2092e-70	Doublet
SETX	1.43588e-74	0.766621	0.768	0.202	4.2782e-70	Doublet
DOK3	1.47776e-74	1.17755	0.616	0.107	4.40298e-70	Doublet
JAK2	1.8037e-74	0.857356	0.642	0.124	5.37414e-70	Doublet
PHC3	1.95792e-74	0.929487	0.606	0.107	5.83362e-70	Doublet
ABI1	1.98833e-74	0.503246	0.853	0.285	5.92422e-70	Doublet
SDK1	2.26487e-74	1.8781	0.506	0.051	6.74818e-70	Doublet
DOCK3	2.36034e-74	1.19347	0.537	0.068	7.03265e-70	Doublet
R3HCC1L	2.65358e-74	0.76825	0.652	0.126	7.90634e-70	Doublet
SLC6A6	2.93279e-74	0.918009	0.741	0.181	8.73824e-70	Doublet
PLXND1	3.1441e-74	1.50536	0.56	0.08	9.36784e-70	Doublet
DAPK1	3.45705e-74	1.88174	0.518	0.059	1.03003e-69	Doublet
ADAM8	5.53404e-74	1.97955	0.607	0.12	1.64887e-69	Doublet
CAMSAP2	6.97547e-74	0.85045	0.669	0.148	2.07834e-69	Doublet
SDC2	7.31664e-74	1.01734	0.886	0.316	2.17999e-69	Doublet
PPP1R12A	8.02453e-74	0.665852	0.859	0.271	2.39091e-69	Doublet
ZCCHC2	8.05383e-74	1.30063	0.659	0.137	2.39964e-69	Doublet
AAK1	8.25576e-74	0.863888	0.786	0.223	2.4598e-69	Doublet
SNX13	9.1001e-74	0.832248	0.729	0.185	2.71138e-69	Doublet
TAF3	9.52627e-74	1.24266	0.61	0.109	2.83835e-69	Doublet
ADD1	9.64059e-74	0.592316	0.705	0.164	2.87242e-69	Doublet
LGMN	1.05164e-73	1.0647	0.908	0.374	3.13337e-69	Doublet
KLHL5	1.0705e-73	0.789386	0.777	0.214	3.18955e-69	Doublet
CBL	1.36505e-73	1.06039	0.735	0.189	4.06718e-69	Doublet
PDE4A	1.39449e-73	1.04602	0.635	0.124	4.15487e-69	Doublet
SDCCAG8	1.4071e-73	0.86148	0.881	0.319	4.19244e-69	Doublet
OSBPL3	1.46017e-73	1.35566	0.565	0.083	4.35059e-69	Doublet
CAPN7	1.5644e-73	0.632633	0.646	0.13	4.66114e-69	Doublet
ADPGK	1.63461e-73	0.853281	0.82	0.24	4.87032e-69	Doublet
RASA2	2.02643e-73	0.780585	0.669	0.148	6.03776e-69	Doublet
DOCK7	2.19327e-73	1.15754	0.659	0.145	6.53486e-69	Doublet
CELF1	2.22302e-73	0.841543	0.741	0.186	6.62348e-69	Doublet
TBC1D12	2.31727e-73	1.10694	0.583	0.096	6.90432e-69	Doublet
PIK3CB	2.32163e-73	0.965223	0.616	0.113	6.91729e-69	Doublet
BCL2L1	2.52798e-73	0.963591	0.662	0.141	7.53213e-69	Doublet
SHTN1	3.7295e-73	0.697226	0.819	0.255	1.1112e-68	Doublet
TTBK2	3.84965e-73	1.28839	0.524	0.063	1.147e-68	Doublet
MYCBP2	3.8985e-73	0.709743	0.82	0.251	1.16156e-68	Doublet
GNPTAB	4.15124e-73	1.04114	0.706	0.165	1.23686e-68	Doublet
EPB41L3	4.26888e-73	1.15328	0.948	0.471	1.27191e-68	Doublet
CTNNBL1	4.77327e-73	1.03577	0.773	0.212	1.4222e-68	Doublet
SEC24B	5.11642e-73	1.43346	0.571	0.092	1.52444e-68	Doublet
ZEB2	5.83542e-73	1.25492	0.941	0.446	1.73866e-68	Doublet
CPM	8.1079e-73	0.789969	0.856	0.274	2.41575e-68	Doublet
SCCPDH	9.19034e-73	0.796392	0.715	0.172	2.73826e-68	Doublet
MAPK14	1.0677e-72	0.703198	0.649	0.138	3.1812e-68	Doublet
EDEM2	1.08785e-72	0.624929	0.737	0.193	3.24124e-68	Doublet
POR	1.21848e-72	1.04063	0.635	0.126	3.63047e-68	Doublet
CBLB	1.31025e-72	0.821533	0.521	0.062	3.90389e-68	Doublet
SLC11A1	1.38656e-72	1.15288	0.928	0.379	4.13124e-68	Doublet
WWP2	1.47137e-72	1.15138	0.565	0.089	4.38396e-68	Doublet
NSD1	1.48991e-72	0.538617	0.744	0.188	4.43918e-68	Doublet
LHFPL2	1.66542e-72	0.793668	0.863	0.285	4.96211e-68	Doublet
BPTF	1.69534e-72	0.637488	0.754	0.197	5.05126e-68	Doublet
NCOA4	1.6974e-72	0.782765	0.797	0.25	5.05739e-68	Doublet
ACP2	1.87419e-72	0.635563	0.839	0.264	5.58414e-68	Doublet
ZFP36L2	1.95912e-72	0.806815	0.714	0.182	5.83719e-68	Doublet
COLEC12	2.06525e-72	1.62858	0.548	0.075	6.1534e-68	Doublet
GPNMB	2.11815e-72	1.09915	0.965	0.585	6.31104e-68	Doublet
CUL3	2.5896e-72	0.836067	0.668	0.157	7.71572e-68	Doublet
SLC38A9	2.64627e-72	1.44604	0.519	0.066	7.88458e-68	Doublet
LRRK1	2.76816e-72	1.36897	0.544	0.08	8.24775e-68	Doublet
CARMIL1	3.04043e-72	0.558415	0.587	0.096	9.05897e-68	Doublet
ADAM17	3.49205e-72	0.599711	0.803	0.237	1.04046e-67	Doublet
CCDC88A	3.50215e-72	0.791869	0.875	0.292	1.04347e-67	Doublet
UBR2	3.55374e-72	0.908296	0.665	0.145	1.05884e-67	Doublet
GNB4	3.58957e-72	0.922904	0.859	0.307	1.06951e-67	Doublet
REL	3.63084e-72	0.994724	0.76	0.206	1.08181e-67	Doublet
CDK17	4.20391e-72	0.778913	0.593	0.106	1.25255e-67	Doublet
RUNX1	5.01487e-72	0.863603	0.869	0.288	1.49418e-67	Doublet
ANKIB1	5.53079e-72	0.648378	0.708	0.171	1.6479e-67	Doublet
SCAPER	5.67296e-72	0.702212	0.612	0.118	1.69026e-67	Doublet
RAB3GAP1	8.66227e-72	0.594878	0.688	0.159	2.58092e-67	Doublet
TMEM65	9.07191e-72	0.967658	0.525	0.069	2.70298e-67	Doublet
MAP2K4	9.13551e-72	1.1005	0.609	0.113	2.72193e-67	Doublet
SLC1A3	9.2685e-72	1.18218	0.734	0.196	2.76155e-67	Doublet
USP15	9.88211e-72	0.636233	0.872	0.288	2.94437e-67	Doublet
VPS13C	1.60427e-71	0.63507	0.847	0.274	4.77992e-67	Doublet
NPTN	1.93545e-71	0.722796	0.796	0.231	5.76669e-67	Doublet
BTRC	1.9834e-71	0.58568	0.576	0.092	5.90955e-67	Doublet
HIPK3	2.01634e-71	0.618292	0.724	0.179	6.00767e-67	Doublet
LTA4H	2.05641e-71	0.825457	0.663	0.147	6.12707e-67	Doublet
RFTN1	2.19879e-71	0.970237	0.532	0.072	6.55128e-67	Doublet
KIFC3	2.20826e-71	0.969253	0.698	0.162	6.57952e-67	Doublet
FOLR2	2.38228e-71	1.14038	0.55	0.076	7.09799e-67	Doublet
ABHD3	2.67757e-71	1.00978	0.633	0.13	7.97783e-67	Doublet
UBA6	2.963e-71	0.971916	0.75	0.2	8.82826e-67	Doublet
CACUL1	4.03782e-71	0.943857	0.718	0.181	1.20307e-66	Doublet
ADAM9	4.34401e-71	0.890279	0.879	0.31	1.2943e-66	Doublet
AC025580.2	6.18199e-71	0.973985	0.696	0.166	1.84192e-66	Doublet
CHD6	6.52344e-71	0.891011	0.578	0.099	1.94366e-66	Doublet
MEF2C	7.00495e-71	0.80699	0.656	0.145	2.08712e-66	Doublet
ANO6	9.86612e-71	0.860823	0.735	0.199	2.93961e-66	Doublet
SLC39A11	1.04767e-70	1.4508	0.525	0.072	3.12153e-66	Doublet
CDC42SE2	1.32064e-70	0.604763	0.82	0.258	3.93483e-66	Doublet
GALC	1.67449e-70	0.725555	0.606	0.113	4.98914e-66	Doublet
ATAD2B	1.67568e-70	1.44945	0.55	0.087	4.9927e-66	Doublet
C5AR1	1.74401e-70	1.00563	0.914	0.372	5.19628e-66	Doublet
TRIM33	2.02378e-70	1.22606	0.685	0.171	6.02986e-66	Doublet
HOOK3	2.06161e-70	0.697683	0.763	0.213	6.14257e-66	Doublet
ADK	2.18574e-70	0.759158	0.696	0.169	6.51241e-66	Doublet
MAP3K1	2.48946e-70	0.842952	0.606	0.113	7.41734e-66	Doublet
MAP4K4	2.69465e-70	0.820382	0.694	0.171	8.02872e-66	Doublet
SLMAP	3.39347e-70	0.709298	0.626	0.124	1.01109e-65	Doublet
DLEU7	3.66514e-70	1.34663	0.731	0.197	1.09203e-65	Doublet
AGPS	3.72361e-70	0.629374	0.678	0.162	1.10945e-65	Doublet
SLC4A7	3.72852e-70	0.709107	0.738	0.205	1.11091e-65	Doublet
PIK3CA	3.93108e-70	1.30936	0.603	0.117	1.17126e-65	Doublet
CEP170	3.9696e-70	0.888538	0.919	0.362	1.18274e-65	Doublet
FOSL2	4.20095e-70	0.570026	0.787	0.233	1.25167e-65	Doublet
ZNF652	4.24015e-70	0.729451	0.617	0.121	1.26335e-65	Doublet
UBAC2	4.3683e-70	0.687735	0.777	0.228	1.30153e-65	Doublet
ASXL2	4.45889e-70	0.556547	0.696	0.171	1.32853e-65	Doublet
CHM	4.49523e-70	0.595749	0.692	0.168	1.33935e-65	Doublet
ZNF267	5.47988e-70	0.714256	0.796	0.238	1.63273e-65	Doublet
PRKCH	5.51461e-70	1.07972	0.668	0.154	1.64308e-65	Doublet
HTT	6.22861e-70	1.93514	0.565	0.099	1.85582e-65	Doublet
TLR1	6.56748e-70	1.03014	0.709	0.183	1.95678e-65	Doublet
POGZ	7.8939e-70	0.658982	0.604	0.114	2.35199e-65	Doublet
TMEM51	8.42821e-70	1.28996	0.55	0.083	2.51119e-65	Doublet
TDP2	9.76971e-70	0.749887	0.836	0.271	2.91089e-65	Doublet
PIK3AP1	1.05796e-69	0.975285	0.902	0.324	3.1522e-65	Doublet
MARCH6	1.06907e-69	0.624513	0.691	0.171	3.18528e-65	Doublet
CPED1	1.18102e-69	1.36601	0.534	0.078	3.51885e-65	Doublet
PDLIM5	1.2091e-69	1.32368	0.613	0.127	3.60251e-65	Doublet
MAP2K1	1.32383e-69	0.513341	0.646	0.135	3.94436e-65	Doublet
KYNU	1.39474e-69	1.06273	0.937	0.436	4.15564e-65	Doublet
ATXN2	1.77903e-69	0.753864	0.686	0.165	5.30062e-65	Doublet
AMZ1	1.81507e-69	1.45663	0.509	0.066	5.408e-65	Doublet
NCOA6	1.89755e-69	1.17063	0.557	0.09	5.65376e-65	Doublet
TRAPPC8	2.07317e-69	1.10553	0.619	0.133	6.177e-65	Doublet
LYN	2.12635e-69	1.14054	0.951	0.441	6.33545e-65	Doublet
LILRB3	2.12763e-69	0.951042	0.715	0.179	6.33928e-65	Doublet
ZFHX3	2.18277e-69	0.714641	0.742	0.196	6.50355e-65	Doublet
GPATCH8	2.20873e-69	0.600982	0.731	0.192	6.58092e-65	Doublet
TNFAIP2	2.60248e-69	0.634973	0.706	0.175	7.75408e-65	Doublet
ETNK1	2.92564e-69	0.849408	0.709	0.192	8.71696e-65	Doublet
MALT1	3.34131e-69	0.784227	0.673	0.169	9.95542e-65	Doublet
SLC11A2	3.41509e-69	0.673169	0.793	0.233	1.01753e-64	Doublet
PPP3CC	4.03183e-69	1.06764	0.619	0.124	1.20128e-64	Doublet
IL18	4.63303e-69	0.821074	0.855	0.299	1.38041e-64	Doublet
RABEP1	4.637e-69	0.819359	0.732	0.189	1.38159e-64	Doublet
DCAF7	4.96785e-69	0.55985	0.623	0.126	1.48017e-64	Doublet
AFTPH	5.31006e-69	1.09295	0.691	0.172	1.58213e-64	Doublet
USP9X	6.38338e-69	0.5042	0.729	0.199	1.90193e-64	Doublet
LRP12	6.47647e-69	0.971019	0.623	0.127	1.92966e-64	Doublet
SNX18	6.72613e-69	0.753339	0.675	0.155	2.00405e-64	Doublet
NABP1	6.83789e-69	0.573834	0.876	0.313	2.03735e-64	Doublet
NR4A3	7.23887e-69	1.54266	0.506	0.065	2.15682e-64	Doublet
EPB41	7.56443e-69	1.187	0.564	0.097	2.25382e-64	Doublet
PLEC	7.78021e-69	1.08046	0.597	0.111	2.31811e-64	Doublet
RPRD2	8.57827e-69	1.11833	0.584	0.106	2.55589e-64	Doublet
ZNF644	8.99108e-69	0.618159	0.724	0.199	2.67889e-64	Doublet
EMILIN2	1.07687e-68	0.813807	0.645	0.14	3.20855e-64	Doublet
GALM	1.39123e-68	1.45232	0.508	0.068	4.14516e-64	Doublet
KIAA0930	1.43411e-68	1.48653	0.597	0.114	4.27292e-64	Doublet
TREM2	1.47823e-68	0.903096	0.698	0.175	4.40438e-64	Doublet
SMAD2	1.66978e-68	0.546451	0.727	0.19	4.97511e-64	Doublet
UGCG	1.70894e-68	0.856086	0.914	0.341	5.0918e-64	Doublet
CMTM7	1.7264e-68	0.899091	0.617	0.126	5.14382e-64	Doublet
TULP4	1.80348e-68	0.702244	0.669	0.157	5.37348e-64	Doublet
MPEG1	1.89018e-68	1.57486	0.522	0.073	5.63179e-64	Doublet
UBE4B	2.29618e-68	0.69905	0.553	0.089	6.84146e-64	Doublet
MACC1	2.65979e-68	1.23711	0.581	0.103	7.92485e-64	Doublet
GALNT2	2.86382e-68	0.953032	0.653	0.144	8.53274e-64	Doublet
FGGY	2.89092e-68	1.4416	0.54	0.083	8.61351e-64	Doublet
MECP2	3.04642e-68	0.772322	0.655	0.151	9.07681e-64	Doublet
STIM1	3.35563e-68	1.38426	0.531	0.08	9.9981e-64	Doublet
PDS5B	3.61324e-68	0.644005	0.637	0.138	1.07657e-63	Doublet
STK10	3.83582e-68	1.10154	0.635	0.144	1.14288e-63	Doublet
KMT2E	3.93245e-68	0.552783	0.845	0.265	1.17167e-63	Doublet
MAP3K4	4.04358e-68	0.67206	0.672	0.161	1.20478e-63	Doublet
SWAP70	4.18979e-68	0.547595	0.836	0.271	1.24835e-63	Doublet
USP24	4.29348e-68	0.822775	0.529	0.076	1.27924e-63	Doublet
IL6R	4.32362e-68	0.862656	0.64	0.14	1.28822e-63	Doublet
SLC25A13	4.5313e-68	1.36797	0.617	0.13	1.3501e-63	Doublet
CD300E	4.5455e-68	0.815418	0.758	0.217	1.35433e-63	Doublet
NEK1	4.92783e-68	1.05169	0.512	0.068	1.46825e-63	Doublet
PTPRA	4.99678e-68	0.684921	0.619	0.133	1.48879e-63	Doublet
PPP2R5E	5.93348e-68	0.540526	0.656	0.151	1.76788e-63	Doublet
DIP2A	6.30389e-68	1.64384	0.54	0.09	1.87824e-63	Doublet
AES	6.51889e-68	1.51422	0.531	0.082	1.9423e-63	Doublet
ARHGAP31	6.90749e-68	1.12701	0.531	0.082	2.05809e-63	Doublet
UHRF1BP1L	7.17187e-68	0.973308	0.671	0.162	2.13686e-63	Doublet
SKAP2	7.78802e-68	0.618191	0.817	0.271	2.32044e-63	Doublet
ATG4C	9.73558e-68	0.550218	0.573	0.1	2.90072e-63	Doublet
PLTP	1.12316e-67	0.711538	0.773	0.227	3.34646e-63	Doublet
SLC7A11	1.34438e-67	1.69113	0.571	0.106	4.00558e-63	Doublet
FAM107B	1.37679e-67	1.13294	0.665	0.158	4.10214e-63	Doublet
ECPAS	1.59336e-67	0.872728	0.588	0.113	4.74743e-63	Doublet
XRN1	1.68633e-67	0.692373	0.714	0.188	5.02443e-63	Doublet
INPP5D	1.74247e-67	1.67354	0.504	0.066	5.19168e-63	Doublet
MMD	1.78332e-67	0.799737	0.65	0.151	5.31339e-63	Doublet
DCUN1D1	1.98962e-67	0.615197	0.709	0.182	5.92808e-63	Doublet
WDFY4	2.18608e-67	0.667404	0.614	0.124	6.51341e-63	Doublet
LPAR6	2.22704e-67	0.729108	0.612	0.127	6.63547e-63	Doublet
ROCK2	2.84794e-67	0.728867	0.692	0.169	8.48543e-63	Doublet
PPARG	3.21312e-67	1.01399	0.719	0.197	9.57348e-63	Doublet
PDCD6IP	3.86277e-67	0.815339	0.886	0.337	1.15091e-62	Doublet
RHOT1	4.39162e-67	0.80384	0.576	0.106	1.30848e-62	Doublet
SRGAP2	5.23347e-67	0.873148	0.627	0.14	1.55931e-62	Doublet
GNPTG	5.56859e-67	0.550827	0.737	0.202	1.65916e-62	Doublet
GPBP1L1	5.8648e-67	0.903532	0.647	0.147	1.74742e-62	Doublet
CREBBP	6.02253e-67	0.52678	0.633	0.14	1.79441e-62	Doublet
ITGB7	6.2451e-67	0.609668	0.623	0.127	1.86073e-62	Doublet
RASSF4	7.93652e-67	0.80281	0.666	0.157	2.36469e-62	Doublet
SGK3	8.92404e-67	0.51802	0.734	0.207	2.65892e-62	Doublet
SLAMF8	9.64488e-67	0.609876	0.718	0.182	2.87369e-62	Doublet
CCSER2	1.15635e-66	0.552351	0.715	0.189	3.44536e-62	Doublet
ARNT	1.19783e-66	0.948497	0.532	0.083	3.56894e-62	Doublet
EFR3A	1.32011e-66	0.509154	0.728	0.197	3.93326e-62	Doublet
HSD17B4	2.08064e-66	0.523892	0.74	0.21	6.19927e-62	Doublet
ZFP36	2.12991e-66	0.67254	0.709	0.192	6.34606e-62	Doublet
CASC4	2.16612e-66	0.508684	0.78	0.247	6.45394e-62	Doublet
CORO1C	2.38062e-66	0.876072	0.878	0.313	7.09307e-62	Doublet
IPMK	2.76935e-66	1.55485	0.567	0.11	8.25129e-62	Doublet
IRAK3	2.84019e-66	0.683388	0.774	0.234	8.46234e-62	Doublet
RCBTB2	2.8934e-66	1.2382	0.512	0.073	8.62088e-62	Doublet
ZNF516	3.04572e-66	1.3792	0.501	0.069	9.07472e-62	Doublet
PSPC1	3.27017e-66	0.664053	0.568	0.103	9.74346e-62	Doublet
P2RX4	3.33361e-66	0.868167	0.85	0.276	9.93251e-62	Doublet
XRCC4	3.6618e-66	0.817337	0.627	0.138	1.09103e-61	Doublet
AKAP10	3.69774e-66	1.14217	0.534	0.086	1.10174e-61	Doublet
DNAJC5	3.70689e-66	1.51653	0.548	0.094	1.10447e-61	Doublet
SMARCA2	3.88281e-66	0.823728	0.561	0.099	1.15688e-61	Doublet
WDFY1	4.49007e-66	0.731353	0.637	0.15	1.33782e-61	Doublet
GPR137B	4.52861e-66	0.536763	0.833	0.278	1.3493e-61	Doublet
PLD3	4.81112e-66	1.06598	0.94	0.504	1.43347e-61	Doublet
KIF13B	4.8677e-66	0.5574	0.58	0.11	1.45033e-61	Doublet
NFATC3	4.93727e-66	0.804169	0.558	0.103	1.47106e-61	Doublet
PUM1	5.15202e-66	0.570486	0.705	0.185	1.53505e-61	Doublet
CNOT4	5.33357e-66	0.567148	0.738	0.21	1.58914e-61	Doublet
AZIN1	6.10112e-66	0.804102	0.705	0.192	1.81783e-61	Doublet
ZFYVE26	6.41255e-66	1.32545	0.519	0.078	1.91062e-61	Doublet
SSPN	6.94638e-66	1.3104	0.642	0.155	2.06967e-61	Doublet
NECTIN2	7.08639e-66	0.679852	0.778	0.234	2.11139e-61	Doublet
SCD	7.92634e-66	0.5541	0.692	0.176	2.36165e-61	Doublet
CUL5	8.17559e-66	0.603792	0.719	0.19	2.43592e-61	Doublet
SUSD1	8.25627e-66	0.675243	0.748	0.219	2.45996e-61	Doublet
GPATCH2	8.44226e-66	1.12935	0.581	0.113	2.51537e-61	Doublet
BCL6	8.55315e-66	1.10559	0.635	0.147	2.54841e-61	Doublet
SRGAP1	9.14876e-66	0.971233	0.613	0.128	2.72587e-61	Doublet
RPS6KA3	1.35033e-65	0.991833	0.649	0.158	4.0233e-61	Doublet
CYP20A1	1.42542e-65	0.825577	0.636	0.142	4.24703e-61	Doublet
MICU2	1.52607e-65	0.525842	0.705	0.189	4.54692e-61	Doublet
ABCA1	1.58833e-65	0.952706	0.935	0.461	4.73242e-61	Doublet
SIGLEC1	2.03854e-65	0.603454	0.617	0.131	6.07383e-61	Doublet
LPGAT1	2.05828e-65	0.664922	0.659	0.157	6.13263e-61	Doublet
EXOC2	2.14955e-65	1.10099	0.512	0.075	6.40458e-61	Doublet
APPBP2	2.16689e-65	0.856516	0.578	0.11	6.45624e-61	Doublet
SLC31A1	2.25186e-65	0.544196	0.793	0.262	6.70943e-61	Doublet
PPIP5K2	2.25646e-65	0.809902	0.671	0.166	6.72313e-61	Doublet
CCL18	2.36186e-65	1.43386	0.666	0.169	7.03717e-61	Doublet
ARFGEF1	2.60761e-65	0.620361	0.688	0.175	7.76936e-61	Doublet
TNRC6A	2.63625e-65	0.739671	0.594	0.121	7.85469e-61	Doublet
RDX	2.72729e-65	0.94369	0.911	0.377	8.12595e-61	Doublet
TRIP12	2.81355e-65	0.659853	0.847	0.288	8.38296e-61	Doublet
NCOR1	3.07365e-65	0.725789	0.849	0.303	9.15793e-61	Doublet
CD86	3.65025e-65	0.611143	0.886	0.337	1.08759e-60	Doublet
SKIL	4.23003e-65	0.658209	0.869	0.324	1.26034e-60	Doublet
CLN8	4.39474e-65	1.0413	0.678	0.171	1.30941e-60	Doublet
ARSG	4.76981e-65	1.73322	0.528	0.086	1.42117e-60	Doublet
PTK2B	4.79777e-65	1.27832	0.527	0.085	1.4295e-60	Doublet
FUT8	5.51902e-65	0.582871	0.564	0.102	1.64439e-60	Doublet
PDSS2	5.55096e-65	0.742971	0.547	0.094	1.65391e-60	Doublet
PRMT2	5.66077e-65	0.515885	0.745	0.212	1.68663e-60	Doublet
GALNT10	5.86566e-65	0.627032	0.515	0.076	1.74767e-60	Doublet
PARN	6.4491e-65	0.505553	0.573	0.106	1.92151e-60	Doublet
PDE3B	6.57268e-65	1.50144	0.593	0.127	1.95833e-60	Doublet
FAM96B	6.80761e-65	0.66216	0.765	0.188	2.02833e-60	Doublet
FOXP1	7.69402e-65	0.754641	0.624	0.138	2.29243e-60	Doublet
ENG	7.72228e-65	0.804618	0.678	0.166	2.30085e-60	Doublet
VEGFA	8.17178e-65	0.653203	0.704	0.181	2.43478e-60	Doublet
CREB1	8.70852e-65	0.806191	0.676	0.168	2.5947e-60	Doublet
CUL1	1.07731e-64	0.613139	0.632	0.142	3.20986e-60	Doublet
TGFBR1	1.15788e-64	0.781021	0.689	0.181	3.4499e-60	Doublet
CYBRD1	1.41818e-64	0.93228	0.542	0.094	4.22547e-60	Doublet
RGS12	1.69753e-64	0.863027	0.564	0.107	5.05778e-60	Doublet
LILRB2	1.79038e-64	0.973011	0.636	0.147	5.33445e-60	Doublet
PLA2G7	1.79563e-64	1.06559	0.951	0.536	5.35008e-60	Doublet
ADNP	1.81815e-64	0.871982	0.509	0.076	5.41717e-60	Doublet
RAP2A	1.83261e-64	0.840388	0.609	0.131	5.46027e-60	Doublet
ATP13A3	1.9483e-64	0.663981	0.888	0.337	5.80495e-60	Doublet
PSTPIP2	1.98853e-64	0.553217	0.663	0.151	5.92484e-60	Doublet
EPC2	2.18022e-64	0.668622	0.607	0.134	6.49598e-60	Doublet
C3	2.50435e-64	0.88466	0.809	0.257	7.46171e-60	Doublet
ADAP2	3.36372e-64	0.601819	0.824	0.264	1.00222e-59	Doublet
CCDC69	3.85243e-64	0.78459	0.671	0.165	1.14783e-59	Doublet
RNF135	3.98889e-64	0.723663	0.699	0.185	1.18849e-59	Doublet
ARAP1	4.57106e-64	1.39328	0.604	0.131	1.36195e-59	Doublet
CNOT1	4.81012e-64	0.819562	0.624	0.137	1.43318e-59	Doublet
SCFD1	5.08542e-64	0.576449	0.715	0.196	1.5152e-59	Doublet
GRINA	5.94573e-64	0.812399	0.856	0.296	1.77153e-59	Doublet
HIF1A	7.11641e-64	0.969448	0.98	0.649	2.12033e-59	Doublet
SLC29A3	8.42959e-64	0.763151	0.529	0.087	2.5116e-59	Doublet
STX7	9.1765e-64	0.589769	0.862	0.298	2.73414e-59	Doublet
MOB1B	1.01822e-63	0.872198	0.627	0.141	3.03377e-59	Doublet
ADAM10	1.09679e-63	0.585917	0.847	0.31	3.26788e-59	Doublet
MGMT	1.22398e-63	0.647501	0.564	0.104	3.64685e-59	Doublet
CLOCK	1.4745e-63	0.867121	0.568	0.111	4.39328e-59	Doublet
ICAM1	1.74111e-63	0.605999	0.722	0.206	5.18764e-59	Doublet
CREB3L2	2.39277e-63	1.05335	0.635	0.147	7.12927e-59	Doublet
ITGAM	2.65967e-63	1.51139	0.555	0.104	7.92448e-59	Doublet
TMEM144	3.48612e-63	0.552716	0.632	0.151	1.03869e-58	Doublet
SIPA1L2	3.80355e-63	0.972814	0.58	0.121	1.13327e-58	Doublet
HLA-DPB1	3.81667e-63	0.803457	0.832	0.305	1.13718e-58	Doublet
IL10RA	3.85621e-63	1.0446	0.662	0.164	1.14896e-58	Doublet
GBF1	4.2727e-63	1.42389	0.505	0.08	1.27305e-58	Doublet
ABCC3	4.70249e-63	1.6486	0.512	0.085	1.40111e-58	Doublet
COQ2	4.99834e-63	0.780025	0.577	0.114	1.48926e-58	Doublet
RNF19B	5.14285e-63	1.66845	0.554	0.104	1.53231e-58	Doublet
SYNGR2	5.15585e-63	0.721214	0.816	0.286	1.53619e-58	Doublet
ZMYND8	5.39738e-63	0.663435	0.565	0.11	1.60815e-58	Doublet
PRIM2	6.31372e-63	0.651619	0.538	0.094	1.88117e-58	Doublet
CREBRF	7.253e-63	0.64211	0.66	0.164	2.16103e-58	Doublet
KIAA1551	7.30059e-63	0.989695	0.56	0.104	2.17521e-58	Doublet
MYO1E	7.56507e-63	0.504721	0.712	0.197	2.25401e-58	Doublet
MGAT1	7.74475e-63	0.680158	0.852	0.293	2.30755e-58	Doublet
PIR	8.28644e-63	0.899591	0.529	0.09	2.46894e-58	Doublet
ATP6AP1	8.97204e-63	0.615983	0.804	0.271	2.67322e-58	Doublet
DPYD	9.61785e-63	0.549431	0.839	0.268	2.86564e-58	Doublet
ZC3H12C	1.14126e-62	0.546868	0.643	0.157	3.40038e-58	Doublet
UHRF1BP1	1.33215e-62	1.88433	0.511	0.085	3.96914e-58	Doublet
LRRK2	1.34645e-62	0.87572	0.563	0.11	4.01176e-58	Doublet
SERINC2	1.46527e-62	0.512733	0.55	0.096	4.36578e-58	Doublet
ADA2	1.90321e-62	1.54307	0.529	0.09	5.6706e-58	Doublet
TWSG1	2.11821e-62	1.09095	0.529	0.092	6.31121e-58	Doublet
CD38	2.16445e-62	0.888676	0.525	0.083	6.44897e-58	Doublet
IKZF1	2.28958e-62	1.53795	0.558	0.111	6.82181e-58	Doublet
PPP2R5C	2.35722e-62	0.627953	0.689	0.195	7.02332e-58	Doublet
HMGXB3	2.94609e-62	0.534719	0.691	0.173	8.77788e-58	Doublet
LUCAT1	2.97634e-62	0.812822	0.672	0.176	8.86802e-58	Doublet
CDK5RAP2	4.23173e-62	1.07159	0.586	0.128	1.26084e-57	Doublet
ANKRD12	4.39499e-62	0.6602	0.896	0.333	1.30949e-57	Doublet
PROCR	4.62684e-62	0.640558	0.761	0.236	1.37857e-57	Doublet
ZDHHC17	5.11334e-62	0.539319	0.594	0.124	1.52352e-57	Doublet
TNFRSF14	5.31531e-62	0.592538	0.619	0.145	1.5837e-57	Doublet
MGLL	5.34176e-62	0.6113	0.847	0.299	1.59158e-57	Doublet
WDR11	5.52627e-62	0.824484	0.599	0.128	1.64655e-57	Doublet
ZNF804A	5.7532e-62	0.985703	0.501	0.076	1.71417e-57	Doublet
GNB1	5.96282e-62	0.533817	0.823	0.262	1.77662e-57	Doublet
LYZ	6.27864e-62	0.820019	0.783	0.268	1.87072e-57	Doublet
MARCH1	6.65626e-62	0.71494	0.64	0.161	1.98323e-57	Doublet
KIAA0232	6.74391e-62	0.816837	0.663	0.173	2.00935e-57	Doublet
CTSA	6.75819e-62	0.849903	0.895	0.403	2.0136e-57	Doublet
LPCAT2	8.27022e-62	0.627318	0.786	0.261	2.46411e-57	Doublet
CERS6	8.9463e-62	1.04455	0.511	0.08	2.66555e-57	Doublet
CDK8	9.38381e-62	1.20633	0.505	0.083	2.7959e-57	Doublet
RALGAPA1	1.02715e-61	1.00174	0.583	0.124	3.06039e-57	Doublet
MORC3	1.53189e-61	0.597944	0.738	0.214	4.56427e-57	Doublet
PSME4	1.6051e-61	0.935236	0.519	0.092	4.78238e-57	Doublet
CCDC93	1.76992e-61	0.650306	0.619	0.141	5.27346e-57	Doublet
USP3	2.34651e-61	0.73535	0.738	0.22	6.99143e-57	Doublet
RBM6	2.39423e-61	0.623783	0.666	0.172	7.13362e-57	Doublet
STEAP3	2.4555e-61	0.841095	0.519	0.086	7.31615e-57	Doublet
RAB31	2.46972e-61	0.811368	0.925	0.403	7.35854e-57	Doublet
CYB5R4	2.6401e-61	0.685454	0.748	0.23	7.86618e-57	Doublet
KCTD12	3.05737e-61	0.818462	0.787	0.26	9.10942e-57	Doublet
RNF130	3.11687e-61	0.84889	0.937	0.499	9.2867e-57	Doublet
SEC24D	4.01503e-61	0.654925	0.558	0.111	1.19628e-56	Doublet
ZZEF1	4.22736e-61	1.35752	0.514	0.092	1.25954e-56	Doublet
DNAJC13	4.31087e-61	0.589849	0.645	0.164	1.28442e-56	Doublet
SGK1	4.3205e-61	0.520792	0.8	0.269	1.28729e-56	Doublet
SLC2A3	4.64907e-61	0.801023	0.617	0.142	1.38519e-56	Doublet
HVCN1	6.62872e-61	0.771771	0.525	0.094	1.97503e-56	Doublet
KCNK13	6.98301e-61	1.67313	0.522	0.096	2.08059e-56	Doublet
ECM1	8.32556e-61	0.730858	0.535	0.096	2.4806e-56	Doublet
ROCK1	9.89272e-61	0.58447	0.839	0.299	2.94754e-56	Doublet
SNX27	1.19259e-60	0.792063	0.653	0.166	3.55331e-56	Doublet
NIN	1.28878e-60	1.37661	0.551	0.11	3.83991e-56	Doublet
EIF2AK4	1.42043e-60	0.51747	0.675	0.176	4.23218e-56	Doublet
QSOX1	1.52477e-60	0.61935	0.724	0.197	4.54306e-56	Doublet
RALA	1.55909e-60	0.832876	0.928	0.456	4.6453e-56	Doublet
ADAMTSL1	1.58366e-60	1.22583	0.538	0.1	4.71851e-56	Doublet
HLA-DRA	1.59924e-60	1.12071	0.937	0.561	4.76495e-56	Doublet
CD83	1.71366e-60	0.60981	0.902	0.33	5.10584e-56	Doublet
ZMIZ1	1.97165e-60	0.759567	0.617	0.14	5.87454e-56	Doublet
VSIG4	2.27821e-60	0.729028	0.74	0.22	6.78791e-56	Doublet
HERPUD2	2.51066e-60	0.530893	0.538	0.102	7.48052e-56	Doublet
MKNK1	2.62099e-60	0.743063	0.587	0.131	7.80923e-56	Doublet
NDEL1	2.63348e-60	0.665495	0.56	0.116	7.84645e-56	Doublet
MFSD1	3.05935e-60	0.672779	0.879	0.358	9.11532e-56	Doublet
PCNX4	3.30828e-60	0.826296	0.617	0.152	9.85703e-56	Doublet
TMEM87B	3.48654e-60	0.897773	0.588	0.13	1.03882e-55	Doublet
VEZT	3.8816e-60	0.876864	0.551	0.11	1.15652e-55	Doublet
ARFGEF2	4.65623e-60	1.13041	0.542	0.109	1.38732e-55	Doublet
DENND6A	4.75886e-60	0.939162	0.535	0.1	1.4179e-55	Doublet
PGD	5.71496e-60	0.509228	0.807	0.264	1.70277e-55	Doublet
IFT88	5.81702e-60	0.971532	0.531	0.097	1.73318e-55	Doublet
BRD4	6.82113e-60	1.10253	0.596	0.138	2.03236e-55	Doublet
NQO2	8.45419e-60	0.680656	0.765	0.24	2.51893e-55	Doublet
NFE2L2	1.0652e-59	0.539126	0.869	0.322	3.17377e-55	Doublet
RPS6KC1	1.58102e-59	0.585308	0.564	0.121	4.71064e-55	Doublet
ARID1A	1.62334e-59	0.867701	0.587	0.133	4.83674e-55	Doublet
FYB1	1.7417e-59	0.608087	0.883	0.357	5.18939e-55	Doublet
HAVCR2	1.84352e-59	0.605142	0.888	0.346	5.49277e-55	Doublet
TLE3	2.18429e-59	0.65244	0.558	0.113	6.50809e-55	Doublet
EYA3	3.21744e-59	0.506512	0.511	0.086	9.58636e-55	Doublet
DSC2	3.64643e-59	0.863667	0.63	0.152	1.08645e-54	Doublet
POLK	3.96915e-59	0.683951	0.636	0.155	1.18261e-54	Doublet
EPB41L2	4.01162e-59	0.596643	0.84	0.302	1.19526e-54	Doublet
GGA1	4.26886e-59	0.962936	0.645	0.161	1.27191e-54	Doublet
DCAF10	4.82854e-59	0.704773	0.534	0.104	1.43866e-54	Doublet
KPNB1	5.20624e-59	0.541358	0.803	0.257	1.5512e-54	Doublet
SIGLEC10	5.76066e-59	0.758406	0.522	0.094	1.71639e-54	Doublet
SLC36A4	7.50332e-59	0.830138	0.672	0.186	2.23562e-54	Doublet
MAPK1	1.0919e-58	0.972048	0.597	0.14	3.25331e-54	Doublet
ARID5B	1.09988e-58	0.612508	0.901	0.365	3.27708e-54	Doublet
SEL1L	1.15148e-58	0.688878	0.75	0.221	3.43083e-54	Doublet
WAPL	1.15656e-58	0.599459	0.722	0.214	3.44598e-54	Doublet
SUCLG2	1.17171e-58	0.525461	0.604	0.145	3.49112e-54	Doublet
FKBP5	1.35993e-58	1.13038	0.544	0.113	4.05191e-54	Doublet
TSPAN14	1.44408e-58	0.764172	0.646	0.165	4.30263e-54	Doublet
B3GNT2	1.4855e-58	1.14891	0.501	0.087	4.42604e-54	Doublet
LYPLAL1	1.56176e-58	0.743414	0.606	0.137	4.65328e-54	Doublet
OXSR1	1.68753e-58	0.749889	0.629	0.159	5.02799e-54	Doublet
LPIN2	1.71374e-58	0.913645	0.647	0.166	5.10609e-54	Doublet
NOTCH2	1.9544e-58	0.510827	0.653	0.176	5.82315e-54	Doublet
CYB561A3	2.08225e-58	0.583905	0.633	0.165	6.20406e-54	Doublet
GPR107	2.08444e-58	1.06211	0.514	0.099	6.21058e-54	Doublet
AXL	2.10258e-58	0.988832	0.571	0.123	6.26465e-54	Doublet
SAMSN1	2.45733e-58	1.01768	0.927	0.45	7.32162e-54	Doublet
TBC1D1	2.51597e-58	0.75543	0.547	0.111	7.49634e-54	Doublet
RNF115	2.85454e-58	0.634159	0.665	0.176	8.5051e-54	Doublet
MIR3142HG	3.26902e-58	0.572255	0.576	0.127	9.74005e-54	Doublet
DNM2	3.83747e-58	0.628355	0.646	0.162	1.14337e-53	Doublet
PPP2R5A	4.18739e-58	0.902989	0.508	0.092	1.24763e-53	Doublet
RYBP	4.37297e-58	0.744983	0.534	0.107	1.30293e-53	Doublet
VPS54	4.47578e-58	1.00629	0.506	0.092	1.33356e-53	Doublet
NADK	6.4432e-58	0.609119	0.594	0.134	1.91975e-53	Doublet
WASHC5	7.03502e-58	1.08383	0.528	0.1	2.09608e-53	Doublet
E2F3	7.86979e-58	1.53727	0.54	0.11	2.3448e-53	Doublet
YPEL5	7.90741e-58	0.604756	0.704	0.2	2.35601e-53	Doublet
CSF2RA	9.17447e-58	0.886714	0.643	0.169	2.73353e-53	Doublet
TANK	9.86959e-58	0.651534	0.873	0.334	2.94065e-53	Doublet
CWC27	1.08491e-57	0.648262	0.557	0.117	3.2325e-53	Doublet
CDK14	1.26161e-57	0.739657	0.528	0.099	3.75895e-53	Doublet
KDM7A	1.26983e-57	0.860966	0.541	0.11	3.78347e-53	Doublet
KPNA1	1.27605e-57	0.730586	0.593	0.14	3.80199e-53	Doublet
SPEN	1.28354e-57	0.823841	0.656	0.171	3.82429e-53	Doublet
IL10	1.32726e-57	0.706456	0.601	0.148	3.95456e-53	Doublet
OSBPL11	1.54626e-57	0.537184	0.719	0.205	4.60709e-53	Doublet
VAV1	1.62055e-57	1.21761	0.578	0.134	4.82844e-53	Doublet
GLA	1.63882e-57	0.515978	0.767	0.26	4.88286e-53	Doublet
APH1B	1.66967e-57	0.554937	0.791	0.269	4.97477e-53	Doublet
SIL1	2.4197e-57	0.615403	0.62	0.158	7.20949e-53	Doublet
ARMC8	2.86331e-57	1.02592	0.529	0.104	8.53123e-53	Doublet
HLA-DQA1	3.15804e-57	0.790695	0.846	0.33	9.40937e-53	Doublet
PDCD4	3.67511e-57	0.573886	0.537	0.109	1.095e-52	Doublet
RIN2	3.74776e-57	0.503721	0.694	0.199	1.11664e-52	Doublet
KLHDC8B	4.31966e-57	0.625213	0.574	0.121	1.28704e-52	Doublet
UBE2G1	4.37536e-57	0.57975	0.571	0.127	1.30364e-52	Doublet
MIDN	4.54757e-57	0.679387	0.584	0.135	1.35495e-52	Doublet
SMIM14	4.6764e-57	0.63651	0.616	0.151	1.39333e-52	Doublet
ZFR	5.00743e-57	0.5501	0.74	0.226	1.49196e-52	Doublet
TLR2	5.74194e-57	0.772575	0.776	0.248	1.71081e-52	Doublet
SENP5	8.0813e-57	0.543511	0.542	0.111	2.40782e-52	Doublet
MR1	8.14401e-57	0.581209	0.607	0.145	2.42651e-52	Doublet
ARHGAP17	8.94448e-57	0.916229	0.517	0.1	2.66501e-52	Doublet
GPR34	1.20143e-56	0.565924	0.61	0.142	3.57966e-52	Doublet
TCF7L2	1.26427e-56	0.502774	0.567	0.12	3.7669e-52	Doublet
XPO6	1.4156e-56	0.649518	0.542	0.113	4.21779e-52	Doublet
CHCHD3	1.81542e-56	0.533592	0.653	0.178	5.40903e-52	Doublet
SH2B3	1.83118e-56	1.05742	0.548	0.121	5.45601e-52	Doublet
ADAMDEC1	2.13111e-56	0.639813	0.81	0.275	6.34965e-52	Doublet
SAMD8	2.1558e-56	1.08403	0.535	0.109	6.42322e-52	Doublet
DPP8	2.20901e-56	1.03021	0.541	0.114	6.58175e-52	Doublet
TGM2	2.26562e-56	0.915364	0.816	0.305	6.75042e-52	Doublet
TRAPPC10	2.30632e-56	0.513723	0.537	0.114	6.87168e-52	Doublet
SNRPD3	2.65318e-56	0.516467	0.702	0.181	7.90516e-52	Doublet
TLK2	2.81645e-56	0.53253	0.613	0.154	8.3916e-52	Doublet
CD74	2.87994e-56	1.01498	0.937	0.522	8.58079e-52	Doublet
HK1	3.81577e-56	0.673361	0.63	0.161	1.13691e-51	Doublet
CPSF2	4.06192e-56	0.846064	0.565	0.128	1.21025e-51	Doublet
HSD17B14	4.23088e-56	0.514901	0.692	0.195	1.26059e-51	Doublet
SNCA	6.04556e-56	0.515663	0.771	0.261	1.80128e-51	Doublet
SAMD9L	6.97557e-56	0.570094	0.689	0.193	2.07837e-51	Doublet
LILRA5	7.805e-56	0.868675	0.561	0.12	2.3255e-51	Doublet
PPP1R15B	1.03636e-55	0.902086	0.553	0.12	3.08784e-51	Doublet
N4BP2L2	1.31058e-55	0.54516	0.868	0.334	3.90486e-51	Doublet
CKAP5	1.53738e-55	0.541202	0.514	0.1	4.58062e-51	Doublet
NHLRC3	1.55576e-55	0.701209	0.557	0.121	4.63538e-51	Doublet
ALDH2	2.00357e-55	0.525267	0.557	0.118	5.96963e-51	Doublet
ZNF131	2.09391e-55	0.889939	0.518	0.104	6.2388e-51	Doublet
EHMT1	2.3089e-55	0.93508	0.532	0.113	6.87936e-51	Doublet
RAMMET	2.86517e-55	0.708419	0.56	0.118	8.53678e-51	Doublet
TTC37	3.19737e-55	0.910036	0.584	0.142	9.52658e-51	Doublet
NR4A2	4.40919e-55	0.700062	0.512	0.099	1.31372e-50	Doublet
MINOS1	4.55025e-55	1.07383	0.586	0.138	1.35575e-50	Doublet
CD300A	5.10517e-55	0.606264	0.656	0.175	1.52108e-50	Doublet
RANBP2	6.93413e-55	0.604414	0.614	0.158	2.06602e-50	Doublet
CRLF3	1.25651e-54	0.65555	0.554	0.126	3.74376e-50	Doublet
GNA15	1.38605e-54	1.16798	0.521	0.106	4.12973e-50	Doublet
CCR1	1.67573e-54	0.595992	0.796	0.267	4.99283e-50	Doublet
CPPED1	1.70149e-54	0.884277	0.594	0.147	5.06959e-50	Doublet
XIAP	1.73326e-54	0.586094	0.652	0.179	5.16425e-50	Doublet
MAPK8	1.95263e-54	0.755282	0.541	0.118	5.81787e-50	Doublet
WDR33	2.48202e-54	1.12046	0.563	0.131	7.39519e-50	Doublet
MFSD14B	2.98185e-54	0.645723	0.505	0.1	8.88443e-50	Doublet
C1QC	3.55662e-54	0.842587	0.955	0.622	1.0597e-49	Doublet
CHIC2	3.85349e-54	0.575097	0.576	0.137	1.14815e-49	Doublet
LINC01094	3.91217e-54	0.662683	0.709	0.216	1.16563e-49	Doublet
SLA	5.19777e-54	0.582516	0.879	0.33	1.54868e-49	Doublet
RAB28	5.55793e-54	0.648858	0.504	0.099	1.65599e-49	Doublet
SCARB2	5.92134e-54	0.57951	0.892	0.374	1.76426e-49	Doublet
WAS	6.08711e-54	0.528338	0.65	0.178	1.81366e-49	Doublet
PPP3CB	6.20061e-54	0.534436	0.557	0.13	1.84747e-49	Doublet
PTPRC	7.85841e-54	0.731813	0.921	0.417	2.34141e-49	Doublet
INTS6	1.00074e-53	0.620198	0.57	0.142	2.98172e-49	Doublet
CHD8	1.10602e-53	0.701268	0.599	0.151	3.2954e-49	Doublet
PATL1	1.30445e-53	0.551985	0.619	0.161	3.88662e-49	Doublet
PARVG	1.35331e-53	0.546872	0.56	0.128	4.0322e-49	Doublet
PRKAR2A	1.462e-53	0.55798	0.545	0.116	4.35602e-49	Doublet
CTBP2	1.56544e-53	0.691781	0.587	0.141	4.66423e-49	Doublet
HNRNPLL	1.65351e-53	0.959365	0.505	0.1	4.92663e-49	Doublet
GAPLINC	2.33541e-53	0.599811	0.548	0.121	6.95836e-49	Doublet
TMEM127	3.34172e-53	0.659647	0.554	0.126	9.95664e-49	Doublet
B3GNT5	4.12835e-53	0.787394	0.584	0.144	1.23004e-48	Doublet
TRAF3IP3	4.30529e-53	0.811486	0.505	0.1	1.28276e-48	Doublet
CWF19L2	4.4882e-53	0.683951	0.528	0.111	1.33726e-48	Doublet
NAIP	4.75712e-53	1.09413	0.502	0.099	1.41738e-48	Doublet
ARHGAP30	5.91774e-53	1.10127	0.584	0.147	1.76319e-48	Doublet
AAED1	7.26477e-53	1.19778	0.506	0.099	2.16454e-48	Doublet
GGA2	7.78099e-53	0.554575	0.596	0.154	2.31835e-48	Doublet
ENOSF1	8.90221e-53	1.09556	0.581	0.151	2.65241e-48	Doublet
FAM120A	9.65851e-53	0.520077	0.578	0.141	2.87775e-48	Doublet
IL7R	1.3403e-52	0.861225	0.534	0.117	3.99341e-48	Doublet
PTPMT1	1.6057e-52	0.544924	0.555	0.123	4.78419e-48	Doublet
HADHB	1.96482e-52	0.587819	0.718	0.227	5.85417e-48	Doublet
ZNF518A	2.12428e-52	0.964706	0.527	0.116	6.32929e-48	Doublet
TROVE2	2.16549e-52	1.39071	0.501	0.103	6.45209e-48	Doublet
SMG7	2.63892e-52	0.697066	0.502	0.103	7.86265e-48	Doublet
GAPVD1	2.68807e-52	0.532603	0.581	0.142	8.0091e-48	Doublet
FBXO34	2.72907e-52	0.83642	0.505	0.103	8.13126e-48	Doublet
RAB11FIP1	2.75889e-52	0.602876	0.591	0.15	8.22012e-48	Doublet
TM6SF1	3.25116e-52	0.719915	0.521	0.11	9.68684e-48	Doublet
AHCTF1	4.76845e-52	1.1039	0.511	0.107	1.42076e-47	Doublet
AC022509.2	4.89941e-52	0.840655	0.637	0.181	1.45978e-47	Doublet
GRN	5.69353e-52	0.774079	0.932	0.495	1.69639e-47	Doublet
MPP5	7.73591e-52	0.643526	0.508	0.102	2.30491e-47	Doublet
SLAIN2	8.24083e-52	0.599493	0.666	0.192	2.45536e-47	Doublet
GALNT7	9.32489e-52	1.02237	0.506	0.104	2.77835e-47	Doublet
PPP4R1	1.7757e-51	0.858335	0.529	0.118	5.29069e-47	Doublet
OPA1	2.28142e-51	0.568345	0.514	0.114	6.7975e-47	Doublet
TNPO3	3.17573e-51	0.504373	0.537	0.128	9.4621e-47	Doublet
CD226	3.53715e-51	0.658511	0.797	0.292	1.05389e-46	Doublet
LASP1	3.56985e-51	0.506125	0.573	0.145	1.06364e-46	Doublet
CTSC	4.19221e-51	0.620076	0.847	0.357	1.24907e-46	Doublet
KIDINS220	5.2249e-51	0.501801	0.645	0.179	1.55676e-46	Doublet
DDX60L	5.40147e-51	0.531802	0.771	0.254	1.60937e-46	Doublet
SDS	6.90171e-51	0.845959	0.784	0.291	2.05636e-46	Doublet
LILRB4	1.1447e-50	0.585668	0.899	0.381	3.41062e-46	Doublet
TNFAIP3	1.22267e-50	0.63068	0.729	0.237	3.64294e-46	Doublet
GLYR1	1.23229e-50	0.784214	0.563	0.14	3.6716e-46	Doublet
ZFP36L1	1.53601e-50	0.649088	0.905	0.378	4.57654e-46	Doublet
MSR1	1.69913e-50	0.804592	0.967	0.564	5.06257e-46	Doublet
HS3ST1	1.99647e-50	1.08738	0.551	0.131	5.94849e-46	Doublet
FOXN2	2.94751e-50	1.02726	0.501	0.111	8.78211e-46	Doublet
LITAF	4.50813e-50	0.509131	0.892	0.368	1.3432e-45	Doublet
ETV5	6.50703e-50	0.539537	0.601	0.169	1.93877e-45	Doublet
MS4A4A	8.24778e-50	0.633429	0.892	0.395	2.45743e-45	Doublet
ACSL1	1.72338e-49	0.715782	0.894	0.364	5.13482e-45	Doublet
KMT2A	1.87897e-49	0.614352	0.537	0.131	5.5984e-45	Doublet
CLCN3	2.03802e-49	0.597813	0.501	0.106	6.07227e-45	Doublet
DDX60	3.6003e-49	0.533605	0.56	0.138	1.07271e-44	Doublet
FAM49B	4.88012e-49	0.528985	0.921	0.439	1.45403e-44	Doublet
NUTM2B-AS1	6.0951e-49	0.701952	0.518	0.121	1.81604e-44	Doublet
RAB10	6.44881e-49	0.600397	0.922	0.433	1.92142e-44	Doublet
SCYL2	6.94905e-49	0.571195	0.537	0.128	2.07047e-44	Doublet
APOL6	8.35132e-49	0.817006	0.587	0.158	2.48828e-44	Doublet
MTRNR2L1	2.5966e-48	0.535739	0.912	0.379	7.73656e-44	Doublet
PLEKHF2	2.68599e-48	0.79959	0.554	0.141	8.00291e-44	Doublet
ATE1	2.71809e-48	0.500949	0.509	0.117	8.09854e-44	Doublet
CHMP1B	3.03257e-48	0.515184	0.535	0.131	9.03555e-44	Doublet
CBFB	3.18424e-48	0.544753	0.505	0.113	9.48744e-44	Doublet
ASAH1	5.38887e-48	0.774182	0.958	0.615	1.60561e-43	Doublet
OTUD1	5.67403e-48	1.02148	0.525	0.123	1.69058e-43	Doublet
METRNL	8.83352e-48	0.979404	0.532	0.13	2.63195e-43	Doublet
CXCL2	1.13118e-47	0.780933	0.573	0.155	3.37036e-43	Doublet
FMNL1	2.57e-47	0.858018	0.55	0.141	7.6573e-43	Doublet
RHOH	2.77971e-47	1.09792	0.512	0.123	8.28216e-43	Doublet
NCF2	3.50089e-47	0.501983	0.868	0.326	1.04309e-42	Doublet
DCP1A	5.01982e-47	0.607174	0.517	0.12	1.49566e-42	Doublet
ASNA1	6.21791e-47	0.737247	0.524	0.123	1.85263e-42	Doublet
KMT5B	1.94692e-46	0.742754	0.506	0.12	5.80086e-42	Doublet
CSK	3.62079e-46	0.891145	0.518	0.124	1.07881e-41	Doublet
CTCF	4.6878e-46	0.734019	0.514	0.124	1.39673e-41	Doublet
HK2	5.87883e-46	0.523874	0.567	0.15	1.7516e-41	Doublet
MGST2	1.31568e-45	0.690779	0.535	0.14	3.92007e-41	Doublet
SNRNP200	1.42731e-45	0.529235	0.54	0.134	4.25267e-41	Doublet
FBXO7	3.66154e-45	0.638458	0.591	0.171	1.09096e-40	Doublet
TNIP3	4.22684e-45	0.678108	0.593	0.179	1.25939e-40	Doublet
ITGB8	1.20997e-44	0.720007	0.509	0.126	3.60509e-40	Doublet
BOD1L1	1.84856e-44	0.578223	0.627	0.185	5.50778e-40	Doublet
HMOX1	1.95768e-44	0.59457	0.791	0.305	5.83292e-40	Doublet
IFNGR1	3.04812e-44	0.667134	0.925	0.451	9.08188e-40	Doublet
MYH9	5.31904e-44	0.534257	0.649	0.207	1.58481e-39	Doublet
RNPEP	8.13711e-44	0.52195	0.574	0.159	2.42445e-39	Doublet
LIMS1	1.13351e-43	0.639001	0.928	0.463	3.37728e-39	Doublet
MBOAT7	3.15278e-43	0.533477	0.56	0.158	9.39369e-39	Doublet
CTSS	5.69487e-43	0.710291	0.954	0.664	1.69679e-38	Doublet
OSM	5.94157e-42	0.624482	0.547	0.161	1.77029e-37	Doublet
HLA-DPA1	8.53471e-42	0.692909	0.889	0.446	2.54292e-37	Doublet
HINT3	1.2137e-41	0.555372	0.557	0.162	3.61621e-37	Doublet
CXCL3	2.12005e-41	0.593827	0.524	0.147	6.3167e-37	Doublet
FLII	7.6567e-41	0.558777	0.54	0.148	2.28131e-36	Doublet
GLUL	9.83484e-41	0.678665	0.963	0.58	2.93029e-36	Doublet
CTSZ	2.86624e-38	0.685048	0.96	0.7	8.53997e-34	Doublet
MT-ND6	2.96387e-36	0.578053	0.656	0.238	8.83085e-32	Doublet
HLA-DRB1	5.30388e-36	0.677333	0.921	0.574	1.58029e-31	Doublet
RNASE1	6.09149e-34	0.819557	0.537	0.182	1.81496e-29	Doublet
LAPTM5	2.72816e-30	0.573942	0.955	0.661	8.12856e-26	Doublet
PLAUR	3.27256e-29	0.643084	0.97	0.766	9.75059e-25	Doublet
C1QB	4.04434e-28	0.553644	0.951	0.694	1.20501e-23	Doublet
NEAT1	4.56792e-27	0.55961	0.927	0.54	1.36101e-22	Doublet
NAMPT	5.51582e-24	0.604453	0.968	0.678	1.64344e-19	Doublet
MT-ND3	2.27831e-11	0.501554	0.95	0.652	6.78823e-07	Doublet
